# Supplementary material for: Early lymph node T follicular helper cell signalling hub drives influenza vaccine response in an ancestrally diverse cohort
Source: eBioMedicine. 2025 Nov 29;122:106036. doi: 10.1016/j.ebiom.2025.106036 (PMC12703867; doi:10.1016/j.ebiom.2025.106036)
Supplement: Supplementary Table 1 [file mmc1.xlsx]

## Sheet: README
LEGEND
BMI	Body mass index
Contra	Contralateral (ie non-draining lymph node)
FC	Fold change
Ipsi	Ipsilateral (ie draining lymph node)
LN	Lymph node
v2	Pre-vaccination time-point
v3	Day 0 of vaccination (ie pre-vaccination)
v4	Early post-vaccination time-point (day 5)
v5	Late post-vaccination time-point (day 28)

## Sheet: Table_S1_Serology_correlation_I
	var1	var2	correlation	p_value	strain	measurement
cor	V4	days_V4afterV3	0.421228	0.151726	Austria	IgG1
cor1	V4	v4_FC_v3	0.493932	0.086244	Austria	IgG1
cor2	V4	V5	0.887036	5.28e-05	Austria	IgG1
cor3	V4	days_V5afterV3	0.0745088	0.808849	Austria	IgG1
cor4	V4	age	-0.0257599	0.933428	Austria	IgG1
cor5	V4	BMI	-0.149718	0.625414	Austria	IgG1
cor6	V4	V2_LengthIpsiLN_mm	-0.642004	0.0179937	Austria	IgG1
cor7	V4	V2_LengthContraLN_mm	0.310186	0.302339	Austria	IgG1
cor8	V4	V4_LengthIpsiLN_mm	-0.457926	0.115586	Austria	IgG1
cor9	V4	V4_LengthContraLN_mm	-0.0341752	0.911747	Austria	IgG1
cor10	days_V4afterV3	v4_FC_v3	0.310283	0.30218	Austria	IgG1
cor11	days_V4afterV3	V5	0.181416	0.553078	Austria	IgG1
cor12	days_V4afterV3	days_V5afterV3	0.252836	0.404604	Austria	IgG1
cor13	days_V4afterV3	age	0.061055	0.842936	Austria	IgG1
cor14	days_V4afterV3	BMI	0.154749	0.613704	Austria	IgG1
cor15	days_V4afterV3	V2_LengthIpsiLN_mm	-0.720743	0.00544342	Austria	IgG1
cor16	days_V4afterV3	V2_LengthContraLN_mm	0.0613261	0.842247	Austria	IgG1
cor17	days_V4afterV3	V4_LengthIpsiLN_mm	-0.62623	0.022028	Austria	IgG1
cor18	days_V4afterV3	V4_LengthContraLN_mm	0.178509	0.559564	Austria	IgG1
cor19	v4_FC_v3	V5	0.226967	0.455849	Austria	IgG1
cor20	v4_FC_v3	days_V5afterV3	0.355555	0.233159	Austria	IgG1
cor21	v4_FC_v3	age	-0.34866	0.242991	Austria	IgG1
cor22	v4_FC_v3	BMI	-0.247652	0.414627	Austria	IgG1
cor23	v4_FC_v3	V2_LengthIpsiLN_mm	-0.590902	0.0334526	Austria	IgG1
cor24	v4_FC_v3	V2_LengthContraLN_mm	-0.10791	0.725666	Austria	IgG1
cor25	v4_FC_v3	V4_LengthIpsiLN_mm	-0.389079	0.188845	Austria	IgG1
cor26	v4_FC_v3	V4_LengthContraLN_mm	0.054178	0.860462	Austria	IgG1
cor27	V5	days_V5afterV3	-0.0727761	0.813223	Austria	IgG1
cor28	V5	age	0.0648811	0.833214	Austria	IgG1
cor29	V5	BMI	-0.218966	0.472302	Austria	IgG1
cor30	V5	V2_LengthIpsiLN_mm	-0.341928	0.252827	Austria	IgG1
cor31	V5	V2_LengthContraLN_mm	0.586008	0.0353222	Austria	IgG1
cor32	V5	V4_LengthIpsiLN_mm	-0.256902	0.396828	Austria	IgG1
cor33	V5	V4_LengthContraLN_mm	0.0389786	0.899396	Austria	IgG1
cor34	days_V5afterV3	age	0.0546328	0.859301	Austria	IgG1
cor35	days_V5afterV3	BMI	-0.0118774	0.969281	Austria	IgG1
cor36	days_V5afterV3	V2_LengthIpsiLN_mm	-0.325626	0.27761	Austria	IgG1
cor37	days_V5afterV3	V2_LengthContraLN_mm	-0.254911	0.400627	Austria	IgG1
cor38	days_V5afterV3	V4_LengthIpsiLN_mm	-0.0527097	0.864212	Austria	IgG1
cor39	days_V5afterV3	V4_LengthContraLN_mm	0.565023	0.0442087	Austria	IgG1
cor40	age	BMI	0.279763	0.354583	Austria	IgG1
cor41	age	V2_LengthIpsiLN_mm	0.230568	0.448535	Austria	IgG1
cor42	age	V2_LengthContraLN_mm	0.121109	0.693492	Austria	IgG1
cor43	age	V4_LengthIpsiLN_mm	-0.117457	0.702347	Austria	IgG1
cor44	age	V4_LengthContraLN_mm	0.0501875	0.870659	Austria	IgG1
cor45	BMI	V2_LengthIpsiLN_mm	-0.228096	0.45355	Austria	IgG1
cor46	BMI	V2_LengthContraLN_mm	-0.411406	0.162516	Austria	IgG1
cor47	BMI	V4_LengthIpsiLN_mm	-0.133187	0.664458	Austria	IgG1
cor48	BMI	V4_LengthContraLN_mm	-0.127331	0.678483	Austria	IgG1
cor49	V2_LengthIpsiLN_mm	V2_LengthContraLN_mm	0.0390788	0.899138	Austria	IgG1
cor50	V2_LengthIpsiLN_mm	V4_LengthIpsiLN_mm	0.573915	0.0402667	Austria	IgG1
cor51	V2_LengthIpsiLN_mm	V4_LengthContraLN_mm	-0.175785	0.565667	Austria	IgG1
cor52	V2_LengthContraLN_mm	V4_LengthIpsiLN_mm	-0.142369	0.642667	Austria	IgG1
cor53	V2_LengthContraLN_mm	V4_LengthContraLN_mm	0.144448	0.637769	Austria	IgG1
cor54	V4_LengthIpsiLN_mm	V4_LengthContraLN_mm	-0.101791	0.740726	Austria	IgG1
cor55	V4	days_V4afterV3	-0.257655	0.395397	Austria	IgG2
cor110	V4	v4_FC_v3	0.112078	0.715457	Austria	IgG2
cor210	V4	V5	0.79834	0.00106882	Austria	IgG2
cor310	V4	days_V5afterV3	-0.137259	0.654762	Austria	IgG2
cor410	V4	age	-0.0882574	0.774333	Austria	IgG2
cor56	V4	BMI	0.258544	0.393711	Austria	IgG2
cor61	V4	V2_LengthIpsiLN_mm	0.0179659	0.953547	Austria	IgG2
cor71	V4	V2_LengthContraLN_mm	-0.242336	0.425037	Austria	IgG2
cor81	V4	V4_LengthIpsiLN_mm	0.221217	0.467646	Austria	IgG2
cor91	V4	V4_LengthContraLN_mm	0.280278	0.35366	Austria	IgG2
cor101	days_V4afterV3	v4_FC_v3	0.0707756	0.818279	Austria	IgG2
cor111	days_V4afterV3	V5	0.106718	0.728591	Austria	IgG2
cor121	days_V4afterV3	days_V5afterV3	0.252836	0.404604	Austria	IgG2
cor131	days_V4afterV3	age	0.061055	0.842936	Austria	IgG2
cor141	days_V4afterV3	BMI	0.154749	0.613704	Austria	IgG2
cor151	days_V4afterV3	V2_LengthIpsiLN_mm	-0.720743	0.00544342	Austria	IgG2
cor161	days_V4afterV3	V2_LengthContraLN_mm	0.0613261	0.842247	Austria	IgG2
cor171	days_V4afterV3	V4_LengthIpsiLN_mm	-0.62623	0.022028	Austria	IgG2
cor181	days_V4afterV3	V4_LengthContraLN_mm	0.178509	0.559564	Austria	IgG2
cor191	v4_FC_v3	V5	-0.078287	0.799329	Austria	IgG2
cor201	v4_FC_v3	days_V5afterV3	-0.0766745	0.803389	Austria	IgG2
cor211	v4_FC_v3	age	-0.416993	0.156319	Austria	IgG2
cor221	v4_FC_v3	BMI	0.244979	0.419846	Austria	IgG2
cor231	v4_FC_v3	V2_LengthIpsiLN_mm	0.140161	0.647885	Austria	IgG2
cor241	v4_FC_v3	V2_LengthContraLN_mm	-0.313166	0.297472	Austria	IgG2
cor251	v4_FC_v3	V4_LengthIpsiLN_mm	0.346373	0.246306	Austria	IgG2
cor261	v4_FC_v3	V4_LengthContraLN_mm	0.0285154	0.926323	Austria	IgG2
cor271	V5	days_V5afterV3	-0.0769075	0.802802	Austria	IgG2
cor281	V5	age	-0.144553	0.637522	Austria	IgG2
cor291	V5	BMI	-0.0899467	0.770117	Austria	IgG2
cor301	V5	V2_LengthIpsiLN_mm	-0.227507	0.454747	Austria	IgG2
cor311	V5	V2_LengthContraLN_mm	-0.219849	0.470473	Austria	IgG2
cor321	V5	V4_LengthIpsiLN_mm	-0.0734933	0.811412	Austria	IgG2
cor331	V5	V4_LengthContraLN_mm	0.313719	0.296574	Austria	IgG2
cor341	days_V5afterV3	age	0.0546328	0.859301	Austria	IgG2
cor351	days_V5afterV3	BMI	-0.0118774	0.969281	Austria	IgG2
cor361	days_V5afterV3	V2_LengthIpsiLN_mm	-0.325626	0.27761	Austria	IgG2
cor371	days_V5afterV3	V2_LengthContraLN_mm	-0.254911	0.400627	Austria	IgG2
cor381	days_V5afterV3	V4_LengthIpsiLN_mm	-0.0527097	0.864212	Austria	IgG2
cor391	days_V5afterV3	V4_LengthContraLN_mm	0.565023	0.0442087	Austria	IgG2
cor401	age	BMI	0.279763	0.354583	Austria	IgG2
cor411	age	V2_LengthIpsiLN_mm	0.230568	0.448535	Austria	IgG2
cor421	age	V2_LengthContraLN_mm	0.121109	0.693492	Austria	IgG2
cor431	age	V4_LengthIpsiLN_mm	-0.117457	0.702347	Austria	IgG2
cor441	age	V4_LengthContraLN_mm	0.0501875	0.870659	Austria	IgG2
cor451	BMI	V2_LengthIpsiLN_mm	-0.228096	0.45355	Austria	IgG2
cor461	BMI	V2_LengthContraLN_mm	-0.411406	0.162516	Austria	IgG2
cor471	BMI	V4_LengthIpsiLN_mm	-0.133187	0.664458	Austria	IgG2
cor481	BMI	V4_LengthContraLN_mm	-0.127331	0.678483	Austria	IgG2
cor491	V2_LengthIpsiLN_mm	V2_LengthContraLN_mm	0.0390788	0.899138	Austria	IgG2
cor501	V2_LengthIpsiLN_mm	V4_LengthIpsiLN_mm	0.573915	0.0402667	Austria	IgG2
cor511	V2_LengthIpsiLN_mm	V4_LengthContraLN_mm	-0.175785	0.565667	Austria	IgG2
cor521	V2_LengthContraLN_mm	V4_LengthIpsiLN_mm	-0.142369	0.642667	Austria	IgG2
cor531	V2_LengthContraLN_mm	V4_LengthContraLN_mm	0.144448	0.637769	Austria	IgG2
cor541	V4_LengthIpsiLN_mm	V4_LengthContraLN_mm	-0.101791	0.740726	Austria	IgG2
cor57	V4	days_V4afterV3	0.334491	0.263964	Austria	IgG3
cor112	V4	v4_FC_v3	0.619319	0.0239925	Austria	IgG3
cor212	V4	V5	0.993501	9.82e-12	Austria	IgG3
cor312	V4	days_V5afterV3	0.0256779	0.93364	Austria	IgG3
cor412	V4	age	-0.722118	0.00531321	Austria	IgG3
cor58	V4	BMI	-0.387584	0.190699	Austria	IgG3
cor62	V4	V2_LengthIpsiLN_mm	-0.257784	0.395153	Austria	IgG3
cor72	V4	V2_LengthContraLN_mm	-0.125506	0.682875	Austria	IgG3
cor82	V4	V4_LengthIpsiLN_mm	0.0233968	0.939524	Austria	IgG3
cor92	V4	V4_LengthContraLN_mm	0.0809379	0.792665	Austria	IgG3
cor102	days_V4afterV3	v4_FC_v3	0.187689	0.539194	Austria	IgG3
cor113	days_V4afterV3	V5	0.304081	0.312452	Austria	IgG3
cor122	days_V4afterV3	days_V5afterV3	0.252836	0.404604	Austria	IgG3
cor132	days_V4afterV3	age	0.061055	0.842936	Austria	IgG3
cor142	days_V4afterV3	BMI	0.154749	0.613704	Austria	IgG3
cor152	days_V4afterV3	V2_LengthIpsiLN_mm	-0.720743	0.00544342	Austria	IgG3
cor162	days_V4afterV3	V2_LengthContraLN_mm	0.0613261	0.842247	Austria	IgG3
cor172	days_V4afterV3	V4_LengthIpsiLN_mm	-0.62623	0.022028	Austria	IgG3
cor182	days_V4afterV3	V4_LengthContraLN_mm	0.178509	0.559564	Austria	IgG3
cor192	v4_FC_v3	V5	0.638504	0.0188368	Austria	IgG3
cor202	v4_FC_v3	days_V5afterV3	0.294122	0.32935	Austria	IgG3
cor213	v4_FC_v3	age	-0.471157	0.104122	Austria	IgG3
cor222	v4_FC_v3	BMI	-0.094676	0.758345	Austria	IgG3
cor232	v4_FC_v3	V2_LengthIpsiLN_mm	-0.425424	0.147262	Austria	IgG3
cor242	v4_FC_v3	V2_LengthContraLN_mm	-0.33628	0.261259	Austria	IgG3
cor252	v4_FC_v3	V4_LengthIpsiLN_mm	-0.19872	0.515148	Austria	IgG3
cor262	v4_FC_v3	V4_LengthContraLN_mm	0.1298	0.672558	Austria	IgG3
cor272	V5	days_V5afterV3	0.042176	0.891186	Austria	IgG3
cor282	V5	age	-0.724346	0.00510722	Austria	IgG3
cor292	V5	BMI	-0.399914	0.175753	Austria	IgG3
cor302	V5	V2_LengthIpsiLN_mm	-0.239267	0.431104	Austria	IgG3
cor313	V5	V2_LengthContraLN_mm	-0.130971	0.669753	Austria	IgG3
cor322	V5	V4_LengthIpsiLN_mm	0.0169296	0.956224	Austria	IgG3
cor332	V5	V4_LengthContraLN_mm	0.123435	0.687869	Austria	IgG3
cor342	days_V5afterV3	age	0.0546328	0.859301	Austria	IgG3
cor352	days_V5afterV3	BMI	-0.0118774	0.969281	Austria	IgG3
cor362	days_V5afterV3	V2_LengthIpsiLN_mm	-0.325626	0.27761	Austria	IgG3
cor372	days_V5afterV3	V2_LengthContraLN_mm	-0.254911	0.400627	Austria	IgG3
cor382	days_V5afterV3	V4_LengthIpsiLN_mm	-0.0527097	0.864212	Austria	IgG3
cor392	days_V5afterV3	V4_LengthContraLN_mm	0.565023	0.0442087	Austria	IgG3
cor402	age	BMI	0.279763	0.354583	Austria	IgG3
cor413	age	V2_LengthIpsiLN_mm	0.230568	0.448535	Austria	IgG3
cor422	age	V2_LengthContraLN_mm	0.121109	0.693492	Austria	IgG3
cor432	age	V4_LengthIpsiLN_mm	-0.117457	0.702347	Austria	IgG3
cor442	age	V4_LengthContraLN_mm	0.0501875	0.870659	Austria	IgG3
cor452	BMI	V2_LengthIpsiLN_mm	-0.228096	0.45355	Austria	IgG3
cor462	BMI	V2_LengthContraLN_mm	-0.411406	0.162516	Austria	IgG3
cor472	BMI	V4_LengthIpsiLN_mm	-0.133187	0.664458	Austria	IgG3
cor482	BMI	V4_LengthContraLN_mm	-0.127331	0.678483	Austria	IgG3
cor492	V2_LengthIpsiLN_mm	V2_LengthContraLN_mm	0.0390788	0.899138	Austria	IgG3
cor502	V2_LengthIpsiLN_mm	V4_LengthIpsiLN_mm	0.573915	0.0402667	Austria	IgG3
cor512	V2_LengthIpsiLN_mm	V4_LengthContraLN_mm	-0.175785	0.565667	Austria	IgG3
cor522	V2_LengthContraLN_mm	V4_LengthIpsiLN_mm	-0.142369	0.642667	Austria	IgG3
cor532	V2_LengthContraLN_mm	V4_LengthContraLN_mm	0.144448	0.637769	Austria	IgG3
cor542	V4_LengthIpsiLN_mm	V4_LengthContraLN_mm	-0.101791	0.740726	Austria	IgG3
cor59	V4	days_V4afterV3	-0.252714	0.404838	Austria	IgG4
cor114	V4	v4_FC_v3	0.258628	0.393552	Austria	IgG4
cor214	V4	V5	-0.0176994	0.954235	Austria	IgG4
cor314	V4	days_V5afterV3	0.263821	0.383779	Austria	IgG4
cor414	V4	age	0.348924	0.24261	Austria	IgG4
cor510	V4	BMI	-0.502937	0.0798004	Austria	IgG4
cor63	V4	V2_LengthIpsiLN_mm	0.381137	0.198822	Austria	IgG4
cor73	V4	V2_LengthContraLN_mm	0.164389	0.591498	Austria	IgG4
cor83	V4	V4_LengthIpsiLN_mm	0.157509	0.607314	Austria	IgG4
cor93	V4	V4_LengthContraLN_mm	0.144438	0.637794	Austria	IgG4
cor103	days_V4afterV3	v4_FC_v3	0.0452758	0.883235	Austria	IgG4
cor115	days_V4afterV3	V5	-0.0717204	0.81589	Austria	IgG4
cor123	days_V4afterV3	days_V5afterV3	0.252836	0.404604	Austria	IgG4
cor133	days_V4afterV3	age	0.061055	0.842936	Austria	IgG4
cor143	days_V4afterV3	BMI	0.154749	0.613704	Austria	IgG4
cor153	days_V4afterV3	V2_LengthIpsiLN_mm	-0.720743	0.00544342	Austria	IgG4
cor163	days_V4afterV3	V2_LengthContraLN_mm	0.0613261	0.842247	Austria	IgG4
cor173	days_V4afterV3	V4_LengthIpsiLN_mm	-0.62623	0.022028	Austria	IgG4
cor183	days_V4afterV3	V4_LengthContraLN_mm	0.178509	0.559564	Austria	IgG4
cor193	v4_FC_v3	V5	0.0452523	0.883296	Austria	IgG4
cor203	v4_FC_v3	days_V5afterV3	-0.227333	0.455102	Austria	IgG4
cor215	v4_FC_v3	age	0.0443437	0.885625	Austria	IgG4
cor223	v4_FC_v3	BMI	0.149432	0.626083	Austria	IgG4
cor233	v4_FC_v3	V2_LengthIpsiLN_mm	0.0490747	0.873506	Austria	IgG4
cor243	v4_FC_v3	V2_LengthContraLN_mm	0.0249029	0.935638	Austria	IgG4
cor253	v4_FC_v3	V4_LengthIpsiLN_mm	-0.0622425	0.839917	Austria	IgG4
cor263	v4_FC_v3	V4_LengthContraLN_mm	0.23967	0.430305	Austria	IgG4
cor273	V5	days_V5afterV3	-0.249575	0.410895	Austria	IgG4
cor283	V5	age	0.442147	0.13033	Austria	IgG4
cor293	V5	BMI	0.050927	0.868768	Austria	IgG4
cor303	V5	V2_LengthIpsiLN_mm	0.305195	0.310593	Austria	IgG4
cor315	V5	V2_LengthContraLN_mm	0.310645	0.301588	Austria	IgG4
cor323	V5	V4_LengthIpsiLN_mm	-0.0270477	0.930107	Austria	IgG4
cor333	V5	V4_LengthContraLN_mm	0.0976588	0.750945	Austria	IgG4
cor343	days_V5afterV3	age	0.0546328	0.859301	Austria	IgG4
cor353	days_V5afterV3	BMI	-0.0118774	0.969281	Austria	IgG4
cor363	days_V5afterV3	V2_LengthIpsiLN_mm	-0.325626	0.27761	Austria	IgG4
cor373	days_V5afterV3	V2_LengthContraLN_mm	-0.254911	0.400627	Austria	IgG4
cor383	days_V5afterV3	V4_LengthIpsiLN_mm	-0.0527097	0.864212	Austria	IgG4
cor393	days_V5afterV3	V4_LengthContraLN_mm	0.565023	0.0442087	Austria	IgG4
cor403	age	BMI	0.279763	0.354583	Austria	IgG4
cor415	age	V2_LengthIpsiLN_mm	0.230568	0.448535	Austria	IgG4
cor423	age	V2_LengthContraLN_mm	0.121109	0.693492	Austria	IgG4
cor433	age	V4_LengthIpsiLN_mm	-0.117457	0.702347	Austria	IgG4
cor443	age	V4_LengthContraLN_mm	0.0501875	0.870659	Austria	IgG4
cor453	BMI	V2_LengthIpsiLN_mm	-0.228096	0.45355	Austria	IgG4
cor463	BMI	V2_LengthContraLN_mm	-0.411406	0.162516	Austria	IgG4
cor473	BMI	V4_LengthIpsiLN_mm	-0.133187	0.664458	Austria	IgG4
cor483	BMI	V4_LengthContraLN_mm	-0.127331	0.678483	Austria	IgG4
cor493	V2_LengthIpsiLN_mm	V2_LengthContraLN_mm	0.0390788	0.899138	Austria	IgG4
cor503	V2_LengthIpsiLN_mm	V4_LengthIpsiLN_mm	0.573915	0.0402667	Austria	IgG4
cor513	V2_LengthIpsiLN_mm	V4_LengthContraLN_mm	-0.175785	0.565667	Austria	IgG4
cor523	V2_LengthContraLN_mm	V4_LengthIpsiLN_mm	-0.142369	0.642667	Austria	IgG4
cor533	V2_LengthContraLN_mm	V4_LengthContraLN_mm	0.144448	0.637769	Austria	IgG4
cor543	V4_LengthIpsiLN_mm	V4_LengthContraLN_mm	-0.101791	0.740726	Austria	IgG4
cor60	V4	days_V4afterV3	0.34373	0.250171	Austria	IgM
cor116	V4	v4_FC_v3	0.898573	2.99e-05	Austria	IgM
cor216	V4	V5	0.899477	2.85e-05	Austria	IgM
cor316	V4	days_V5afterV3	-0.27389	0.365195	Austria	IgM
cor416	V4	age	0.0560352	0.855723	Austria	IgM
cor514	V4	BMI	0.321796	0.283632	Austria	IgM
cor64	V4	V2_LengthIpsiLN_mm	-0.466372	0.108176	Austria	IgM
cor74	V4	V2_LengthContraLN_mm	-0.00980278	0.974645	Austria	IgM
cor84	V4	V4_LengthIpsiLN_mm	-0.210495	0.490021	Austria	IgM
cor94	V4	V4_LengthContraLN_mm	-0.216844	0.476713	Austria	IgM
cor104	days_V4afterV3	v4_FC_v3	0.589654	0.0339225	Austria	IgM
cor117	days_V4afterV3	V5	0.216883	0.476631	Austria	IgM
cor124	days_V4afterV3	days_V5afterV3	0.252836	0.404604	Austria	IgM
cor134	days_V4afterV3	age	0.061055	0.842936	Austria	IgM
cor144	days_V4afterV3	BMI	0.154749	0.613704	Austria	IgM
cor154	days_V4afterV3	V2_LengthIpsiLN_mm	-0.720743	0.00544342	Austria	IgM
cor164	days_V4afterV3	V2_LengthContraLN_mm	0.0613261	0.842247	Austria	IgM
cor174	days_V4afterV3	V4_LengthIpsiLN_mm	-0.62623	0.022028	Austria	IgM
cor184	days_V4afterV3	V4_LengthContraLN_mm	0.178509	0.559564	Austria	IgM
cor194	v4_FC_v3	V5	0.754526	0.00287686	Austria	IgM
cor204	v4_FC_v3	days_V5afterV3	-0.257543	0.395611	Austria	IgM
cor217	v4_FC_v3	age	0.0406257	0.895165	Austria	IgM
cor224	v4_FC_v3	BMI	0.254187	0.402012	Austria	IgM
cor234	v4_FC_v3	V2_LengthIpsiLN_mm	-0.655826	0.0149366	Austria	IgM
cor244	v4_FC_v3	V2_LengthContraLN_mm	0.0797079	0.795756	Austria	IgM
cor254	v4_FC_v3	V4_LengthIpsiLN_mm	-0.34664	0.245917	Austria	IgM
cor264	v4_FC_v3	V4_LengthContraLN_mm	-0.107653	0.726294	Austria	IgM
cor274	V5	days_V5afterV3	-0.248242	0.413481	Austria	IgM
cor284	V5	age	0.233432	0.442759	Austria	IgM
cor294	V5	BMI	0.435757	0.13664	Austria	IgM
cor304	V5	V2_LengthIpsiLN_mm	-0.304177	0.312291	Austria	IgM
cor317	V5	V2_LengthContraLN_mm	-0.0109419	0.971699	Austria	IgM
cor324	V5	V4_LengthIpsiLN_mm	-0.176127	0.564901	Austria	IgM
cor334	V5	V4_LengthContraLN_mm	0.0213288	0.944862	Austria	IgM
cor344	days_V5afterV3	age	0.0546328	0.859301	Austria	IgM
cor354	days_V5afterV3	BMI	-0.0118774	0.969281	Austria	IgM
cor364	days_V5afterV3	V2_LengthIpsiLN_mm	-0.325626	0.27761	Austria	IgM
cor374	days_V5afterV3	V2_LengthContraLN_mm	-0.254911	0.400627	Austria	IgM
cor384	days_V5afterV3	V4_LengthIpsiLN_mm	-0.0527097	0.864212	Austria	IgM
cor394	days_V5afterV3	V4_LengthContraLN_mm	0.565023	0.0442087	Austria	IgM
cor404	age	BMI	0.279763	0.354583	Austria	IgM
cor417	age	V2_LengthIpsiLN_mm	0.230568	0.448535	Austria	IgM
cor424	age	V2_LengthContraLN_mm	0.121109	0.693492	Austria	IgM
cor434	age	V4_LengthIpsiLN_mm	-0.117457	0.702347	Austria	IgM
cor444	age	V4_LengthContraLN_mm	0.0501875	0.870659	Austria	IgM
cor454	BMI	V2_LengthIpsiLN_mm	-0.228096	0.45355	Austria	IgM
cor464	BMI	V2_LengthContraLN_mm	-0.411406	0.162516	Austria	IgM
cor474	BMI	V4_LengthIpsiLN_mm	-0.133187	0.664458	Austria	IgM
cor484	BMI	V4_LengthContraLN_mm	-0.127331	0.678483	Austria	IgM
cor494	V2_LengthIpsiLN_mm	V2_LengthContraLN_mm	0.0390788	0.899138	Austria	IgM
cor504	V2_LengthIpsiLN_mm	V4_LengthIpsiLN_mm	0.573915	0.0402667	Austria	IgM
cor515	V2_LengthIpsiLN_mm	V4_LengthContraLN_mm	-0.175785	0.565667	Austria	IgM
cor524	V2_LengthContraLN_mm	V4_LengthIpsiLN_mm	-0.142369	0.642667	Austria	IgM
cor534	V2_LengthContraLN_mm	V4_LengthContraLN_mm	0.144448	0.637769	Austria	IgM
cor544	V4_LengthIpsiLN_mm	V4_LengthContraLN_mm	-0.101791	0.740726	Austria	IgM
cor65	V4	days_V4afterV3	0.492833	0.0870544	Austria	IgA1
cor118	V4	v4_FC_v3	0.178898	0.558693	Austria	IgA1
cor218	V4	V5	0.969121	4.95e-08	Austria	IgA1
cor318	V4	days_V5afterV3	0.440338	0.132096	Austria	IgA1
cor418	V4	age	0.00667374	0.982737	Austria	IgA1
cor516	V4	BMI	0.25435	0.4017	Austria	IgA1
cor66	V4	V2_LengthIpsiLN_mm	-0.73063	0.00455936	Austria	IgA1
cor75	V4	V2_LengthContraLN_mm	0.0147789	0.961781	Austria	IgA1
cor85	V4	V4_LengthIpsiLN_mm	-0.283967	0.347089	Austria	IgA1
cor95	V4	V4_LengthContraLN_mm	0.1381	0.652768	Austria	IgA1
cor105	days_V4afterV3	v4_FC_v3	0.284079	0.34689	Austria	IgA1
cor119	days_V4afterV3	V5	0.380234	0.199977	Austria	IgA1
cor125	days_V4afterV3	days_V5afterV3	0.252836	0.404604	Austria	IgA1
cor135	days_V4afterV3	age	0.061055	0.842936	Austria	IgA1
cor145	days_V4afterV3	BMI	0.154749	0.613704	Austria	IgA1
cor155	days_V4afterV3	V2_LengthIpsiLN_mm	-0.720743	0.00544342	Austria	IgA1
cor165	days_V4afterV3	V2_LengthContraLN_mm	0.0613261	0.842247	Austria	IgA1
cor175	days_V4afterV3	V4_LengthIpsiLN_mm	-0.62623	0.022028	Austria	IgA1
cor185	days_V4afterV3	V4_LengthContraLN_mm	0.178509	0.559564	Austria	IgA1
cor195	v4_FC_v3	V5	-0.0309605	0.920023	Austria	IgA1
cor205	v4_FC_v3	days_V5afterV3	0.416217	0.157171	Austria	IgA1
cor219	v4_FC_v3	age	-0.307965	0.305996	Austria	IgA1
cor225	v4_FC_v3	BMI	-0.151947	0.620216	Austria	IgA1
cor235	v4_FC_v3	V2_LengthIpsiLN_mm	-0.591847	0.0331003	Austria	IgA1
cor245	v4_FC_v3	V2_LengthContraLN_mm	-0.208658	0.493905	Austria	IgA1
cor255	v4_FC_v3	V4_LengthIpsiLN_mm	-0.422463	0.150404	Austria	IgA1
cor265	v4_FC_v3	V4_LengthContraLN_mm	0.26134	0.388432	Austria	IgA1
cor275	V5	days_V5afterV3	0.325634	0.277598	Austria	IgA1
cor285	V5	age	0.0943644	0.759119	Austria	IgA1
cor295	V5	BMI	0.342676	0.251723	Austria	IgA1
cor305	V5	V2_LengthIpsiLN_mm	-0.599873	0.030215	Austria	IgA1
cor319	V5	V2_LengthContraLN_mm	0.0525115	0.864718	Austria	IgA1
cor325	V5	V4_LengthIpsiLN_mm	-0.156176	0.610396	Austria	IgA1
cor335	V5	V4_LengthContraLN_mm	0.0152304	0.960614	Austria	IgA1
cor345	days_V5afterV3	age	0.0546328	0.859301	Austria	IgA1
cor355	days_V5afterV3	BMI	-0.0118774	0.969281	Austria	IgA1
cor365	days_V5afterV3	V2_LengthIpsiLN_mm	-0.325626	0.27761	Austria	IgA1
cor375	days_V5afterV3	V2_LengthContraLN_mm	-0.254911	0.400627	Austria	IgA1
cor385	days_V5afterV3	V4_LengthIpsiLN_mm	-0.0527097	0.864212	Austria	IgA1
cor395	days_V5afterV3	V4_LengthContraLN_mm	0.565023	0.0442087	Austria	IgA1
cor405	age	BMI	0.279763	0.354583	Austria	IgA1
cor419	age	V2_LengthIpsiLN_mm	0.230568	0.448535	Austria	IgA1
cor425	age	V2_LengthContraLN_mm	0.121109	0.693492	Austria	IgA1
cor435	age	V4_LengthIpsiLN_mm	-0.117457	0.702347	Austria	IgA1
cor445	age	V4_LengthContraLN_mm	0.0501875	0.870659	Austria	IgA1
cor455	BMI	V2_LengthIpsiLN_mm	-0.228096	0.45355	Austria	IgA1
cor465	BMI	V2_LengthContraLN_mm	-0.411406	0.162516	Austria	IgA1
cor475	BMI	V4_LengthIpsiLN_mm	-0.133187	0.664458	Austria	IgA1
cor485	BMI	V4_LengthContraLN_mm	-0.127331	0.678483	Austria	IgA1
cor495	V2_LengthIpsiLN_mm	V2_LengthContraLN_mm	0.0390788	0.899138	Austria	IgA1
cor505	V2_LengthIpsiLN_mm	V4_LengthIpsiLN_mm	0.573915	0.0402667	Austria	IgA1
cor517	V2_LengthIpsiLN_mm	V4_LengthContraLN_mm	-0.175785	0.565667	Austria	IgA1
cor525	V2_LengthContraLN_mm	V4_LengthIpsiLN_mm	-0.142369	0.642667	Austria	IgA1
cor535	V2_LengthContraLN_mm	V4_LengthContraLN_mm	0.144448	0.637769	Austria	IgA1
cor545	V4_LengthIpsiLN_mm	V4_LengthContraLN_mm	-0.101791	0.740726	Austria	IgA1
cor67	V4	days_V4afterV3	0.346671	0.245873	Austria	IgA2
cor120	V4	v4_FC_v3	0.580859	0.03737	Austria	IgA2
cor220	V4	V5	0.875571	8.78e-05	Austria	IgA2
cor320	V4	days_V5afterV3	0.369613	0.213873	Austria	IgA2
cor420	V4	age	0.0148229	0.961667	Austria	IgA2
cor518	V4	BMI	0.504167	0.0789475	Austria	IgA2
cor68	V4	V2_LengthIpsiLN_mm	-0.549015	0.0519947	Austria	IgA2
cor76	V4	V2_LengthContraLN_mm	-0.142319	0.642785	Austria	IgA2
cor86	V4	V4_LengthIpsiLN_mm	-0.0439558	0.88662	Austria	IgA2
cor96	V4	V4_LengthContraLN_mm	0.111418	0.71707	Austria	IgA2
cor106	days_V4afterV3	v4_FC_v3	0.278656	0.35657	Austria	IgA2
cor1110	days_V4afterV3	V5	0.15972	0.602214	Austria	IgA2
cor126	days_V4afterV3	days_V5afterV3	0.252836	0.404604	Austria	IgA2
cor136	days_V4afterV3	age	0.061055	0.842936	Austria	IgA2
cor146	days_V4afterV3	BMI	0.154749	0.613704	Austria	IgA2
cor156	days_V4afterV3	V2_LengthIpsiLN_mm	-0.720743	0.00544342	Austria	IgA2
cor166	days_V4afterV3	V2_LengthContraLN_mm	0.0613261	0.842247	Austria	IgA2
cor176	days_V4afterV3	V4_LengthIpsiLN_mm	-0.62623	0.022028	Austria	IgA2
cor186	days_V4afterV3	V4_LengthContraLN_mm	0.178509	0.559564	Austria	IgA2
cor196	v4_FC_v3	V5	0.13662	0.656281	Austria	IgA2
cor206	v4_FC_v3	days_V5afterV3	0.0852028	0.781971	Austria	IgA2
cor2110	v4_FC_v3	age	-0.0819779	0.790054	Austria	IgA2
cor226	v4_FC_v3	BMI	0.27251	0.367712	Austria	IgA2
cor236	v4_FC_v3	V2_LengthIpsiLN_mm	-0.485927	0.092266	Austria	IgA2
cor246	v4_FC_v3	V2_LengthContraLN_mm	-0.23016	0.449359	Austria	IgA2
cor256	v4_FC_v3	V4_LengthIpsiLN_mm	-0.265077	0.381433	Austria	IgA2
cor266	v4_FC_v3	V4_LengthContraLN_mm	0.208534	0.494165	Austria	IgA2
cor276	V5	days_V5afterV3	0.438821	0.13359	Austria	IgA2
cor286	V5	age	0.0447613	0.884554	Austria	IgA2
cor296	V5	BMI	0.455898	0.117415	Austria	IgA2
cor306	V5	V2_LengthIpsiLN_mm	-0.36106	0.225486	Austria	IgA2
cor3110	V5	V2_LengthContraLN_mm	-0.125643	0.682544	Austria	IgA2
cor326	V5	V4_LengthIpsiLN_mm	0.150847	0.62278	Austria	IgA2
cor336	V5	V4_LengthContraLN_mm	0.025116	0.935089	Austria	IgA2
cor346	days_V5afterV3	age	0.0546328	0.859301	Austria	IgA2
cor356	days_V5afterV3	BMI	-0.0118774	0.969281	Austria	IgA2
cor366	days_V5afterV3	V2_LengthIpsiLN_mm	-0.325626	0.27761	Austria	IgA2
cor376	days_V5afterV3	V2_LengthContraLN_mm	-0.254911	0.400627	Austria	IgA2
cor386	days_V5afterV3	V4_LengthIpsiLN_mm	-0.0527097	0.864212	Austria	IgA2
cor396	days_V5afterV3	V4_LengthContraLN_mm	0.565023	0.0442087	Austria	IgA2
cor406	age	BMI	0.279763	0.354583	Austria	IgA2
cor4110	age	V2_LengthIpsiLN_mm	0.230568	0.448535	Austria	IgA2
cor426	age	V2_LengthContraLN_mm	0.121109	0.693492	Austria	IgA2
cor436	age	V4_LengthIpsiLN_mm	-0.117457	0.702347	Austria	IgA2
cor446	age	V4_LengthContraLN_mm	0.0501875	0.870659	Austria	IgA2
cor456	BMI	V2_LengthIpsiLN_mm	-0.228096	0.45355	Austria	IgA2
cor466	BMI	V2_LengthContraLN_mm	-0.411406	0.162516	Austria	IgA2
cor476	BMI	V4_LengthIpsiLN_mm	-0.133187	0.664458	Austria	IgA2
cor486	BMI	V4_LengthContraLN_mm	-0.127331	0.678483	Austria	IgA2
cor496	V2_LengthIpsiLN_mm	V2_LengthContraLN_mm	0.0390788	0.899138	Austria	IgA2
cor506	V2_LengthIpsiLN_mm	V4_LengthIpsiLN_mm	0.573915	0.0402667	Austria	IgA2
cor519	V2_LengthIpsiLN_mm	V4_LengthContraLN_mm	-0.175785	0.565667	Austria	IgA2
cor526	V2_LengthContraLN_mm	V4_LengthIpsiLN_mm	-0.142369	0.642667	Austria	IgA2
cor536	V2_LengthContraLN_mm	V4_LengthContraLN_mm	0.144448	0.637769	Austria	IgA2
cor546	V4_LengthIpsiLN_mm	V4_LengthContraLN_mm	-0.101791	0.740726	Austria	IgA2
cor69	V4	days_V4afterV3	0.51625	0.0708986	Darwin	IgG1
cor127	V4	v4_FC_v3	0.567215	0.0432121	Darwin	IgG1
cor227	V4	V5	0.70062	0.00764507	Darwin	IgG1
cor327	V4	days_V5afterV3	0.18346	0.548538	Darwin	IgG1
cor427	V4	age	-0.0802	0.794519	Darwin	IgG1
cor520	V4	BMI	-0.340438	0.255035	Darwin	IgG1
cor610	V4	V2_LengthIpsiLN_mm	-0.51764	0.0700113	Darwin	IgG1
cor77	V4	V2_LengthContraLN_mm	0.00439241	0.988638	Darwin	IgG1
cor87	V4	V4_LengthIpsiLN_mm	-0.17366	0.57045	Darwin	IgG1
cor97	V4	V4_LengthContraLN_mm	-0.171112	0.576203	Darwin	IgG1
cor107	days_V4afterV3	v4_FC_v3	0.519555	0.0688014	Darwin	IgG1
cor1111	days_V4afterV3	V5	0.215016	0.480527	Darwin	IgG1
cor128	days_V4afterV3	days_V5afterV3	0.252836	0.404604	Darwin	IgG1
cor137	days_V4afterV3	age	0.061055	0.842936	Darwin	IgG1
cor147	days_V4afterV3	BMI	0.154749	0.613704	Darwin	IgG1
cor157	days_V4afterV3	V2_LengthIpsiLN_mm	-0.720743	0.00544342	Darwin	IgG1
cor167	days_V4afterV3	V2_LengthContraLN_mm	0.0613261	0.842247	Darwin	IgG1
cor177	days_V4afterV3	V4_LengthIpsiLN_mm	-0.62623	0.022028	Darwin	IgG1
cor187	days_V4afterV3	V4_LengthContraLN_mm	0.178509	0.559564	Darwin	IgG1
cor197	v4_FC_v3	V5	0.0230726	0.940361	Darwin	IgG1
cor207	v4_FC_v3	days_V5afterV3	0.198484	0.515659	Darwin	IgG1
cor2111	v4_FC_v3	age	-0.449896	0.122942	Darwin	IgG1
cor228	v4_FC_v3	BMI	-0.388743	0.189261	Darwin	IgG1
cor237	v4_FC_v3	V2_LengthIpsiLN_mm	-0.63465	0.019799	Darwin	IgG1
cor247	v4_FC_v3	V2_LengthContraLN_mm	-0.0148243	0.961664	Darwin	IgG1
cor257	v4_FC_v3	V4_LengthIpsiLN_mm	-0.451262	0.121669	Darwin	IgG1
cor267	v4_FC_v3	V4_LengthContraLN_mm	0.0994371	0.746542	Darwin	IgG1
cor277	V5	days_V5afterV3	0.0955507	0.756173	Darwin	IgG1
cor287	V5	age	0.139747	0.648863	Darwin	IgG1
cor297	V5	BMI	-0.122986	0.688953	Darwin	IgG1
cor307	V5	V2_LengthIpsiLN_mm	-0.201614	0.508921	Darwin	IgG1
cor3111	V5	V2_LengthContraLN_mm	-0.0545326	0.859557	Darwin	IgG1
cor328	V5	V4_LengthIpsiLN_mm	0.15288	0.618045	Darwin	IgG1
cor337	V5	V4_LengthContraLN_mm	-0.234768	0.440077	Darwin	IgG1
cor347	days_V5afterV3	age	0.0546328	0.859301	Darwin	IgG1
cor357	days_V5afterV3	BMI	-0.0118774	0.969281	Darwin	IgG1
cor367	days_V5afterV3	V2_LengthIpsiLN_mm	-0.325626	0.27761	Darwin	IgG1
cor377	days_V5afterV3	V2_LengthContraLN_mm	-0.254911	0.400627	Darwin	IgG1
cor387	days_V5afterV3	V4_LengthIpsiLN_mm	-0.0527097	0.864212	Darwin	IgG1
cor397	days_V5afterV3	V4_LengthContraLN_mm	0.565023	0.0442087	Darwin	IgG1
cor407	age	BMI	0.279763	0.354583	Darwin	IgG1
cor4111	age	V2_LengthIpsiLN_mm	0.230568	0.448535	Darwin	IgG1
cor428	age	V2_LengthContraLN_mm	0.121109	0.693492	Darwin	IgG1
cor437	age	V4_LengthIpsiLN_mm	-0.117457	0.702347	Darwin	IgG1
cor447	age	V4_LengthContraLN_mm	0.0501875	0.870659	Darwin	IgG1
cor457	BMI	V2_LengthIpsiLN_mm	-0.228096	0.45355	Darwin	IgG1
cor467	BMI	V2_LengthContraLN_mm	-0.411406	0.162516	Darwin	IgG1
cor477	BMI	V4_LengthIpsiLN_mm	-0.133187	0.664458	Darwin	IgG1
cor487	BMI	V4_LengthContraLN_mm	-0.127331	0.678483	Darwin	IgG1
cor497	V2_LengthIpsiLN_mm	V2_LengthContraLN_mm	0.0390788	0.899138	Darwin	IgG1
cor507	V2_LengthIpsiLN_mm	V4_LengthIpsiLN_mm	0.573915	0.0402667	Darwin	IgG1
cor5110	V2_LengthIpsiLN_mm	V4_LengthContraLN_mm	-0.175785	0.565667	Darwin	IgG1
cor527	V2_LengthContraLN_mm	V4_LengthIpsiLN_mm	-0.142369	0.642667	Darwin	IgG1
cor537	V2_LengthContraLN_mm	V4_LengthContraLN_mm	0.144448	0.637769	Darwin	IgG1
cor547	V4_LengthIpsiLN_mm	V4_LengthContraLN_mm	-0.101791	0.740726	Darwin	IgG1
cor70	V4	days_V4afterV3	-0.087003	0.777467	Darwin	IgG2
cor129	V4	v4_FC_v3	0.0569043	0.853507	Darwin	IgG2
cor229	V4	V5	0.813643	0.000714619	Darwin	IgG2
cor329	V4	days_V5afterV3	-0.163466	0.593611	Darwin	IgG2
cor429	V4	age	-0.333945	0.264792	Darwin	IgG2
cor528	V4	BMI	-0.352617	0.237319	Darwin	IgG2
cor611	V4	V2_LengthIpsiLN_mm	-0.0198423	0.9487	Darwin	IgG2
cor78	V4	V2_LengthContraLN_mm	0.576974	0.0389714	Darwin	IgG2
cor88	V4	V4_LengthIpsiLN_mm	0.105868	0.730681	Darwin	IgG2
cor98	V4	V4_LengthContraLN_mm	0.136558	0.656427	Darwin	IgG2
cor108	days_V4afterV3	v4_FC_v3	0.514612	0.0719548	Darwin	IgG2
cor1112	days_V4afterV3	V5	-0.23837	0.432887	Darwin	IgG2
cor1210	days_V4afterV3	days_V5afterV3	0.252836	0.404604	Darwin	IgG2
cor138	days_V4afterV3	age	0.061055	0.842936	Darwin	IgG2
cor148	days_V4afterV3	BMI	0.154749	0.613704	Darwin	IgG2
cor158	days_V4afterV3	V2_LengthIpsiLN_mm	-0.720743	0.00544342	Darwin	IgG2
cor168	days_V4afterV3	V2_LengthContraLN_mm	0.0613261	0.842247	Darwin	IgG2
cor178	days_V4afterV3	V4_LengthIpsiLN_mm	-0.62623	0.022028	Darwin	IgG2
cor188	days_V4afterV3	V4_LengthContraLN_mm	0.178509	0.559564	Darwin	IgG2
cor198	v4_FC_v3	V5	0.0205207	0.946949	Darwin	IgG2
cor208	v4_FC_v3	days_V5afterV3	-0.239642	0.430361	Darwin	IgG2
cor2112	v4_FC_v3	age	-0.348017	0.243921	Darwin	IgG2
cor2210	v4_FC_v3	BMI	-0.288377	0.339323	Darwin	IgG2
cor238	v4_FC_v3	V2_LengthIpsiLN_mm	-0.252	0.406211	Darwin	IgG2
cor248	v4_FC_v3	V2_LengthContraLN_mm	0.0955534	0.756166	Darwin	IgG2
cor258	v4_FC_v3	V4_LengthIpsiLN_mm	-0.275582	0.36212	Darwin	IgG2
cor268	v4_FC_v3	V4_LengthContraLN_mm	0.115976	0.70595	Darwin	IgG2
cor278	V5	days_V5afterV3	-0.150145	0.624417	Darwin	IgG2
cor288	V5	age	-0.234087	0.441443	Darwin	IgG2
cor298	V5	BMI	-0.672152	0.0118478	Darwin	IgG2
cor308	V5	V2_LengthIpsiLN_mm	0.123089	0.688704	Darwin	IgG2
cor3112	V5	V2_LengthContraLN_mm	0.701676	0.00751492	Darwin	IgG2
cor3210	V5	V4_LengthIpsiLN_mm	0.0823192	0.789198	Darwin	IgG2
cor338	V5	V4_LengthContraLN_mm	-0.00163181	0.995779	Darwin	IgG2
cor348	days_V5afterV3	age	0.0546328	0.859301	Darwin	IgG2
cor358	days_V5afterV3	BMI	-0.0118774	0.969281	Darwin	IgG2
cor368	days_V5afterV3	V2_LengthIpsiLN_mm	-0.325626	0.27761	Darwin	IgG2
cor378	days_V5afterV3	V2_LengthContraLN_mm	-0.254911	0.400627	Darwin	IgG2
cor388	days_V5afterV3	V4_LengthIpsiLN_mm	-0.0527097	0.864212	Darwin	IgG2
cor398	days_V5afterV3	V4_LengthContraLN_mm	0.565023	0.0442087	Darwin	IgG2
cor408	age	BMI	0.279763	0.354583	Darwin	IgG2
cor4112	age	V2_LengthIpsiLN_mm	0.230568	0.448535	Darwin	IgG2
cor4210	age	V2_LengthContraLN_mm	0.121109	0.693492	Darwin	IgG2
cor438	age	V4_LengthIpsiLN_mm	-0.117457	0.702347	Darwin	IgG2
cor448	age	V4_LengthContraLN_mm	0.0501875	0.870659	Darwin	IgG2
cor458	BMI	V2_LengthIpsiLN_mm	-0.228096	0.45355	Darwin	IgG2
cor468	BMI	V2_LengthContraLN_mm	-0.411406	0.162516	Darwin	IgG2
cor478	BMI	V4_LengthIpsiLN_mm	-0.133187	0.664458	Darwin	IgG2
cor488	BMI	V4_LengthContraLN_mm	-0.127331	0.678483	Darwin	IgG2
cor498	V2_LengthIpsiLN_mm	V2_LengthContraLN_mm	0.0390788	0.899138	Darwin	IgG2
cor508	V2_LengthIpsiLN_mm	V4_LengthIpsiLN_mm	0.573915	0.0402667	Darwin	IgG2
cor5111	V2_LengthIpsiLN_mm	V4_LengthContraLN_mm	-0.175785	0.565667	Darwin	IgG2
cor529	V2_LengthContraLN_mm	V4_LengthIpsiLN_mm	-0.142369	0.642667	Darwin	IgG2
cor538	V2_LengthContraLN_mm	V4_LengthContraLN_mm	0.144448	0.637769	Darwin	IgG2
cor548	V4_LengthIpsiLN_mm	V4_LengthContraLN_mm	-0.101791	0.740726	Darwin	IgG2
cor79	V4	days_V4afterV3	0.411328	0.162604	Darwin	IgG3
cor130	V4	v4_FC_v3	0.565958	0.0437817	Darwin	IgG3
cor230	V4	V5	0.892976	3.97e-05	Darwin	IgG3
cor330	V4	days_V5afterV3	0.0504691	0.869939	Darwin	IgG3
cor430	V4	age	-0.575424	0.0396237	Darwin	IgG3
cor530	V4	BMI	-0.438736	0.133673	Darwin	IgG3
cor612	V4	V2_LengthIpsiLN_mm	-0.351991	0.23821	Darwin	IgG3
cor710	V4	V2_LengthContraLN_mm	-0.0883485	0.774105	Darwin	IgG3
cor89	V4	V4_LengthIpsiLN_mm	-0.291739	0.333465	Darwin	IgG3
cor99	V4	V4_LengthContraLN_mm	0.0215667	0.944248	Darwin	IgG3
cor109	days_V4afterV3	v4_FC_v3	0.217815	0.474691	Darwin	IgG3
cor1113	days_V4afterV3	V5	0.31341	0.297075	Darwin	IgG3
cor1211	days_V4afterV3	days_V5afterV3	0.252836	0.404604	Darwin	IgG3
cor139	days_V4afterV3	age	0.061055	0.842936	Darwin	IgG3
cor149	days_V4afterV3	BMI	0.154749	0.613704	Darwin	IgG3
cor159	days_V4afterV3	V2_LengthIpsiLN_mm	-0.720743	0.00544342	Darwin	IgG3
cor169	days_V4afterV3	V2_LengthContraLN_mm	0.0613261	0.842247	Darwin	IgG3
cor179	days_V4afterV3	V4_LengthIpsiLN_mm	-0.62623	0.022028	Darwin	IgG3
cor189	days_V4afterV3	V4_LengthContraLN_mm	0.178509	0.559564	Darwin	IgG3
cor199	v4_FC_v3	V5	0.192209	0.529284	Darwin	IgG3
cor209	v4_FC_v3	days_V5afterV3	0.328852	0.272598	Darwin	IgG3
cor2113	v4_FC_v3	age	-0.397993	0.178031	Darwin	IgG3
cor2211	v4_FC_v3	BMI	-0.0993261	0.746817	Darwin	IgG3
cor239	v4_FC_v3	V2_LengthIpsiLN_mm	-0.503813	0.0791921	Darwin	IgG3
cor249	v4_FC_v3	V2_LengthContraLN_mm	-0.260512	0.389992	Darwin	IgG3
cor259	v4_FC_v3	V4_LengthIpsiLN_mm	-0.305323	0.310379	Darwin	IgG3
cor269	v4_FC_v3	V4_LengthContraLN_mm	0.0551911	0.857876	Darwin	IgG3
cor279	V5	days_V5afterV3	-0.165807	0.58826	Darwin	IgG3
cor289	V5	age	-0.529433	0.0627932	Darwin	IgG3
cor299	V5	BMI	-0.460608	0.113197	Darwin	IgG3
cor309	V5	V2_LengthIpsiLN_mm	-0.147143	0.63144	Darwin	IgG3
cor3113	V5	V2_LengthContraLN_mm	-0.051245	0.867955	Darwin	IgG3
cor3211	V5	V4_LengthIpsiLN_mm	-0.141361	0.645047	Darwin	IgG3
cor339	V5	V4_LengthContraLN_mm	-0.0213066	0.944919	Darwin	IgG3
cor349	days_V5afterV3	age	0.0546328	0.859301	Darwin	IgG3
cor359	days_V5afterV3	BMI	-0.0118774	0.969281	Darwin	IgG3
cor369	days_V5afterV3	V2_LengthIpsiLN_mm	-0.325626	0.27761	Darwin	IgG3
cor379	days_V5afterV3	V2_LengthContraLN_mm	-0.254911	0.400627	Darwin	IgG3
cor389	days_V5afterV3	V4_LengthIpsiLN_mm	-0.0527097	0.864212	Darwin	IgG3
cor399	days_V5afterV3	V4_LengthContraLN_mm	0.565023	0.0442087	Darwin	IgG3
cor409	age	BMI	0.279763	0.354583	Darwin	IgG3
cor4113	age	V2_LengthIpsiLN_mm	0.230568	0.448535	Darwin	IgG3
cor4211	age	V2_LengthContraLN_mm	0.121109	0.693492	Darwin	IgG3
cor439	age	V4_LengthIpsiLN_mm	-0.117457	0.702347	Darwin	IgG3
cor449	age	V4_LengthContraLN_mm	0.0501875	0.870659	Darwin	IgG3
cor459	BMI	V2_LengthIpsiLN_mm	-0.228096	0.45355	Darwin	IgG3
cor469	BMI	V2_LengthContraLN_mm	-0.411406	0.162516	Darwin	IgG3
cor479	BMI	V4_LengthIpsiLN_mm	-0.133187	0.664458	Darwin	IgG3
cor489	BMI	V4_LengthContraLN_mm	-0.127331	0.678483	Darwin	IgG3
cor499	V2_LengthIpsiLN_mm	V2_LengthContraLN_mm	0.0390788	0.899138	Darwin	IgG3
cor509	V2_LengthIpsiLN_mm	V4_LengthIpsiLN_mm	0.573915	0.0402667	Darwin	IgG3
cor5112	V2_LengthIpsiLN_mm	V4_LengthContraLN_mm	-0.175785	0.565667	Darwin	IgG3
cor5210	V2_LengthContraLN_mm	V4_LengthIpsiLN_mm	-0.142369	0.642667	Darwin	IgG3
cor539	V2_LengthContraLN_mm	V4_LengthContraLN_mm	0.144448	0.637769	Darwin	IgG3
cor549	V4_LengthIpsiLN_mm	V4_LengthContraLN_mm	-0.101791	0.740726	Darwin	IgG3
cor80	V4	days_V4afterV3	-0.0361111	0.906767	Darwin	IgG4
cor140	V4	v4_FC_v3	-0.0552542	0.857716	Darwin	IgG4
cor240	V4	V5	0.904078	2.22e-05	Darwin	IgG4
cor340	V4	days_V5afterV3	0.652428	0.0156488	Darwin	IgG4
cor440	V4	age	0.240544	0.428574	Darwin	IgG4
cor540	V4	BMI	-0.225346	0.459158	Darwin	IgG4
cor613	V4	V2_LengthIpsiLN_mm	0.0950082	0.75752	Darwin	IgG4
cor711	V4	V2_LengthContraLN_mm	-0.174277	0.56906	Darwin	IgG4
cor810	V4	V4_LengthIpsiLN_mm	0.274939	0.363287	Darwin	IgG4
cor910	V4	V4_LengthContraLN_mm	0.0785702	0.798617	Darwin	IgG4
cor1010	days_V4afterV3	v4_FC_v3	-0.0406713	0.895048	Darwin	IgG4
cor1114	days_V4afterV3	V5	-0.0547073	0.859111	Darwin	IgG4
cor1212	days_V4afterV3	days_V5afterV3	0.252836	0.404604	Darwin	IgG4
cor1310	days_V4afterV3	age	0.061055	0.842936	Darwin	IgG4
cor1410	days_V4afterV3	BMI	0.154749	0.613704	Darwin	IgG4
cor1510	days_V4afterV3	V2_LengthIpsiLN_mm	-0.720743	0.00544342	Darwin	IgG4
cor1610	days_V4afterV3	V2_LengthContraLN_mm	0.0613261	0.842247	Darwin	IgG4
cor1710	days_V4afterV3	V4_LengthIpsiLN_mm	-0.62623	0.022028	Darwin	IgG4
cor1810	days_V4afterV3	V4_LengthContraLN_mm	0.178509	0.559564	Darwin	IgG4
cor1910	v4_FC_v3	V5	-0.380103	0.200145	Darwin	IgG4
cor2010	v4_FC_v3	days_V5afterV3	-0.162553	0.595703	Darwin	IgG4
cor2114	v4_FC_v3	age	0.0445494	0.885098	Darwin	IgG4
cor2212	v4_FC_v3	BMI	0.427897	0.144673	Darwin	IgG4
cor2310	v4_FC_v3	V2_LengthIpsiLN_mm	-0.0791874	0.797064	Darwin	IgG4
cor2410	v4_FC_v3	V2_LengthContraLN_mm	-0.1824	0.55089	Darwin	IgG4
cor2510	v4_FC_v3	V4_LengthIpsiLN_mm	-0.0907978	0.767995	Darwin	IgG4
cor2610	v4_FC_v3	V4_LengthContraLN_mm	0.0499937	0.871155	Darwin	IgG4
cor2710	V5	days_V5afterV3	0.62035	0.0236914	Darwin	IgG4
cor2810	V5	age	0.29862	0.321655	Darwin	IgG4
cor2910	V5	BMI	-0.408913	0.165331	Darwin	IgG4
cor3010	V5	V2_LengthIpsiLN_mm	0.156089	0.610597	Darwin	IgG4
cor3114	V5	V2_LengthContraLN_mm	-0.056373	0.854861	Darwin	IgG4
cor3212	V5	V4_LengthIpsiLN_mm	0.260099	0.39077	Darwin	IgG4
cor3310	V5	V4_LengthContraLN_mm	0.0449834	0.883985	Darwin	IgG4
cor3410	days_V5afterV3	age	0.0546328	0.859301	Darwin	IgG4
cor3510	days_V5afterV3	BMI	-0.0118774	0.969281	Darwin	IgG4
cor3610	days_V5afterV3	V2_LengthIpsiLN_mm	-0.325626	0.27761	Darwin	IgG4
cor3710	days_V5afterV3	V2_LengthContraLN_mm	-0.254911	0.400627	Darwin	IgG4
cor3810	days_V5afterV3	V4_LengthIpsiLN_mm	-0.0527097	0.864212	Darwin	IgG4
cor3910	days_V5afterV3	V4_LengthContraLN_mm	0.565023	0.0442087	Darwin	IgG4
cor4010	age	BMI	0.279763	0.354583	Darwin	IgG4
cor4114	age	V2_LengthIpsiLN_mm	0.230568	0.448535	Darwin	IgG4
cor4212	age	V2_LengthContraLN_mm	0.121109	0.693492	Darwin	IgG4
cor4310	age	V4_LengthIpsiLN_mm	-0.117457	0.702347	Darwin	IgG4
cor4410	age	V4_LengthContraLN_mm	0.0501875	0.870659	Darwin	IgG4
cor4510	BMI	V2_LengthIpsiLN_mm	-0.228096	0.45355	Darwin	IgG4
cor4610	BMI	V2_LengthContraLN_mm	-0.411406	0.162516	Darwin	IgG4
cor4710	BMI	V4_LengthIpsiLN_mm	-0.133187	0.664458	Darwin	IgG4
cor4810	BMI	V4_LengthContraLN_mm	-0.127331	0.678483	Darwin	IgG4
cor4910	V2_LengthIpsiLN_mm	V2_LengthContraLN_mm	0.0390788	0.899138	Darwin	IgG4
cor5010	V2_LengthIpsiLN_mm	V4_LengthIpsiLN_mm	0.573915	0.0402667	Darwin	IgG4
cor5113	V2_LengthIpsiLN_mm	V4_LengthContraLN_mm	-0.175785	0.565667	Darwin	IgG4
cor5211	V2_LengthContraLN_mm	V4_LengthIpsiLN_mm	-0.142369	0.642667	Darwin	IgG4
cor5310	V2_LengthContraLN_mm	V4_LengthContraLN_mm	0.144448	0.637769	Darwin	IgG4
cor5410	V4_LengthIpsiLN_mm	V4_LengthContraLN_mm	-0.101791	0.740726	Darwin	IgG4
cor90	V4	days_V4afterV3	0.492389	0.0873836	Darwin	IgM
cor150	V4	v4_FC_v3	0.742226	0.00366823	Darwin	IgM
cor250	V4	V5	0.294486	0.328723	Darwin	IgM
cor350	V4	days_V5afterV3	-0.107129	0.727581	Darwin	IgM
cor450	V4	age	0.214217	0.482199	Darwin	IgM
cor550	V4	BMI	0.341157	0.253969	Darwin	IgM
cor614	V4	V2_LengthIpsiLN_mm	-0.669591	0.0122972	Darwin	IgM
cor712	V4	V2_LengthContraLN_mm	0.0964432	0.753958	Darwin	IgM
cor811	V4	V4_LengthIpsiLN_mm	-0.443645	0.128879	Darwin	IgM
cor911	V4	V4_LengthContraLN_mm	-0.143658	0.63963	Darwin	IgM
cor1011	days_V4afterV3	v4_FC_v3	0.473291	0.102349	Darwin	IgM
cor1115	days_V4afterV3	V5	-0.0219675	0.943213	Darwin	IgM
cor1213	days_V4afterV3	days_V5afterV3	0.252836	0.404604	Darwin	IgM
cor1311	days_V4afterV3	age	0.061055	0.842936	Darwin	IgM
cor1411	days_V4afterV3	BMI	0.154749	0.613704	Darwin	IgM
cor1511	days_V4afterV3	V2_LengthIpsiLN_mm	-0.720743	0.00544342	Darwin	IgM
cor1611	days_V4afterV3	V2_LengthContraLN_mm	0.0613261	0.842247	Darwin	IgM
cor1711	days_V4afterV3	V4_LengthIpsiLN_mm	-0.62623	0.022028	Darwin	IgM
cor1811	days_V4afterV3	V4_LengthContraLN_mm	0.178509	0.559564	Darwin	IgM
cor1911	v4_FC_v3	V5	-0.132825	0.665322	Darwin	IgM
cor2011	v4_FC_v3	days_V5afterV3	0.00834653	0.978411	Darwin	IgM
cor2115	v4_FC_v3	age	0.221443	0.467178	Darwin	IgM
cor2213	v4_FC_v3	BMI	0.102603	0.738722	Darwin	IgM
cor2311	v4_FC_v3	V2_LengthIpsiLN_mm	-0.563202	0.0450491	Darwin	IgM
cor2411	v4_FC_v3	V2_LengthContraLN_mm	0.198113	0.51646	Darwin	IgM
cor2511	v4_FC_v3	V4_LengthIpsiLN_mm	-0.45702	0.116401	Darwin	IgM
cor2611	v4_FC_v3	V4_LengthContraLN_mm	-0.0491902	0.873211	Darwin	IgM
cor2711	V5	days_V5afterV3	-0.330115	0.27065	Darwin	IgM
cor2811	V5	age	0.484752	0.0931735	Darwin	IgM
cor2911	V5	BMI	0.163304	0.593983	Darwin	IgM
cor3011	V5	V2_LengthIpsiLN_mm	0.169744	0.579302	Darwin	IgM
cor3115	V5	V2_LengthContraLN_mm	0.289604	0.337179	Darwin	IgM
cor3213	V5	V4_LengthIpsiLN_mm	-0.0289726	0.925145	Darwin	IgM
cor3311	V5	V4_LengthContraLN_mm	-0.160239	0.60102	Darwin	IgM
cor3411	days_V5afterV3	age	0.0546328	0.859301	Darwin	IgM
cor3511	days_V5afterV3	BMI	-0.0118774	0.969281	Darwin	IgM
cor3611	days_V5afterV3	V2_LengthIpsiLN_mm	-0.325626	0.27761	Darwin	IgM
cor3711	days_V5afterV3	V2_LengthContraLN_mm	-0.254911	0.400627	Darwin	IgM
cor3811	days_V5afterV3	V4_LengthIpsiLN_mm	-0.0527097	0.864212	Darwin	IgM
cor3911	days_V5afterV3	V4_LengthContraLN_mm	0.565023	0.0442087	Darwin	IgM
cor4011	age	BMI	0.279763	0.354583	Darwin	IgM
cor4115	age	V2_LengthIpsiLN_mm	0.230568	0.448535	Darwin	IgM
cor4213	age	V2_LengthContraLN_mm	0.121109	0.693492	Darwin	IgM
cor4311	age	V4_LengthIpsiLN_mm	-0.117457	0.702347	Darwin	IgM
cor4411	age	V4_LengthContraLN_mm	0.0501875	0.870659	Darwin	IgM
cor4511	BMI	V2_LengthIpsiLN_mm	-0.228096	0.45355	Darwin	IgM
cor4611	BMI	V2_LengthContraLN_mm	-0.411406	0.162516	Darwin	IgM
cor4711	BMI	V4_LengthIpsiLN_mm	-0.133187	0.664458	Darwin	IgM
cor4811	BMI	V4_LengthContraLN_mm	-0.127331	0.678483	Darwin	IgM
cor4911	V2_LengthIpsiLN_mm	V2_LengthContraLN_mm	0.0390788	0.899138	Darwin	IgM
cor5011	V2_LengthIpsiLN_mm	V4_LengthIpsiLN_mm	0.573915	0.0402667	Darwin	IgM
cor5114	V2_LengthIpsiLN_mm	V4_LengthContraLN_mm	-0.175785	0.565667	Darwin	IgM
cor5212	V2_LengthContraLN_mm	V4_LengthIpsiLN_mm	-0.142369	0.642667	Darwin	IgM
cor5311	V2_LengthContraLN_mm	V4_LengthContraLN_mm	0.144448	0.637769	Darwin	IgM
cor5411	V4_LengthIpsiLN_mm	V4_LengthContraLN_mm	-0.101791	0.740726	Darwin	IgM
cor100	V4	days_V4afterV3	0.196951	0.518973	Darwin	IgA1
cor160	V4	v4_FC_v3	0.960401	1.91e-07	Darwin	IgA1
cor260	V4	V5	0.797607	0.00108872	Darwin	IgA1
cor360	V4	days_V5afterV3	0.403757	0.171252	Darwin	IgA1
cor460	V4	age	-0.471711	0.10366	Darwin	IgA1
cor551	V4	BMI	-0.218799	0.472649	Darwin	IgA1
cor615	V4	V2_LengthIpsiLN_mm	-0.472648	0.102881	Darwin	IgA1
cor713	V4	V2_LengthContraLN_mm	-0.271534	0.3695	Darwin	IgA1
cor812	V4	V4_LengthIpsiLN_mm	-0.240143	0.429367	Darwin	IgA1
cor912	V4	V4_LengthContraLN_mm	0.12563	0.682575	Darwin	IgA1
cor1012	days_V4afterV3	v4_FC_v3	0.290311	0.335947	Darwin	IgA1
cor1116	days_V4afterV3	V5	0.0421724	0.891195	Darwin	IgA1
cor1214	days_V4afterV3	days_V5afterV3	0.252836	0.404604	Darwin	IgA1
cor1312	days_V4afterV3	age	0.061055	0.842936	Darwin	IgA1
cor1412	days_V4afterV3	BMI	0.154749	0.613704	Darwin	IgA1
cor1512	days_V4afterV3	V2_LengthIpsiLN_mm	-0.720743	0.00544342	Darwin	IgA1
cor1612	days_V4afterV3	V2_LengthContraLN_mm	0.0613261	0.842247	Darwin	IgA1
cor1712	days_V4afterV3	V4_LengthIpsiLN_mm	-0.62623	0.022028	Darwin	IgA1
cor1812	days_V4afterV3	V4_LengthContraLN_mm	0.178509	0.559564	Darwin	IgA1
cor1912	v4_FC_v3	V5	0.607061	0.0277913	Darwin	IgA1
cor2012	v4_FC_v3	days_V5afterV3	0.361504	0.224874	Darwin	IgA1
cor2116	v4_FC_v3	age	-0.439981	0.132447	Darwin	IgA1
cor2214	v4_FC_v3	BMI	-0.281017	0.352337	Darwin	IgA1
cor2312	v4_FC_v3	V2_LengthIpsiLN_mm	-0.517904	0.0698437	Darwin	IgA1
cor2412	v4_FC_v3	V2_LengthContraLN_mm	-0.150858	0.622753	Darwin	IgA1
cor2512	v4_FC_v3	V4_LengthIpsiLN_mm	-0.33847	0.25797	Darwin	IgA1
cor2612	v4_FC_v3	V4_LengthContraLN_mm	0.0960673	0.754891	Darwin	IgA1
cor2712	V5	days_V5afterV3	0.324287	0.279708	Darwin	IgA1
cor2812	V5	age	-0.404681	0.170181	Darwin	IgA1
cor2912	V5	BMI	0.0398317	0.897204	Darwin	IgA1
cor3012	V5	V2_LengthIpsiLN_mm	-0.37721	0.203874	Darwin	IgA1
cor3116	V5	V2_LengthContraLN_mm	-0.462236	0.111763	Darwin	IgA1
cor3214	V5	V4_LengthIpsiLN_mm	-0.057744	0.851367	Darwin	IgA1
cor3312	V5	V4_LengthContraLN_mm	0.136401	0.656801	Darwin	IgA1
cor3412	days_V5afterV3	age	0.0546328	0.859301	Darwin	IgA1
cor3512	days_V5afterV3	BMI	-0.0118774	0.969281	Darwin	IgA1
cor3612	days_V5afterV3	V2_LengthIpsiLN_mm	-0.325626	0.27761	Darwin	IgA1
cor3712	days_V5afterV3	V2_LengthContraLN_mm	-0.254911	0.400627	Darwin	IgA1
cor3812	days_V5afterV3	V4_LengthIpsiLN_mm	-0.0527097	0.864212	Darwin	IgA1
cor3912	days_V5afterV3	V4_LengthContraLN_mm	0.565023	0.0442087	Darwin	IgA1
cor4012	age	BMI	0.279763	0.354583	Darwin	IgA1
cor4116	age	V2_LengthIpsiLN_mm	0.230568	0.448535	Darwin	IgA1
cor4214	age	V2_LengthContraLN_mm	0.121109	0.693492	Darwin	IgA1
cor4312	age	V4_LengthIpsiLN_mm	-0.117457	0.702347	Darwin	IgA1
cor4412	age	V4_LengthContraLN_mm	0.0501875	0.870659	Darwin	IgA1
cor4512	BMI	V2_LengthIpsiLN_mm	-0.228096	0.45355	Darwin	IgA1
cor4612	BMI	V2_LengthContraLN_mm	-0.411406	0.162516	Darwin	IgA1
cor4712	BMI	V4_LengthIpsiLN_mm	-0.133187	0.664458	Darwin	IgA1
cor4812	BMI	V4_LengthContraLN_mm	-0.127331	0.678483	Darwin	IgA1
cor4912	V2_LengthIpsiLN_mm	V2_LengthContraLN_mm	0.0390788	0.899138	Darwin	IgA1
cor5012	V2_LengthIpsiLN_mm	V4_LengthIpsiLN_mm	0.573915	0.0402667	Darwin	IgA1
cor5115	V2_LengthIpsiLN_mm	V4_LengthContraLN_mm	-0.175785	0.565667	Darwin	IgA1
cor5213	V2_LengthContraLN_mm	V4_LengthIpsiLN_mm	-0.142369	0.642667	Darwin	IgA1
cor5312	V2_LengthContraLN_mm	V4_LengthContraLN_mm	0.144448	0.637769	Darwin	IgA1
cor5412	V4_LengthIpsiLN_mm	V4_LengthContraLN_mm	-0.101791	0.740726	Darwin	IgA1
cor170	V4	days_V4afterV3	0.161421	0.598301	Darwin	IgA2
cor180	V4	v4_FC_v3	0.987245	3.96e-10	Darwin	IgA2
cor270	V4	V5	0.410733	0.163273	Darwin	IgA2
cor370	V4	days_V5afterV3	0.415764	0.157669	Darwin	IgA2
cor470	V4	age	-0.432332	0.140103	Darwin	IgA2
cor552	V4	BMI	-0.228535	0.452657	Darwin	IgA2
cor616	V4	V2_LengthIpsiLN_mm	-0.454144	0.119013	Darwin	IgA2
cor714	V4	V2_LengthContraLN_mm	-0.254664	0.401099	Darwin	IgA2
cor813	V4	V4_LengthIpsiLN_mm	-0.275295	0.362641	Darwin	IgA2
cor913	V4	V4_LengthContraLN_mm	0.156398	0.609882	Darwin	IgA2
cor1013	days_V4afterV3	v4_FC_v3	0.166716	0.586187	Darwin	IgA2
cor1117	days_V4afterV3	V5	-0.241776	0.426141	Darwin	IgA2
cor1215	days_V4afterV3	days_V5afterV3	0.252836	0.404604	Darwin	IgA2
cor1313	days_V4afterV3	age	0.061055	0.842936	Darwin	IgA2
cor1413	days_V4afterV3	BMI	0.154749	0.613704	Darwin	IgA2
cor1513	days_V4afterV3	V2_LengthIpsiLN_mm	-0.720743	0.00544342	Darwin	IgA2
cor1613	days_V4afterV3	V2_LengthContraLN_mm	0.0613261	0.842247	Darwin	IgA2
cor1713	days_V4afterV3	V4_LengthIpsiLN_mm	-0.62623	0.022028	Darwin	IgA2
cor1813	days_V4afterV3	V4_LengthContraLN_mm	0.178509	0.559564	Darwin	IgA2
cor1913	v4_FC_v3	V5	0.28129	0.35185	Darwin	IgA2
cor2013	v4_FC_v3	days_V5afterV3	0.383705	0.195561	Darwin	IgA2
cor2117	v4_FC_v3	age	-0.424699	0.148028	Darwin	IgA2
cor2215	v4_FC_v3	BMI	-0.264026	0.383396	Darwin	IgA2
cor2313	v4_FC_v3	V2_LengthIpsiLN_mm	-0.425398	0.14729	Darwin	IgA2
cor2413	v4_FC_v3	V2_LengthContraLN_mm	-0.190858	0.532237	Darwin	IgA2
cor2513	v4_FC_v3	V4_LengthIpsiLN_mm	-0.271536	0.369495	Darwin	IgA2
cor2613	v4_FC_v3	V4_LengthContraLN_mm	0.0994449	0.746523	Darwin	IgA2
cor2713	V5	days_V5afterV3	0.402196	0.173072	Darwin	IgA2
cor2813	V5	age	-0.17059	0.577386	Darwin	IgA2
cor2913	V5	BMI	-0.0133327	0.965519	Darwin	IgA2
cor3013	V5	V2_LengthIpsiLN_mm	-0.092141	0.764649	Darwin	IgA2
cor3117	V5	V2_LengthContraLN_mm	-0.519392	0.0689036	Darwin	IgA2
cor3215	V5	V4_LengthIpsiLN_mm	-0.011169	0.971112	Darwin	IgA2
cor3313	V5	V4_LengthContraLN_mm	0.47298	0.102606	Darwin	IgA2
cor3413	days_V5afterV3	age	0.0546328	0.859301	Darwin	IgA2
cor3513	days_V5afterV3	BMI	-0.0118774	0.969281	Darwin	IgA2
cor3613	days_V5afterV3	V2_LengthIpsiLN_mm	-0.325626	0.27761	Darwin	IgA2
cor3713	days_V5afterV3	V2_LengthContraLN_mm	-0.254911	0.400627	Darwin	IgA2
cor3813	days_V5afterV3	V4_LengthIpsiLN_mm	-0.0527097	0.864212	Darwin	IgA2
cor3913	days_V5afterV3	V4_LengthContraLN_mm	0.565023	0.0442087	Darwin	IgA2
cor4013	age	BMI	0.279763	0.354583	Darwin	IgA2
cor4117	age	V2_LengthIpsiLN_mm	0.230568	0.448535	Darwin	IgA2
cor4215	age	V2_LengthContraLN_mm	0.121109	0.693492	Darwin	IgA2
cor4313	age	V4_LengthIpsiLN_mm	-0.117457	0.702347	Darwin	IgA2
cor4413	age	V4_LengthContraLN_mm	0.0501875	0.870659	Darwin	IgA2
cor4513	BMI	V2_LengthIpsiLN_mm	-0.228096	0.45355	Darwin	IgA2
cor4613	BMI	V2_LengthContraLN_mm	-0.411406	0.162516	Darwin	IgA2
cor4713	BMI	V4_LengthIpsiLN_mm	-0.133187	0.664458	Darwin	IgA2
cor4813	BMI	V4_LengthContraLN_mm	-0.127331	0.678483	Darwin	IgA2
cor4913	V2_LengthIpsiLN_mm	V2_LengthContraLN_mm	0.0390788	0.899138	Darwin	IgA2
cor5013	V2_LengthIpsiLN_mm	V4_LengthIpsiLN_mm	0.573915	0.0402667	Darwin	IgA2
cor5116	V2_LengthIpsiLN_mm	V4_LengthContraLN_mm	-0.175785	0.565667	Darwin	IgA2
cor5214	V2_LengthContraLN_mm	V4_LengthIpsiLN_mm	-0.142369	0.642667	Darwin	IgA2
cor5313	V2_LengthContraLN_mm	V4_LengthContraLN_mm	0.144448	0.637769	Darwin	IgA2
cor5413	V4_LengthIpsiLN_mm	V4_LengthContraLN_mm	-0.101791	0.740726	Darwin	IgA2
cor190	V4	days_V4afterV3	0.523619	0.0662826	H5N1	IgG1
cor1100	V4	v4_FC_v3	0.671169	0.0120188	H5N1	IgG1
cor280	V4	V5	0.807503	0.000843382	H5N1	IgG1
cor380	V4	days_V5afterV3	0.406735	0.167816	H5N1	IgG1
cor480	V4	age	-0.00887355	0.977048	H5N1	IgG1
cor553	V4	BMI	-0.0404738	0.895555	H5N1	IgG1
cor617	V4	V2_LengthIpsiLN_mm	-0.740145	0.00381728	H5N1	IgG1
cor715	V4	V2_LengthContraLN_mm	-0.0122218	0.96839	H5N1	IgG1
cor814	V4	V4_LengthIpsiLN_mm	-0.485545	0.0925605	H5N1	IgG1
cor914	V4	V4_LengthContraLN_mm	0.00822556	0.978723	H5N1	IgG1
cor1014	days_V4afterV3	v4_FC_v3	0.302161	0.31567	H5N1	IgG1
cor1118	days_V4afterV3	V5	0.467134	0.107523	H5N1	IgG1
cor1216	days_V4afterV3	days_V5afterV3	0.252836	0.404604	H5N1	IgG1
cor1314	days_V4afterV3	age	0.061055	0.842936	H5N1	IgG1
cor1414	days_V4afterV3	BMI	0.154749	0.613704	H5N1	IgG1
cor1514	days_V4afterV3	V2_LengthIpsiLN_mm	-0.720743	0.00544342	H5N1	IgG1
cor1614	days_V4afterV3	V2_LengthContraLN_mm	0.0613261	0.842247	H5N1	IgG1
cor1714	days_V4afterV3	V4_LengthIpsiLN_mm	-0.62623	0.022028	H5N1	IgG1
cor1814	days_V4afterV3	V4_LengthContraLN_mm	0.178509	0.559564	H5N1	IgG1
cor1914	v4_FC_v3	V5	0.322241	0.282928	H5N1	IgG1
cor2014	v4_FC_v3	days_V5afterV3	0.0911381	0.767147	H5N1	IgG1
cor2118	v4_FC_v3	age	0.0966717	0.753392	H5N1	IgG1
cor2216	v4_FC_v3	BMI	0.0384466	0.900763	H5N1	IgG1
cor2314	v4_FC_v3	V2_LengthIpsiLN_mm	-0.429388	0.143125	H5N1	IgG1
cor2414	v4_FC_v3	V2_LengthContraLN_mm	0.1139	0.711008	H5N1	IgG1
cor2514	v4_FC_v3	V4_LengthIpsiLN_mm	-0.296156	0.325858	H5N1	IgG1
cor2614	v4_FC_v3	V4_LengthContraLN_mm	0.0290236	0.925014	H5N1	IgG1
cor2714	V5	days_V5afterV3	0.213132	0.484472	H5N1	IgG1
cor2814	V5	age	0.131648	0.668135	H5N1	IgG1
cor2914	V5	BMI	-0.0433727	0.888115	H5N1	IgG1
cor3014	V5	V2_LengthIpsiLN_mm	-0.610623	0.0266449	H5N1	IgG1
cor3118	V5	V2_LengthContraLN_mm	0.173811	0.570108	H5N1	IgG1
cor3216	V5	V4_LengthIpsiLN_mm	-0.602257	0.0293944	H5N1	IgG1
cor3314	V5	V4_LengthContraLN_mm	0.109867	0.720865	H5N1	IgG1
cor3414	days_V5afterV3	age	0.0546328	0.859301	H5N1	IgG1
cor3514	days_V5afterV3	BMI	-0.0118774	0.969281	H5N1	IgG1
cor3614	days_V5afterV3	V2_LengthIpsiLN_mm	-0.325626	0.27761	H5N1	IgG1
cor3714	days_V5afterV3	V2_LengthContraLN_mm	-0.254911	0.400627	H5N1	IgG1
cor3814	days_V5afterV3	V4_LengthIpsiLN_mm	-0.0527097	0.864212	H5N1	IgG1
cor3914	days_V5afterV3	V4_LengthContraLN_mm	0.565023	0.0442087	H5N1	IgG1
cor4014	age	BMI	0.279763	0.354583	H5N1	IgG1
cor4118	age	V2_LengthIpsiLN_mm	0.230568	0.448535	H5N1	IgG1
cor4216	age	V2_LengthContraLN_mm	0.121109	0.693492	H5N1	IgG1
cor4314	age	V4_LengthIpsiLN_mm	-0.117457	0.702347	H5N1	IgG1
cor4414	age	V4_LengthContraLN_mm	0.0501875	0.870659	H5N1	IgG1
cor4514	BMI	V2_LengthIpsiLN_mm	-0.228096	0.45355	H5N1	IgG1
cor4614	BMI	V2_LengthContraLN_mm	-0.411406	0.162516	H5N1	IgG1
cor4714	BMI	V4_LengthIpsiLN_mm	-0.133187	0.664458	H5N1	IgG1
cor4814	BMI	V4_LengthContraLN_mm	-0.127331	0.678483	H5N1	IgG1
cor4914	V2_LengthIpsiLN_mm	V2_LengthContraLN_mm	0.0390788	0.899138	H5N1	IgG1
cor5014	V2_LengthIpsiLN_mm	V4_LengthIpsiLN_mm	0.573915	0.0402667	H5N1	IgG1
cor5117	V2_LengthIpsiLN_mm	V4_LengthContraLN_mm	-0.175785	0.565667	H5N1	IgG1
cor5215	V2_LengthContraLN_mm	V4_LengthIpsiLN_mm	-0.142369	0.642667	H5N1	IgG1
cor5314	V2_LengthContraLN_mm	V4_LengthContraLN_mm	0.144448	0.637769	H5N1	IgG1
cor5414	V4_LengthIpsiLN_mm	V4_LengthContraLN_mm	-0.101791	0.740726	H5N1	IgG1
cor200	V4	days_V4afterV3	-0.354594	0.234515	H5N1	IgG2
cor1101	V4	v4_FC_v3	0.0154107	0.960148	H5N1	IgG2
cor290	V4	V5	0.947557	8.74e-07	H5N1	IgG2
cor390	V4	days_V5afterV3	-0.0341929	0.911701	H5N1	IgG2
cor490	V4	age	-0.133198	0.664432	H5N1	IgG2
cor554	V4	BMI	0.132679	0.66567	H5N1	IgG2
cor618	V4	V2_LengthIpsiLN_mm	-0.105186	0.732359	H5N1	IgG2
cor716	V4	V2_LengthContraLN_mm	-0.600831	0.0298832	H5N1	IgG2
cor815	V4	V4_LengthIpsiLN_mm	0.115299	0.707599	H5N1	IgG2
cor915	V4	V4_LengthContraLN_mm	-0.468794	0.106111	H5N1	IgG2
cor1015	days_V4afterV3	v4_FC_v3	0.694246	0.00846736	H5N1	IgG2
cor1119	days_V4afterV3	V5	-0.524794	0.0655665	H5N1	IgG2
cor1217	days_V4afterV3	days_V5afterV3	0.252836	0.404604	H5N1	IgG2
cor1315	days_V4afterV3	age	0.061055	0.842936	H5N1	IgG2
cor1415	days_V4afterV3	BMI	0.154749	0.613704	H5N1	IgG2
cor1515	days_V4afterV3	V2_LengthIpsiLN_mm	-0.720743	0.00544342	H5N1	IgG2
cor1615	days_V4afterV3	V2_LengthContraLN_mm	0.0613261	0.842247	H5N1	IgG2
cor1715	days_V4afterV3	V4_LengthIpsiLN_mm	-0.62623	0.022028	H5N1	IgG2
cor1815	days_V4afterV3	V4_LengthContraLN_mm	0.178509	0.559564	H5N1	IgG2
cor1915	v4_FC_v3	V5	-0.245619	0.418592	H5N1	IgG2
cor2015	v4_FC_v3	days_V5afterV3	0.213198	0.484335	H5N1	IgG2
cor2119	v4_FC_v3	age	-0.173576	0.570638	H5N1	IgG2
cor2217	v4_FC_v3	BMI	0.382065	0.197639	H5N1	IgG2
cor2315	v4_FC_v3	V2_LengthIpsiLN_mm	-0.787214	0.00140345	H5N1	IgG2
cor2415	v4_FC_v3	V2_LengthContraLN_mm	-0.23996	0.429731	H5N1	IgG2
cor2515	v4_FC_v3	V4_LengthIpsiLN_mm	-0.408565	0.165727	H5N1	IgG2
cor2615	v4_FC_v3	V4_LengthContraLN_mm	0.254566	0.401286	H5N1	IgG2
cor2715	V5	days_V5afterV3	-0.117475	0.702303	H5N1	IgG2
cor2815	V5	age	0.00152039	0.996067	H5N1	IgG2
cor2915	V5	BMI	-0.0392935	0.898587	H5N1	IgG2
cor3015	V5	V2_LengthIpsiLN_mm	0.131104	0.669436	H5N1	IgG2
cor3119	V5	V2_LengthContraLN_mm	-0.471489	0.103845	H5N1	IgG2
cor3217	V5	V4_LengthIpsiLN_mm	0.189112	0.536066	H5N1	IgG2
cor3315	V5	V4_LengthContraLN_mm	-0.447668	0.125037	H5N1	IgG2
cor3415	days_V5afterV3	age	0.0546328	0.859301	H5N1	IgG2
cor3515	days_V5afterV3	BMI	-0.0118774	0.969281	H5N1	IgG2
cor3615	days_V5afterV3	V2_LengthIpsiLN_mm	-0.325626	0.27761	H5N1	IgG2
cor3715	days_V5afterV3	V2_LengthContraLN_mm	-0.254911	0.400627	H5N1	IgG2
cor3815	days_V5afterV3	V4_LengthIpsiLN_mm	-0.0527097	0.864212	H5N1	IgG2
cor3915	days_V5afterV3	V4_LengthContraLN_mm	0.565023	0.0442087	H5N1	IgG2
cor4015	age	BMI	0.279763	0.354583	H5N1	IgG2
cor4119	age	V2_LengthIpsiLN_mm	0.230568	0.448535	H5N1	IgG2
cor4217	age	V2_LengthContraLN_mm	0.121109	0.693492	H5N1	IgG2
cor4315	age	V4_LengthIpsiLN_mm	-0.117457	0.702347	H5N1	IgG2
cor4415	age	V4_LengthContraLN_mm	0.0501875	0.870659	H5N1	IgG2
cor4515	BMI	V2_LengthIpsiLN_mm	-0.228096	0.45355	H5N1	IgG2
cor4615	BMI	V2_LengthContraLN_mm	-0.411406	0.162516	H5N1	IgG2
cor4715	BMI	V4_LengthIpsiLN_mm	-0.133187	0.664458	H5N1	IgG2
cor4815	BMI	V4_LengthContraLN_mm	-0.127331	0.678483	H5N1	IgG2
cor4915	V2_LengthIpsiLN_mm	V2_LengthContraLN_mm	0.0390788	0.899138	H5N1	IgG2
cor5015	V2_LengthIpsiLN_mm	V4_LengthIpsiLN_mm	0.573915	0.0402667	H5N1	IgG2
cor5118	V2_LengthIpsiLN_mm	V4_LengthContraLN_mm	-0.175785	0.565667	H5N1	IgG2
cor5216	V2_LengthContraLN_mm	V4_LengthIpsiLN_mm	-0.142369	0.642667	H5N1	IgG2
cor5315	V2_LengthContraLN_mm	V4_LengthContraLN_mm	0.144448	0.637769	H5N1	IgG2
cor5415	V4_LengthIpsiLN_mm	V4_LengthContraLN_mm	-0.101791	0.740726	H5N1	IgG2
cor300	V4	days_V4afterV3	-0.356828	0.23137	H5N1	IgG3
cor1102	V4	v4_FC_v3	0.0628409	0.838396	H5N1	IgG3
cor2100	V4	V5	0.870342	0.000109013	H5N1	IgG3
cor3100	V4	days_V5afterV3	-0.175739	0.565772	H5N1	IgG3
cor4100	V4	age	-0.542648	0.0553478	H5N1	IgG3
cor555	V4	BMI	-0.365609	0.219262	H5N1	IgG3
cor619	V4	V2_LengthIpsiLN_mm	-0.0388964	0.899607	H5N1	IgG3
cor717	V4	V2_LengthContraLN_mm	0.409237	0.164964	H5N1	IgG3
cor816	V4	V4_LengthIpsiLN_mm	0.0540821	0.860707	H5N1	IgG3
cor916	V4	V4_LengthContraLN_mm	-0.174388	0.568808	H5N1	IgG3
cor1016	days_V4afterV3	v4_FC_v3	0.429203	0.143317	H5N1	IgG3
cor1120	days_V4afterV3	V5	-0.495906	0.0848023	H5N1	IgG3
cor1218	days_V4afterV3	days_V5afterV3	0.252836	0.404604	H5N1	IgG3
cor1316	days_V4afterV3	age	0.061055	0.842936	H5N1	IgG3
cor1416	days_V4afterV3	BMI	0.154749	0.613704	H5N1	IgG3
cor1516	days_V4afterV3	V2_LengthIpsiLN_mm	-0.720743	0.00544342	H5N1	IgG3
cor1616	days_V4afterV3	V2_LengthContraLN_mm	0.0613261	0.842247	H5N1	IgG3
cor1716	days_V4afterV3	V4_LengthIpsiLN_mm	-0.62623	0.022028	H5N1	IgG3
cor1816	days_V4afterV3	V4_LengthContraLN_mm	0.178509	0.559564	H5N1	IgG3
cor1916	v4_FC_v3	V5	-0.115148	0.707967	H5N1	IgG3
cor2016	v4_FC_v3	days_V5afterV3	0.112764	0.713782	H5N1	IgG3
cor2120	v4_FC_v3	age	-0.106761	0.728485	H5N1	IgG3
cor2218	v4_FC_v3	BMI	0.169917	0.578911	H5N1	IgG3
cor2316	v4_FC_v3	V2_LengthIpsiLN_mm	-0.512852	0.0731012	H5N1	IgG3
cor2416	v4_FC_v3	V2_LengthContraLN_mm	-0.00221893	0.99426	H5N1	IgG3
cor2516	v4_FC_v3	V4_LengthIpsiLN_mm	-0.111496	0.716879	H5N1	IgG3
cor2616	v4_FC_v3	V4_LengthContraLN_mm	-0.0321693	0.91691	H5N1	IgG3
cor2716	V5	days_V5afterV3	-0.295655	0.326715	H5N1	IgG3
cor2816	V5	age	-0.395711	0.180761	H5N1	IgG3
cor2916	V5	BMI	-0.436479	0.135917	H5N1	IgG3
cor3016	V5	V2_LengthIpsiLN_mm	0.276469	0.360514	H5N1	IgG3
cor3120	V5	V2_LengthContraLN_mm	0.642289	0.0179263	H5N1	IgG3
cor3218	V5	V4_LengthIpsiLN_mm	0.204809	0.502084	H5N1	IgG3
cor3316	V5	V4_LengthContraLN_mm	-0.0589749	0.848231	H5N1	IgG3
cor3416	days_V5afterV3	age	0.0546328	0.859301	H5N1	IgG3
cor3516	days_V5afterV3	BMI	-0.0118774	0.969281	H5N1	IgG3
cor3616	days_V5afterV3	V2_LengthIpsiLN_mm	-0.325626	0.27761	H5N1	IgG3
cor3716	days_V5afterV3	V2_LengthContraLN_mm	-0.254911	0.400627	H5N1	IgG3
cor3816	days_V5afterV3	V4_LengthIpsiLN_mm	-0.0527097	0.864212	H5N1	IgG3
cor3916	days_V5afterV3	V4_LengthContraLN_mm	0.565023	0.0442087	H5N1	IgG3
cor4016	age	BMI	0.279763	0.354583	H5N1	IgG3
cor4120	age	V2_LengthIpsiLN_mm	0.230568	0.448535	H5N1	IgG3
cor4218	age	V2_LengthContraLN_mm	0.121109	0.693492	H5N1	IgG3
cor4316	age	V4_LengthIpsiLN_mm	-0.117457	0.702347	H5N1	IgG3
cor4416	age	V4_LengthContraLN_mm	0.0501875	0.870659	H5N1	IgG3
cor4516	BMI	V2_LengthIpsiLN_mm	-0.228096	0.45355	H5N1	IgG3
cor4616	BMI	V2_LengthContraLN_mm	-0.411406	0.162516	H5N1	IgG3
cor4716	BMI	V4_LengthIpsiLN_mm	-0.133187	0.664458	H5N1	IgG3
cor4816	BMI	V4_LengthContraLN_mm	-0.127331	0.678483	H5N1	IgG3
cor4916	V2_LengthIpsiLN_mm	V2_LengthContraLN_mm	0.0390788	0.899138	H5N1	IgG3
cor5016	V2_LengthIpsiLN_mm	V4_LengthIpsiLN_mm	0.573915	0.0402667	H5N1	IgG3
cor5119	V2_LengthIpsiLN_mm	V4_LengthContraLN_mm	-0.175785	0.565667	H5N1	IgG3
cor5217	V2_LengthContraLN_mm	V4_LengthIpsiLN_mm	-0.142369	0.642667	H5N1	IgG3
cor5316	V2_LengthContraLN_mm	V4_LengthContraLN_mm	0.144448	0.637769	H5N1	IgG3
cor5416	V4_LengthIpsiLN_mm	V4_LengthContraLN_mm	-0.101791	0.740726	H5N1	IgG3
cor400	V4	days_V4afterV3	-0.118526	0.699752	H5N1	IgG4
cor1103	V4	v4_FC_v3	-0.0231914	0.940054	H5N1	IgG4
cor2101	V4	V5	0.999956	1.17e-23	H5N1	IgG4
cor3101	V4	days_V5afterV3	0.291065	0.334636	H5N1	IgG4
cor4101	V4	age	0.292693	0.331814	H5N1	IgG4
cor556	V4	BMI	-0.417989	0.155231	H5N1	IgG4
cor620	V4	V2_LengthIpsiLN_mm	0.312029	0.299325	H5N1	IgG4
cor718	V4	V2_LengthContraLN_mm	-0.0977673	0.750676	H5N1	IgG4
cor817	V4	V4_LengthIpsiLN_mm	0.307837	0.306208	H5N1	IgG4
cor917	V4	V4_LengthContraLN_mm	-0.133672	0.663301	H5N1	IgG4
cor1017	days_V4afterV3	v4_FC_v3	-0.0852689	0.781805	H5N1	IgG4
cor1121	days_V4afterV3	V5	-0.117697	0.701765	H5N1	IgG4
cor1219	days_V4afterV3	days_V5afterV3	0.252836	0.404604	H5N1	IgG4
cor1317	days_V4afterV3	age	0.061055	0.842936	H5N1	IgG4
cor1417	days_V4afterV3	BMI	0.154749	0.613704	H5N1	IgG4
cor1517	days_V4afterV3	V2_LengthIpsiLN_mm	-0.720743	0.00544342	H5N1	IgG4
cor1617	days_V4afterV3	V2_LengthContraLN_mm	0.0613261	0.842247	H5N1	IgG4
cor1717	days_V4afterV3	V4_LengthIpsiLN_mm	-0.62623	0.022028	H5N1	IgG4
cor1817	days_V4afterV3	V4_LengthContraLN_mm	0.178509	0.559564	H5N1	IgG4
cor1917	v4_FC_v3	V5	-0.0309745	0.919987	H5N1	IgG4
cor2017	v4_FC_v3	days_V5afterV3	-0.224806	0.460265	H5N1	IgG4
cor2121	v4_FC_v3	age	0.079368	0.79661	H5N1	IgG4
cor2219	v4_FC_v3	BMI	-0.126914	0.679485	H5N1	IgG4
cor2317	v4_FC_v3	V2_LengthIpsiLN_mm	0.0163348	0.95776	H5N1	IgG4
cor2417	v4_FC_v3	V2_LengthContraLN_mm	0.0177164	0.954191	H5N1	IgG4
cor2517	v4_FC_v3	V4_LengthIpsiLN_mm	-0.36789	0.216182	H5N1	IgG4
cor2617	v4_FC_v3	V4_LengthContraLN_mm	0.290883	0.334952	H5N1	IgG4
cor2717	V5	days_V5afterV3	0.295515	0.326955	H5N1	IgG4
cor2817	V5	age	0.291598	0.33371	H5N1	IgG4
cor2917	V5	BMI	-0.419053	0.154074	H5N1	IgG4
cor3017	V5	V2_LengthIpsiLN_mm	0.310884	0.301196	H5N1	IgG4
cor3121	V5	V2_LengthContraLN_mm	-0.0974746	0.751401	H5N1	IgG4
cor3219	V5	V4_LengthIpsiLN_mm	0.308885	0.304479	H5N1	IgG4
cor3317	V5	V4_LengthContraLN_mm	-0.134267	0.661881	H5N1	IgG4
cor3417	days_V5afterV3	age	0.0546328	0.859301	H5N1	IgG4
cor3517	days_V5afterV3	BMI	-0.0118774	0.969281	H5N1	IgG4
cor3617	days_V5afterV3	V2_LengthIpsiLN_mm	-0.325626	0.27761	H5N1	IgG4
cor3717	days_V5afterV3	V2_LengthContraLN_mm	-0.254911	0.400627	H5N1	IgG4
cor3817	days_V5afterV3	V4_LengthIpsiLN_mm	-0.0527097	0.864212	H5N1	IgG4
cor3917	days_V5afterV3	V4_LengthContraLN_mm	0.565023	0.0442087	H5N1	IgG4
cor4017	age	BMI	0.279763	0.354583	H5N1	IgG4
cor4121	age	V2_LengthIpsiLN_mm	0.230568	0.448535	H5N1	IgG4
cor4219	age	V2_LengthContraLN_mm	0.121109	0.693492	H5N1	IgG4
cor4317	age	V4_LengthIpsiLN_mm	-0.117457	0.702347	H5N1	IgG4
cor4417	age	V4_LengthContraLN_mm	0.0501875	0.870659	H5N1	IgG4
cor4517	BMI	V2_LengthIpsiLN_mm	-0.228096	0.45355	H5N1	IgG4
cor4617	BMI	V2_LengthContraLN_mm	-0.411406	0.162516	H5N1	IgG4
cor4717	BMI	V4_LengthIpsiLN_mm	-0.133187	0.664458	H5N1	IgG4
cor4817	BMI	V4_LengthContraLN_mm	-0.127331	0.678483	H5N1	IgG4
cor4917	V2_LengthIpsiLN_mm	V2_LengthContraLN_mm	0.0390788	0.899138	H5N1	IgG4
cor5017	V2_LengthIpsiLN_mm	V4_LengthIpsiLN_mm	0.573915	0.0402667	H5N1	IgG4
cor5120	V2_LengthIpsiLN_mm	V4_LengthContraLN_mm	-0.175785	0.565667	H5N1	IgG4
cor5218	V2_LengthContraLN_mm	V4_LengthIpsiLN_mm	-0.142369	0.642667	H5N1	IgG4
cor5317	V2_LengthContraLN_mm	V4_LengthContraLN_mm	0.144448	0.637769	H5N1	IgG4
cor5417	V4_LengthIpsiLN_mm	V4_LengthContraLN_mm	-0.101791	0.740726	H5N1	IgG4
cor500	V4	days_V4afterV3	0.00894652	0.976859	H5N1	IgM
cor1104	V4	v4_FC_v3	0.775332	0.00184616	H5N1	IgM
cor2102	V4	V5	0.576156	0.0393148	H5N1	IgM
cor3102	V4	days_V5afterV3	-0.223682	0.462571	H5N1	IgM
cor4102	V4	age	-0.148651	0.62791	H5N1	IgM
cor557	V4	BMI	-0.310707	0.301485	H5N1	IgM
cor621	V4	V2_LengthIpsiLN_mm	-0.299509	0.320148	H5N1	IgM
cor719	V4	V2_LengthContraLN_mm	0.497688	0.0835146	H5N1	IgM
cor818	V4	V4_LengthIpsiLN_mm	-0.164921	0.590284	H5N1	IgM
cor918	V4	V4_LengthContraLN_mm	-0.0288361	0.925497	H5N1	IgM
cor1018	days_V4afterV3	v4_FC_v3	0.421295	0.151654	H5N1	IgM
cor1122	days_V4afterV3	V5	-0.550688	0.0511379	H5N1	IgM
cor1220	days_V4afterV3	days_V5afterV3	0.252836	0.404604	H5N1	IgM
cor1318	days_V4afterV3	age	0.061055	0.842936	H5N1	IgM
cor1418	days_V4afterV3	BMI	0.154749	0.613704	H5N1	IgM
cor1518	days_V4afterV3	V2_LengthIpsiLN_mm	-0.720743	0.00544342	H5N1	IgM
cor1618	days_V4afterV3	V2_LengthContraLN_mm	0.0613261	0.842247	H5N1	IgM
cor1718	days_V4afterV3	V4_LengthIpsiLN_mm	-0.62623	0.022028	H5N1	IgM
cor1818	days_V4afterV3	V4_LengthContraLN_mm	0.178509	0.559564	H5N1	IgM
cor1918	v4_FC_v3	V5	-0.0617716	0.841114	H5N1	IgM
cor2018	v4_FC_v3	days_V5afterV3	-0.0384719	0.900698	H5N1	IgM
cor2122	v4_FC_v3	age	0.199554	0.51335	H5N1	IgM
cor2220	v4_FC_v3	BMI	0.0632325	0.837401	H5N1	IgM
cor2318	v4_FC_v3	V2_LengthIpsiLN_mm	-0.531361	0.0616653	H5N1	IgM
cor2418	v4_FC_v3	V2_LengthContraLN_mm	0.212356	0.486103	H5N1	IgM
cor2518	v4_FC_v3	V4_LengthIpsiLN_mm	-0.387761	0.190478	H5N1	IgM
cor2618	v4_FC_v3	V4_LengthContraLN_mm	-0.138546	0.651708	H5N1	IgM
cor2718	V5	days_V5afterV3	-0.277753	0.358195	H5N1	IgM
cor2818	V5	age	-0.459669	0.11403	H5N1	IgM
cor2918	V5	BMI	-0.563012	0.0451373	H5N1	IgM
cor3018	V5	V2_LengthIpsiLN_mm	0.23103	0.4476	H5N1	IgM
cor3122	V5	V2_LengthContraLN_mm	0.467473	0.107233	H5N1	IgM
cor3220	V5	V4_LengthIpsiLN_mm	0.22434	0.461221	H5N1	IgM
cor3318	V5	V4_LengthContraLN_mm	0.167037	0.585456	H5N1	IgM
cor3418	days_V5afterV3	age	0.0546328	0.859301	H5N1	IgM
cor3518	days_V5afterV3	BMI	-0.0118774	0.969281	H5N1	IgM
cor3618	days_V5afterV3	V2_LengthIpsiLN_mm	-0.325626	0.27761	H5N1	IgM
cor3718	days_V5afterV3	V2_LengthContraLN_mm	-0.254911	0.400627	H5N1	IgM
cor3818	days_V5afterV3	V4_LengthIpsiLN_mm	-0.0527097	0.864212	H5N1	IgM
cor3918	days_V5afterV3	V4_LengthContraLN_mm	0.565023	0.0442087	H5N1	IgM
cor4018	age	BMI	0.279763	0.354583	H5N1	IgM
cor4122	age	V2_LengthIpsiLN_mm	0.230568	0.448535	H5N1	IgM
cor4220	age	V2_LengthContraLN_mm	0.121109	0.693492	H5N1	IgM
cor4318	age	V4_LengthIpsiLN_mm	-0.117457	0.702347	H5N1	IgM
cor4418	age	V4_LengthContraLN_mm	0.0501875	0.870659	H5N1	IgM
cor4518	BMI	V2_LengthIpsiLN_mm	-0.228096	0.45355	H5N1	IgM
cor4618	BMI	V2_LengthContraLN_mm	-0.411406	0.162516	H5N1	IgM
cor4718	BMI	V4_LengthIpsiLN_mm	-0.133187	0.664458	H5N1	IgM
cor4818	BMI	V4_LengthContraLN_mm	-0.127331	0.678483	H5N1	IgM
cor4918	V2_LengthIpsiLN_mm	V2_LengthContraLN_mm	0.0390788	0.899138	H5N1	IgM
cor5018	V2_LengthIpsiLN_mm	V4_LengthIpsiLN_mm	0.573915	0.0402667	H5N1	IgM
cor5121	V2_LengthIpsiLN_mm	V4_LengthContraLN_mm	-0.175785	0.565667	H5N1	IgM
cor5219	V2_LengthContraLN_mm	V4_LengthIpsiLN_mm	-0.142369	0.642667	H5N1	IgM
cor5318	V2_LengthContraLN_mm	V4_LengthContraLN_mm	0.144448	0.637769	H5N1	IgM
cor5418	V4_LengthIpsiLN_mm	V4_LengthContraLN_mm	-0.101791	0.740726	H5N1	IgM
cor558	V4	days_V4afterV3	0.159528	0.602657	H5N1	IgA1
cor1105	V4	v4_FC_v3	0.426716	0.145906	H5N1	IgA1
cor2103	V4	V5	0.657161	0.0146634	H5N1	IgA1
cor3103	V4	days_V5afterV3	0.362273	0.223816	H5N1	IgA1
cor4103	V4	age	-0.182591	0.550467	H5N1	IgA1
cor559	V4	BMI	0.0285783	0.926161	H5N1	IgA1
cor622	V4	V2_LengthIpsiLN_mm	-0.432206	0.140232	H5N1	IgA1
cor720	V4	V2_LengthContraLN_mm	-0.227746	0.454262	H5N1	IgA1
cor819	V4	V4_LengthIpsiLN_mm	-0.275087	0.363017	H5N1	IgA1
cor919	V4	V4_LengthContraLN_mm	0.335248	0.262817	H5N1	IgA1
cor1019	days_V4afterV3	v4_FC_v3	0.00948298	0.975472	H5N1	IgA1
cor1123	days_V4afterV3	V5	-0.131984	0.667331	H5N1	IgA1
cor1221	days_V4afterV3	days_V5afterV3	0.252836	0.404604	H5N1	IgA1
cor1319	days_V4afterV3	age	0.061055	0.842936	H5N1	IgA1
cor1419	days_V4afterV3	BMI	0.154749	0.613704	H5N1	IgA1
cor1519	days_V4afterV3	V2_LengthIpsiLN_mm	-0.720743	0.00544342	H5N1	IgA1
cor1619	days_V4afterV3	V2_LengthContraLN_mm	0.0613261	0.842247	H5N1	IgA1
cor1719	days_V4afterV3	V4_LengthIpsiLN_mm	-0.62623	0.022028	H5N1	IgA1
cor1819	days_V4afterV3	V4_LengthContraLN_mm	0.178509	0.559564	H5N1	IgA1
cor1919	v4_FC_v3	V5	0.00422568	0.989069	H5N1	IgA1
cor2019	v4_FC_v3	days_V5afterV3	0.421183	0.151775	H5N1	IgA1
cor2123	v4_FC_v3	age	-0.130117	0.671798	H5N1	IgA1
cor2221	v4_FC_v3	BMI	-0.144582	0.637455	H5N1	IgA1
cor2319	v4_FC_v3	V2_LengthIpsiLN_mm	-0.218773	0.472703	H5N1	IgA1
cor2419	v4_FC_v3	V2_LengthContraLN_mm	-0.293297	0.330771	H5N1	IgA1
cor2519	v4_FC_v3	V4_LengthIpsiLN_mm	-0.338328	0.258183	H5N1	IgA1
cor2619	v4_FC_v3	V4_LengthContraLN_mm	0.602037	0.0294697	H5N1	IgA1
cor2719	V5	days_V5afterV3	-0.0354883	0.908369	H5N1	IgA1
cor2819	V5	age	0.123434	0.687871	H5N1	IgA1
cor2919	V5	BMI	0.290454	0.335698	H5N1	IgA1
cor3019	V5	V2_LengthIpsiLN_mm	-0.0844475	0.783862	H5N1	IgA1
cor3123	V5	V2_LengthContraLN_mm	-0.0963139	0.754279	H5N1	IgA1
cor3221	V5	V4_LengthIpsiLN_mm	0.00149624	0.996129	H5N1	IgA1
cor3319	V5	V4_LengthContraLN_mm	0.212868	0.485027	H5N1	IgA1
cor3419	days_V5afterV3	age	0.0546328	0.859301	H5N1	IgA1
cor3519	days_V5afterV3	BMI	-0.0118774	0.969281	H5N1	IgA1
cor3619	days_V5afterV3	V2_LengthIpsiLN_mm	-0.325626	0.27761	H5N1	IgA1
cor3719	days_V5afterV3	V2_LengthContraLN_mm	-0.254911	0.400627	H5N1	IgA1
cor3819	days_V5afterV3	V4_LengthIpsiLN_mm	-0.0527097	0.864212	H5N1	IgA1
cor3919	days_V5afterV3	V4_LengthContraLN_mm	0.565023	0.0442087	H5N1	IgA1
cor4019	age	BMI	0.279763	0.354583	H5N1	IgA1
cor4123	age	V2_LengthIpsiLN_mm	0.230568	0.448535	H5N1	IgA1
cor4221	age	V2_LengthContraLN_mm	0.121109	0.693492	H5N1	IgA1
cor4319	age	V4_LengthIpsiLN_mm	-0.117457	0.702347	H5N1	IgA1
cor4419	age	V4_LengthContraLN_mm	0.0501875	0.870659	H5N1	IgA1
cor4519	BMI	V2_LengthIpsiLN_mm	-0.228096	0.45355	H5N1	IgA1
cor4619	BMI	V2_LengthContraLN_mm	-0.411406	0.162516	H5N1	IgA1
cor4719	BMI	V4_LengthIpsiLN_mm	-0.133187	0.664458	H5N1	IgA1
cor4819	BMI	V4_LengthContraLN_mm	-0.127331	0.678483	H5N1	IgA1
cor4919	V2_LengthIpsiLN_mm	V2_LengthContraLN_mm	0.0390788	0.899138	H5N1	IgA1
cor5019	V2_LengthIpsiLN_mm	V4_LengthIpsiLN_mm	0.573915	0.0402667	H5N1	IgA1
cor5122	V2_LengthIpsiLN_mm	V4_LengthContraLN_mm	-0.175785	0.565667	H5N1	IgA1
cor5220	V2_LengthContraLN_mm	V4_LengthIpsiLN_mm	-0.142369	0.642667	H5N1	IgA1
cor5319	V2_LengthContraLN_mm	V4_LengthContraLN_mm	0.144448	0.637769	H5N1	IgA1
cor5419	V4_LengthIpsiLN_mm	V4_LengthContraLN_mm	-0.101791	0.740726	H5N1	IgA1
cor560	V4	days_V4afterV3	0.191027	0.531867	H5N1	IgA2
cor1106	V4	v4_FC_v3	0.60185	0.0295335	H5N1	IgA2
cor2104	V4	V5	0.733281	0.0043423	H5N1	IgA2
cor3104	V4	days_V5afterV3	0.357005	0.231122	H5N1	IgA2
cor4104	V4	age	-0.180435	0.555263	H5N1	IgA2
cor561	V4	BMI	0.08067	0.793338	H5N1	IgA2
cor623	V4	V2_LengthIpsiLN_mm	-0.417455	0.155814	H5N1	IgA2
cor721	V4	V2_LengthContraLN_mm	-0.219019	0.472193	H5N1	IgA2
cor820	V4	V4_LengthIpsiLN_mm	-0.22267	0.464649	H5N1	IgA2
cor920	V4	V4_LengthContraLN_mm	0.384576	0.194462	H5N1	IgA2
cor1020	days_V4afterV3	v4_FC_v3	0.167477	0.584453	H5N1	IgA2
cor1124	days_V4afterV3	V5	0.0410562	0.89406	H5N1	IgA2
cor1222	days_V4afterV3	days_V5afterV3	0.252836	0.404604	H5N1	IgA2
cor1320	days_V4afterV3	age	0.061055	0.842936	H5N1	IgA2
cor1420	days_V4afterV3	BMI	0.154749	0.613704	H5N1	IgA2
cor1520	days_V4afterV3	V2_LengthIpsiLN_mm	-0.720743	0.00544342	H5N1	IgA2
cor1620	days_V4afterV3	V2_LengthContraLN_mm	0.0613261	0.842247	H5N1	IgA2
cor1720	days_V4afterV3	V4_LengthIpsiLN_mm	-0.62623	0.022028	H5N1	IgA2
cor1820	days_V4afterV3	V4_LengthContraLN_mm	0.178509	0.559564	H5N1	IgA2
cor1920	v4_FC_v3	V5	0.043526	0.887722	H5N1	IgA2
cor2020	v4_FC_v3	days_V5afterV3	0.465934	0.108552	H5N1	IgA2
cor2124	v4_FC_v3	age	-0.384127	0.195028	H5N1	IgA2
cor2222	v4_FC_v3	BMI	-0.271986	0.368671	H5N1	IgA2
cor2320	v4_FC_v3	V2_LengthIpsiLN_mm	-0.395382	0.181157	H5N1	IgA2
cor2420	v4_FC_v3	V2_LengthContraLN_mm	-0.276629	0.360224	H5N1	IgA2
cor2520	v4_FC_v3	V4_LengthIpsiLN_mm	-0.33259	0.266856	H5N1	IgA2
cor2620	v4_FC_v3	V4_LengthContraLN_mm	0.509265	0.0754779	H5N1	IgA2
cor2720	V5	days_V5afterV3	0.152448	0.61905	H5N1	IgA2
cor2820	V5	age	0.204366	0.503029	H5N1	IgA2
cor2920	V5	BMI	0.364619	0.220608	H5N1	IgA2
cor3020	V5	V2_LengthIpsiLN_mm	-0.17162	0.575056	H5N1	IgA2
cor3124	V5	V2_LengthContraLN_mm	-0.12052	0.694916	H5N1	IgA2
cor3222	V5	V4_LengthIpsiLN_mm	-0.0419023	0.891888	H5N1	IgA2
cor3320	V5	V4_LengthContraLN_mm	0.379579	0.200817	H5N1	IgA2
cor3420	days_V5afterV3	age	0.0546328	0.859301	H5N1	IgA2
cor3520	days_V5afterV3	BMI	-0.0118774	0.969281	H5N1	IgA2
cor3620	days_V5afterV3	V2_LengthIpsiLN_mm	-0.325626	0.27761	H5N1	IgA2
cor3720	days_V5afterV3	V2_LengthContraLN_mm	-0.254911	0.400627	H5N1	IgA2
cor3820	days_V5afterV3	V4_LengthIpsiLN_mm	-0.0527097	0.864212	H5N1	IgA2
cor3920	days_V5afterV3	V4_LengthContraLN_mm	0.565023	0.0442087	H5N1	IgA2
cor4020	age	BMI	0.279763	0.354583	H5N1	IgA2
cor4124	age	V2_LengthIpsiLN_mm	0.230568	0.448535	H5N1	IgA2
cor4222	age	V2_LengthContraLN_mm	0.121109	0.693492	H5N1	IgA2
cor4320	age	V4_LengthIpsiLN_mm	-0.117457	0.702347	H5N1	IgA2
cor4420	age	V4_LengthContraLN_mm	0.0501875	0.870659	H5N1	IgA2
cor4520	BMI	V2_LengthIpsiLN_mm	-0.228096	0.45355	H5N1	IgA2
cor4620	BMI	V2_LengthContraLN_mm	-0.411406	0.162516	H5N1	IgA2
cor4720	BMI	V4_LengthIpsiLN_mm	-0.133187	0.664458	H5N1	IgA2
cor4820	BMI	V4_LengthContraLN_mm	-0.127331	0.678483	H5N1	IgA2
cor4920	V2_LengthIpsiLN_mm	V2_LengthContraLN_mm	0.0390788	0.899138	H5N1	IgA2
cor5020	V2_LengthIpsiLN_mm	V4_LengthIpsiLN_mm	0.573915	0.0402667	H5N1	IgA2
cor5123	V2_LengthIpsiLN_mm	V4_LengthContraLN_mm	-0.175785	0.565667	H5N1	IgA2
cor5221	V2_LengthContraLN_mm	V4_LengthIpsiLN_mm	-0.142369	0.642667	H5N1	IgA2
cor5320	V2_LengthContraLN_mm	V4_LengthContraLN_mm	0.144448	0.637769	H5N1	IgA2
cor5420	V4_LengthIpsiLN_mm	V4_LengthContraLN_mm	-0.101791	0.740726	H5N1	IgA2
cor562	V4	days_V4afterV3	0.477377	0.0990106	H5N8	IgG1
cor1107	V4	v4_FC_v3	0.965495	9.05e-08	H5N8	IgG1
cor2105	V4	V5	0.896377	3.35e-05	H5N8	IgG1
cor3105	V4	days_V5afterV3	0.249528	0.410986	H5N8	IgG1
cor4105	V4	age	0.0256988	0.933586	H5N8	IgG1
cor563	V4	BMI	-0.0665525	0.828974	H5N8	IgG1
cor624	V4	V2_LengthIpsiLN_mm	-0.705834	0.00701896	H5N8	IgG1
cor722	V4	V2_LengthContraLN_mm	0.0669294	0.828018	H5N8	IgG1
cor821	V4	V4_LengthIpsiLN_mm	-0.480636	0.0964012	H5N8	IgG1
cor921	V4	V4_LengthContraLN_mm	-0.00498231	0.987112	H5N8	IgG1
cor1021	days_V4afterV3	v4_FC_v3	0.469438	0.105567	H5N8	IgG1
cor1125	days_V4afterV3	V5	0.436062	0.136334	H5N8	IgG1
cor1223	days_V4afterV3	days_V5afterV3	0.252836	0.404604	H5N8	IgG1
cor1321	days_V4afterV3	age	0.061055	0.842936	H5N8	IgG1
cor1421	days_V4afterV3	BMI	0.154749	0.613704	H5N8	IgG1
cor1521	days_V4afterV3	V2_LengthIpsiLN_mm	-0.720743	0.00544342	H5N8	IgG1
cor1621	days_V4afterV3	V2_LengthContraLN_mm	0.0613261	0.842247	H5N8	IgG1
cor1721	days_V4afterV3	V4_LengthIpsiLN_mm	-0.62623	0.022028	H5N8	IgG1
cor1821	days_V4afterV3	V4_LengthContraLN_mm	0.178509	0.559564	H5N8	IgG1
cor1921	v4_FC_v3	V5	0.825743	0.000506367	H5N8	IgG1
cor2021	v4_FC_v3	days_V5afterV3	0.321699	0.283785	H5N8	IgG1
cor2125	v4_FC_v3	age	-0.0623803	0.839566	H5N8	IgG1
cor2223	v4_FC_v3	BMI	-0.0615861	0.841586	H5N8	IgG1
cor2321	v4_FC_v3	V2_LengthIpsiLN_mm	-0.711832	0.00634809	H5N8	IgG1
cor2421	v4_FC_v3	V2_LengthContraLN_mm	0.0241856	0.937489	H5N8	IgG1
cor2521	v4_FC_v3	V4_LengthIpsiLN_mm	-0.513425	0.0727263	H5N8	IgG1
cor2621	v4_FC_v3	V4_LengthContraLN_mm	0.12711	0.679014	H5N8	IgG1
cor2721	V5	days_V5afterV3	0.194025	0.525325	H5N8	IgG1
cor2821	V5	age	0.169245	0.580436	H5N8	IgG1
cor2921	V5	BMI	0.0359468	0.907189	H5N8	IgG1
cor3021	V5	V2_LengthIpsiLN_mm	-0.64756	0.0167134	H5N8	IgG1
cor3125	V5	V2_LengthContraLN_mm	0.123033	0.688839	H5N8	IgG1
cor3223	V5	V4_LengthIpsiLN_mm	-0.461901	0.112057	H5N8	IgG1
cor3321	V5	V4_LengthContraLN_mm	0.1562	0.61034	H5N8	IgG1
cor3421	days_V5afterV3	age	0.0546328	0.859301	H5N8	IgG1
cor3521	days_V5afterV3	BMI	-0.0118774	0.969281	H5N8	IgG1
cor3621	days_V5afterV3	V2_LengthIpsiLN_mm	-0.325626	0.27761	H5N8	IgG1
cor3721	days_V5afterV3	V2_LengthContraLN_mm	-0.254911	0.400627	H5N8	IgG1
cor3821	days_V5afterV3	V4_LengthIpsiLN_mm	-0.0527097	0.864212	H5N8	IgG1
cor3921	days_V5afterV3	V4_LengthContraLN_mm	0.565023	0.0442087	H5N8	IgG1
cor4021	age	BMI	0.279763	0.354583	H5N8	IgG1
cor4125	age	V2_LengthIpsiLN_mm	0.230568	0.448535	H5N8	IgG1
cor4223	age	V2_LengthContraLN_mm	0.121109	0.693492	H5N8	IgG1
cor4321	age	V4_LengthIpsiLN_mm	-0.117457	0.702347	H5N8	IgG1
cor4421	age	V4_LengthContraLN_mm	0.0501875	0.870659	H5N8	IgG1
cor4521	BMI	V2_LengthIpsiLN_mm	-0.228096	0.45355	H5N8	IgG1
cor4621	BMI	V2_LengthContraLN_mm	-0.411406	0.162516	H5N8	IgG1
cor4721	BMI	V4_LengthIpsiLN_mm	-0.133187	0.664458	H5N8	IgG1
cor4821	BMI	V4_LengthContraLN_mm	-0.127331	0.678483	H5N8	IgG1
cor4921	V2_LengthIpsiLN_mm	V2_LengthContraLN_mm	0.0390788	0.899138	H5N8	IgG1
cor5021	V2_LengthIpsiLN_mm	V4_LengthIpsiLN_mm	0.573915	0.0402667	H5N8	IgG1
cor5124	V2_LengthIpsiLN_mm	V4_LengthContraLN_mm	-0.175785	0.565667	H5N8	IgG1
cor5222	V2_LengthContraLN_mm	V4_LengthIpsiLN_mm	-0.142369	0.642667	H5N8	IgG1
cor5321	V2_LengthContraLN_mm	V4_LengthContraLN_mm	0.144448	0.637769	H5N8	IgG1
cor5421	V4_LengthIpsiLN_mm	V4_LengthContraLN_mm	-0.101791	0.740726	H5N8	IgG1
cor564	V4	days_V4afterV3	-0.533913	0.0601945	H5N8	IgG2
cor1108	V4	v4_FC_v3	-0.0607866	0.843619	H5N8	IgG2
cor2106	V4	V5	0.979821	4.87e-09	H5N8	IgG2
cor3106	V4	days_V5afterV3	-0.234541	0.440531	H5N8	IgG2
cor4106	V4	age	-0.229199	0.451308	H5N8	IgG2
cor565	V4	BMI	0.118751	0.699207	H5N8	IgG2
cor625	V4	V2_LengthIpsiLN_mm	0.0329689	0.914852	H5N8	IgG2
cor723	V4	V2_LengthContraLN_mm	-0.43074	0.141732	H5N8	IgG2
cor822	V4	V4_LengthIpsiLN_mm	0.245484	0.418856	H5N8	IgG2
cor922	V4	V4_LengthContraLN_mm	-0.335809	0.26197	H5N8	IgG2
cor1022	days_V4afterV3	v4_FC_v3	0.608429	0.0273469	H5N8	IgG2
cor1126	days_V4afterV3	V5	-0.629122	0.0212425	H5N8	IgG2
cor1224	days_V4afterV3	days_V5afterV3	0.252836	0.404604	H5N8	IgG2
cor1322	days_V4afterV3	age	0.061055	0.842936	H5N8	IgG2
cor1422	days_V4afterV3	BMI	0.154749	0.613704	H5N8	IgG2
cor1522	days_V4afterV3	V2_LengthIpsiLN_mm	-0.720743	0.00544342	H5N8	IgG2
cor1622	days_V4afterV3	V2_LengthContraLN_mm	0.0613261	0.842247	H5N8	IgG2
cor1722	days_V4afterV3	V4_LengthIpsiLN_mm	-0.62623	0.022028	H5N8	IgG2
cor1822	days_V4afterV3	V4_LengthContraLN_mm	0.178509	0.559564	H5N8	IgG2
cor1922	v4_FC_v3	V5	-0.235265	0.439081	H5N8	IgG2
cor2022	v4_FC_v3	days_V5afterV3	0.283388	0.348116	H5N8	IgG2
cor2126	v4_FC_v3	age	-0.569744	0.0420829	H5N8	IgG2
cor2224	v4_FC_v3	BMI	-0.0194804	0.949635	H5N8	IgG2
cor2322	v4_FC_v3	V2_LengthIpsiLN_mm	-0.744704	0.00349662	H5N8	IgG2
cor2422	v4_FC_v3	V2_LengthContraLN_mm	-0.220024	0.470111	H5N8	IgG2
cor2522	v4_FC_v3	V4_LengthIpsiLN_mm	-0.466998	0.107639	H5N8	IgG2
cor2622	v4_FC_v3	V4_LengthContraLN_mm	0.152512	0.618902	H5N8	IgG2
cor2722	V5	days_V5afterV3	-0.299766	0.319712	H5N8	IgG2
cor2822	V5	age	-0.114339	0.709938	H5N8	IgG2
cor2922	V5	BMI	0.0718606	0.815536	H5N8	IgG2
cor3022	V5	V2_LengthIpsiLN_mm	0.167535	0.584321	H5N8	IgG2
cor3126	V5	V2_LengthContraLN_mm	-0.335244	0.262824	H5N8	IgG2
cor3224	V5	V4_LengthIpsiLN_mm	0.302852	0.31451	H5N8	IgG2
cor3322	V5	V4_LengthContraLN_mm	-0.335949	0.261758	H5N8	IgG2
cor3422	days_V5afterV3	age	0.0546328	0.859301	H5N8	IgG2
cor3522	days_V5afterV3	BMI	-0.0118774	0.969281	H5N8	IgG2
cor3622	days_V5afterV3	V2_LengthIpsiLN_mm	-0.325626	0.27761	H5N8	IgG2
cor3722	days_V5afterV3	V2_LengthContraLN_mm	-0.254911	0.400627	H5N8	IgG2
cor3822	days_V5afterV3	V4_LengthIpsiLN_mm	-0.0527097	0.864212	H5N8	IgG2
cor3922	days_V5afterV3	V4_LengthContraLN_mm	0.565023	0.0442087	H5N8	IgG2
cor4022	age	BMI	0.279763	0.354583	H5N8	IgG2
cor4126	age	V2_LengthIpsiLN_mm	0.230568	0.448535	H5N8	IgG2
cor4224	age	V2_LengthContraLN_mm	0.121109	0.693492	H5N8	IgG2
cor4322	age	V4_LengthIpsiLN_mm	-0.117457	0.702347	H5N8	IgG2
cor4422	age	V4_LengthContraLN_mm	0.0501875	0.870659	H5N8	IgG2
cor4522	BMI	V2_LengthIpsiLN_mm	-0.228096	0.45355	H5N8	IgG2
cor4622	BMI	V2_LengthContraLN_mm	-0.411406	0.162516	H5N8	IgG2
cor4722	BMI	V4_LengthIpsiLN_mm	-0.133187	0.664458	H5N8	IgG2
cor4822	BMI	V4_LengthContraLN_mm	-0.127331	0.678483	H5N8	IgG2
cor4922	V2_LengthIpsiLN_mm	V2_LengthContraLN_mm	0.0390788	0.899138	H5N8	IgG2
cor5022	V2_LengthIpsiLN_mm	V4_LengthIpsiLN_mm	0.573915	0.0402667	H5N8	IgG2
cor5125	V2_LengthIpsiLN_mm	V4_LengthContraLN_mm	-0.175785	0.565667	H5N8	IgG2
cor5223	V2_LengthContraLN_mm	V4_LengthIpsiLN_mm	-0.142369	0.642667	H5N8	IgG2
cor5322	V2_LengthContraLN_mm	V4_LengthContraLN_mm	0.144448	0.637769	H5N8	IgG2
cor5422	V4_LengthIpsiLN_mm	V4_LengthContraLN_mm	-0.101791	0.740726	H5N8	IgG2
cor566	V4	days_V4afterV3	-0.565581	0.0439535	H5N8	IgG3
cor1109	V4	v4_FC_v3	NA	NA	H5N8	IgG3
cor2107	V4	V5	0.937833	2.19e-06	H5N8	IgG3
cor3107	V4	days_V5afterV3	-0.270342	0.371687	H5N8	IgG3
cor4107	V4	age	-0.417532	0.15573	H5N8	IgG3
cor567	V4	BMI	-0.373264	0.209031	H5N8	IgG3
cor626	V4	V2_LengthIpsiLN_mm	0.187858	0.538822	H5N8	IgG3
cor724	V4	V2_LengthContraLN_mm	0.533092	0.0606646	H5N8	IgG3
cor823	V4	V4_LengthIpsiLN_mm	0.231051	0.447558	H5N8	IgG3
cor923	V4	V4_LengthContraLN_mm	-0.0697547	0.820862	H5N8	IgG3
cor1023	days_V4afterV3	v4_FC_v3	NA	NA	H5N8	IgG3
cor1127	days_V4afterV3	V5	-0.522112	0.067209	H5N8	IgG3
cor1225	days_V4afterV3	days_V5afterV3	0.252836	0.404604	H5N8	IgG3
cor1323	days_V4afterV3	age	0.061055	0.842936	H5N8	IgG3
cor1423	days_V4afterV3	BMI	0.154749	0.613704	H5N8	IgG3
cor1523	days_V4afterV3	V2_LengthIpsiLN_mm	-0.720743	0.00544342	H5N8	IgG3
cor1623	days_V4afterV3	V2_LengthContraLN_mm	0.0613261	0.842247	H5N8	IgG3
cor1723	days_V4afterV3	V4_LengthIpsiLN_mm	-0.62623	0.022028	H5N8	IgG3
cor1823	days_V4afterV3	V4_LengthContraLN_mm	0.178509	0.559564	H5N8	IgG3
cor1923	v4_FC_v3	V5	NA	NA	H5N8	IgG3
cor2023	v4_FC_v3	days_V5afterV3	NA	NA	H5N8	IgG3
cor2127	v4_FC_v3	age	NA	NA	H5N8	IgG3
cor2225	v4_FC_v3	BMI	NA	NA	H5N8	IgG3
cor2323	v4_FC_v3	V2_LengthIpsiLN_mm	NA	NA	H5N8	IgG3
cor2423	v4_FC_v3	V2_LengthContraLN_mm	NA	NA	H5N8	IgG3
cor2523	v4_FC_v3	V4_LengthIpsiLN_mm	NA	NA	H5N8	IgG3
cor2623	v4_FC_v3	V4_LengthContraLN_mm	NA	NA	H5N8	IgG3
cor2723	V5	days_V5afterV3	-0.321386	0.28428	H5N8	IgG3
cor2823	V5	age	-0.309842	0.302904	H5N8	IgG3
cor2923	V5	BMI	-0.409564	0.164593	H5N8	IgG3
cor3023	V5	V2_LengthIpsiLN_mm	0.296508	0.325255	H5N8	IgG3
cor3127	V5	V2_LengthContraLN_mm	0.694435	0.00844205	H5N8	IgG3
cor3225	V5	V4_LengthIpsiLN_mm	0.199123	0.51428	H5N8	IgG3
cor3323	V5	V4_LengthContraLN_mm	-0.0274657	0.929029	H5N8	IgG3
cor3423	days_V5afterV3	age	0.0546328	0.859301	H5N8	IgG3
cor3523	days_V5afterV3	BMI	-0.0118774	0.969281	H5N8	IgG3
cor3623	days_V5afterV3	V2_LengthIpsiLN_mm	-0.325626	0.27761	H5N8	IgG3
cor3723	days_V5afterV3	V2_LengthContraLN_mm	-0.254911	0.400627	H5N8	IgG3
cor3823	days_V5afterV3	V4_LengthIpsiLN_mm	-0.0527097	0.864212	H5N8	IgG3
cor3923	days_V5afterV3	V4_LengthContraLN_mm	0.565023	0.0442087	H5N8	IgG3
cor4023	age	BMI	0.279763	0.354583	H5N8	IgG3
cor4127	age	V2_LengthIpsiLN_mm	0.230568	0.448535	H5N8	IgG3
cor4225	age	V2_LengthContraLN_mm	0.121109	0.693492	H5N8	IgG3
cor4323	age	V4_LengthIpsiLN_mm	-0.117457	0.702347	H5N8	IgG3
cor4423	age	V4_LengthContraLN_mm	0.0501875	0.870659	H5N8	IgG3
cor4523	BMI	V2_LengthIpsiLN_mm	-0.228096	0.45355	H5N8	IgG3
cor4623	BMI	V2_LengthContraLN_mm	-0.411406	0.162516	H5N8	IgG3
cor4723	BMI	V4_LengthIpsiLN_mm	-0.133187	0.664458	H5N8	IgG3
cor4823	BMI	V4_LengthContraLN_mm	-0.127331	0.678483	H5N8	IgG3
cor4923	V2_LengthIpsiLN_mm	V2_LengthContraLN_mm	0.0390788	0.899138	H5N8	IgG3
cor5023	V2_LengthIpsiLN_mm	V4_LengthIpsiLN_mm	0.573915	0.0402667	H5N8	IgG3
cor5126	V2_LengthIpsiLN_mm	V4_LengthContraLN_mm	-0.175785	0.565667	H5N8	IgG3
cor5224	V2_LengthContraLN_mm	V4_LengthIpsiLN_mm	-0.142369	0.642667	H5N8	IgG3
cor5323	V2_LengthContraLN_mm	V4_LengthContraLN_mm	0.144448	0.637769	H5N8	IgG3
cor5423	V4_LengthIpsiLN_mm	V4_LengthContraLN_mm	-0.101791	0.740726	H5N8	IgG3
cor568	V4	days_V4afterV3	-0.0722287	0.814606	H5N8	IgG4
cor1128	V4	v4_FC_v3	0.0278738	0.927977	H5N8	IgG4
cor2108	V4	V5	0.374918	0.20686	H5N8	IgG4
cor3108	V4	days_V5afterV3	0.440148	0.132282	H5N8	IgG4
cor4108	V4	age	0.276729	0.360043	H5N8	IgG4
cor569	V4	BMI	-0.501971	0.0804752	H5N8	IgG4
cor627	V4	V2_LengthIpsiLN_mm	0.258969	0.392906	H5N8	IgG4
cor725	V4	V2_LengthContraLN_mm	-0.0534051	0.862436	H5N8	IgG4
cor824	V4	V4_LengthIpsiLN_mm	0.286968	0.341793	H5N8	IgG4
cor924	V4	V4_LengthContraLN_mm	-0.0149475	0.961345	H5N8	IgG4
cor1024	days_V4afterV3	v4_FC_v3	0.0595348	0.846805	H5N8	IgG4
cor1129	days_V4afterV3	V5	0.0985438	0.748753	H5N8	IgG4
cor1226	days_V4afterV3	days_V5afterV3	0.252836	0.404604	H5N8	IgG4
cor1324	days_V4afterV3	age	0.061055	0.842936	H5N8	IgG4
cor1424	days_V4afterV3	BMI	0.154749	0.613704	H5N8	IgG4
cor1524	days_V4afterV3	V2_LengthIpsiLN_mm	-0.720743	0.00544342	H5N8	IgG4
cor1624	days_V4afterV3	V2_LengthContraLN_mm	0.0613261	0.842247	H5N8	IgG4
cor1724	days_V4afterV3	V4_LengthIpsiLN_mm	-0.62623	0.022028	H5N8	IgG4
cor1824	days_V4afterV3	V4_LengthContraLN_mm	0.178509	0.559564	H5N8	IgG4
cor1924	v4_FC_v3	V5	0.181524	0.552837	H5N8	IgG4
cor2024	v4_FC_v3	days_V5afterV3	-0.402523	0.172689	H5N8	IgG4
cor2128	v4_FC_v3	age	0.0770478	0.802449	H5N8	IgG4
cor2226	v4_FC_v3	BMI	-0.427681	0.144897	H5N8	IgG4
cor2324	v4_FC_v3	V2_LengthIpsiLN_mm	0.315498	0.293695	H5N8	IgG4
cor2424	v4_FC_v3	V2_LengthContraLN_mm	0.134671	0.660919	H5N8	IgG4
cor2524	v4_FC_v3	V4_LengthIpsiLN_mm	-0.169666	0.57948	H5N8	IgG4
cor2624	v4_FC_v3	V4_LengthContraLN_mm	0.011452	0.970381	H5N8	IgG4
cor2724	V5	days_V5afterV3	0.345408	0.247713	H5N8	IgG4
cor2824	V5	age	0.0781925	0.799567	H5N8	IgG4
cor2924	V5	BMI	0.138757	0.65121	H5N8	IgG4
cor3024	V5	V2_LengthIpsiLN_mm	0.0491927	0.873204	H5N8	IgG4
cor3128	V5	V2_LengthContraLN_mm	-0.626473	0.0219612	H5N8	IgG4
cor3226	V5	V4_LengthIpsiLN_mm	-0.0624922	0.839282	H5N8	IgG4
cor3324	V5	V4_LengthContraLN_mm	-0.125644	0.682541	H5N8	IgG4
cor3424	days_V5afterV3	age	0.0546328	0.859301	H5N8	IgG4
cor3524	days_V5afterV3	BMI	-0.0118774	0.969281	H5N8	IgG4
cor3624	days_V5afterV3	V2_LengthIpsiLN_mm	-0.325626	0.27761	H5N8	IgG4
cor3724	days_V5afterV3	V2_LengthContraLN_mm	-0.254911	0.400627	H5N8	IgG4
cor3824	days_V5afterV3	V4_LengthIpsiLN_mm	-0.0527097	0.864212	H5N8	IgG4
cor3924	days_V5afterV3	V4_LengthContraLN_mm	0.565023	0.0442087	H5N8	IgG4
cor4024	age	BMI	0.279763	0.354583	H5N8	IgG4
cor4128	age	V2_LengthIpsiLN_mm	0.230568	0.448535	H5N8	IgG4
cor4226	age	V2_LengthContraLN_mm	0.121109	0.693492	H5N8	IgG4
cor4324	age	V4_LengthIpsiLN_mm	-0.117457	0.702347	H5N8	IgG4
cor4424	age	V4_LengthContraLN_mm	0.0501875	0.870659	H5N8	IgG4
cor4524	BMI	V2_LengthIpsiLN_mm	-0.228096	0.45355	H5N8	IgG4
cor4624	BMI	V2_LengthContraLN_mm	-0.411406	0.162516	H5N8	IgG4
cor4724	BMI	V4_LengthIpsiLN_mm	-0.133187	0.664458	H5N8	IgG4
cor4824	BMI	V4_LengthContraLN_mm	-0.127331	0.678483	H5N8	IgG4
cor4924	V2_LengthIpsiLN_mm	V2_LengthContraLN_mm	0.0390788	0.899138	H5N8	IgG4
cor5024	V2_LengthIpsiLN_mm	V4_LengthIpsiLN_mm	0.573915	0.0402667	H5N8	IgG4
cor5127	V2_LengthIpsiLN_mm	V4_LengthContraLN_mm	-0.175785	0.565667	H5N8	IgG4
cor5225	V2_LengthContraLN_mm	V4_LengthIpsiLN_mm	-0.142369	0.642667	H5N8	IgG4
cor5324	V2_LengthContraLN_mm	V4_LengthContraLN_mm	0.144448	0.637769	H5N8	IgG4
cor5424	V4_LengthIpsiLN_mm	V4_LengthContraLN_mm	-0.101791	0.740726	H5N8	IgG4
cor570	V4	days_V4afterV3	0.407038	0.167469	H5N8	IgM
cor1130	V4	v4_FC_v3	0.981451	3.07e-09	H5N8	IgM
cor2109	V4	V5	0.0382268	0.901328	H5N8	IgM
cor3109	V4	days_V5afterV3	-0.0606615	0.843938	H5N8	IgM
cor4109	V4	age	0.0674853	0.826609	H5N8	IgM
cor571	V4	BMI	-0.0425962	0.890107	H5N8	IgM
cor628	V4	V2_LengthIpsiLN_mm	-0.564449	0.0444727	H5N8	IgM
cor726	V4	V2_LengthContraLN_mm	0.239608	0.430429	H5N8	IgM
cor825	V4	V4_LengthIpsiLN_mm	-0.398945	0.1769	H5N8	IgM
cor925	V4	V4_LengthContraLN_mm	-0.0994359	0.746545	H5N8	IgM
cor1025	days_V4afterV3	v4_FC_v3	0.420202	0.152831	H5N8	IgM
cor1131	days_V4afterV3	V5	0.0536669	0.861767	H5N8	IgM
cor1227	days_V4afterV3	days_V5afterV3	0.252836	0.404604	H5N8	IgM
cor1325	days_V4afterV3	age	0.061055	0.842936	H5N8	IgM
cor1425	days_V4afterV3	BMI	0.154749	0.613704	H5N8	IgM
cor1525	days_V4afterV3	V2_LengthIpsiLN_mm	-0.720743	0.00544342	H5N8	IgM
cor1625	days_V4afterV3	V2_LengthContraLN_mm	0.0613261	0.842247	H5N8	IgM
cor1725	days_V4afterV3	V4_LengthIpsiLN_mm	-0.62623	0.022028	H5N8	IgM
cor1825	days_V4afterV3	V4_LengthContraLN_mm	0.178509	0.559564	H5N8	IgM
cor1925	v4_FC_v3	V5	-0.135837	0.658143	H5N8	IgM
cor2025	v4_FC_v3	days_V5afterV3	-0.0361889	0.906567	H5N8	IgM
cor2129	v4_FC_v3	age	0.205203	0.501243	H5N8	IgM
cor2227	v4_FC_v3	BMI	0.0729252	0.812846	H5N8	IgM
cor2325	v4_FC_v3	V2_LengthIpsiLN_mm	-0.541742	0.0558372	H5N8	IgM
cor2425	v4_FC_v3	V2_LengthContraLN_mm	0.212613	0.485562	H5N8	IgM
cor2525	v4_FC_v3	V4_LengthIpsiLN_mm	-0.378715	0.201929	H5N8	IgM
cor2625	v4_FC_v3	V4_LengthContraLN_mm	-0.143091	0.640965	H5N8	IgM
cor2725	V5	days_V5afterV3	-0.0507092	0.869325	H5N8	IgM
cor2825	V5	age	-0.518573	0.0694198	H5N8	IgM
cor2925	V5	BMI	-0.503393	0.0794834	H5N8	IgM
cor3025	V5	V2_LengthIpsiLN_mm	-0.199369	0.513748	H5N8	IgM
cor3129	V5	V2_LengthContraLN_mm	0.0440562	0.886362	H5N8	IgM
cor3227	V5	V4_LengthIpsiLN_mm	-0.18886	0.536618	H5N8	IgM
cor3325	V5	V4_LengthContraLN_mm	0.251868	0.406465	H5N8	IgM
cor3425	days_V5afterV3	age	0.0546328	0.859301	H5N8	IgM
cor3525	days_V5afterV3	BMI	-0.0118774	0.969281	H5N8	IgM
cor3625	days_V5afterV3	V2_LengthIpsiLN_mm	-0.325626	0.27761	H5N8	IgM
cor3725	days_V5afterV3	V2_LengthContraLN_mm	-0.254911	0.400627	H5N8	IgM
cor3825	days_V5afterV3	V4_LengthIpsiLN_mm	-0.0527097	0.864212	H5N8	IgM
cor3925	days_V5afterV3	V4_LengthContraLN_mm	0.565023	0.0442087	H5N8	IgM
cor4025	age	BMI	0.279763	0.354583	H5N8	IgM
cor4129	age	V2_LengthIpsiLN_mm	0.230568	0.448535	H5N8	IgM
cor4227	age	V2_LengthContraLN_mm	0.121109	0.693492	H5N8	IgM
cor4325	age	V4_LengthIpsiLN_mm	-0.117457	0.702347	H5N8	IgM
cor4425	age	V4_LengthContraLN_mm	0.0501875	0.870659	H5N8	IgM
cor4525	BMI	V2_LengthIpsiLN_mm	-0.228096	0.45355	H5N8	IgM
cor4625	BMI	V2_LengthContraLN_mm	-0.411406	0.162516	H5N8	IgM
cor4725	BMI	V4_LengthIpsiLN_mm	-0.133187	0.664458	H5N8	IgM
cor4825	BMI	V4_LengthContraLN_mm	-0.127331	0.678483	H5N8	IgM
cor4925	V2_LengthIpsiLN_mm	V2_LengthContraLN_mm	0.0390788	0.899138	H5N8	IgM
cor5025	V2_LengthIpsiLN_mm	V4_LengthIpsiLN_mm	0.573915	0.0402667	H5N8	IgM
cor5128	V2_LengthIpsiLN_mm	V4_LengthContraLN_mm	-0.175785	0.565667	H5N8	IgM
cor5226	V2_LengthContraLN_mm	V4_LengthIpsiLN_mm	-0.142369	0.642667	H5N8	IgM
cor5325	V2_LengthContraLN_mm	V4_LengthContraLN_mm	0.144448	0.637769	H5N8	IgM
cor5425	V4_LengthIpsiLN_mm	V4_LengthContraLN_mm	-0.101791	0.740726	H5N8	IgM
cor572	V4	days_V4afterV3	0.153593	0.616387	H5N8	IgA1
cor1132	V4	v4_FC_v3	0.426451	0.146184	H5N8	IgA1
cor2130	V4	V5	0.822626	0.000554677	H5N8	IgA1
cor3130	V4	days_V5afterV3	0.350888	0.239788	H5N8	IgA1
cor4130	V4	age	-0.196321	0.520338	H5N8	IgA1
cor573	V4	BMI	0.0157366	0.959306	H5N8	IgA1
cor629	V4	V2_LengthIpsiLN_mm	-0.418235	0.154963	H5N8	IgA1
cor727	V4	V2_LengthContraLN_mm	-0.210024	0.491015	H5N8	IgA1
cor826	V4	V4_LengthIpsiLN_mm	-0.249604	0.410838	H5N8	IgA1
cor926	V4	V4_LengthContraLN_mm	0.317186	0.290978	H5N8	IgA1
cor1026	days_V4afterV3	v4_FC_v3	0.0815883	0.791032	H5N8	IgA1
cor1133	days_V4afterV3	V5	-0.00308203	0.992027	H5N8	IgA1
cor1228	days_V4afterV3	days_V5afterV3	0.252836	0.404604	H5N8	IgA1
cor1326	days_V4afterV3	age	0.061055	0.842936	H5N8	IgA1
cor1426	days_V4afterV3	BMI	0.154749	0.613704	H5N8	IgA1
cor1526	days_V4afterV3	V2_LengthIpsiLN_mm	-0.720743	0.00544342	H5N8	IgA1
cor1626	days_V4afterV3	V2_LengthContraLN_mm	0.0613261	0.842247	H5N8	IgA1
cor1726	days_V4afterV3	V4_LengthIpsiLN_mm	-0.62623	0.022028	H5N8	IgA1
cor1826	days_V4afterV3	V4_LengthContraLN_mm	0.178509	0.559564	H5N8	IgA1
cor1926	v4_FC_v3	V5	0.0662008	0.829866	H5N8	IgA1
cor2026	v4_FC_v3	days_V5afterV3	0.45619	0.117151	H5N8	IgA1
cor2131	v4_FC_v3	age	-0.145829	0.634524	H5N8	IgA1
cor2228	v4_FC_v3	BMI	-0.164371	0.59154	H5N8	IgA1
cor2326	v4_FC_v3	V2_LengthIpsiLN_mm	-0.323932	0.280265	H5N8	IgA1
cor2426	v4_FC_v3	V2_LengthContraLN_mm	-0.273091	0.366652	H5N8	IgA1
cor2526	v4_FC_v3	V4_LengthIpsiLN_mm	-0.40494	0.169881	H5N8	IgA1
cor2626	v4_FC_v3	V4_LengthContraLN_mm	0.581726	0.0370194	H5N8	IgA1
cor2726	V5	days_V5afterV3	0.0812823	0.7918	H5N8	IgA1
cor2826	V5	age	0.0363559	0.906137	H5N8	IgA1
cor2926	V5	BMI	0.234688	0.440236	H5N8	IgA1
cor3026	V5	V2_LengthIpsiLN_mm	-0.201207	0.509795	H5N8	IgA1
cor3131	V5	V2_LengthContraLN_mm	-0.0926652	0.763344	H5N8	IgA1
cor3228	V5	V4_LengthIpsiLN_mm	-0.0683865	0.824326	H5N8	IgA1
cor3326	V5	V4_LengthContraLN_mm	0.261419	0.388284	H5N8	IgA1
cor3426	days_V5afterV3	age	0.0546328	0.859301	H5N8	IgA1
cor3526	days_V5afterV3	BMI	-0.0118774	0.969281	H5N8	IgA1
cor3626	days_V5afterV3	V2_LengthIpsiLN_mm	-0.325626	0.27761	H5N8	IgA1
cor3726	days_V5afterV3	V2_LengthContraLN_mm	-0.254911	0.400627	H5N8	IgA1
cor3826	days_V5afterV3	V4_LengthIpsiLN_mm	-0.0527097	0.864212	H5N8	IgA1
cor3926	days_V5afterV3	V4_LengthContraLN_mm	0.565023	0.0442087	H5N8	IgA1
cor4026	age	BMI	0.279763	0.354583	H5N8	IgA1
cor4131	age	V2_LengthIpsiLN_mm	0.230568	0.448535	H5N8	IgA1
cor4228	age	V2_LengthContraLN_mm	0.121109	0.693492	H5N8	IgA1
cor4326	age	V4_LengthIpsiLN_mm	-0.117457	0.702347	H5N8	IgA1
cor4426	age	V4_LengthContraLN_mm	0.0501875	0.870659	H5N8	IgA1
cor4526	BMI	V2_LengthIpsiLN_mm	-0.228096	0.45355	H5N8	IgA1
cor4626	BMI	V2_LengthContraLN_mm	-0.411406	0.162516	H5N8	IgA1
cor4726	BMI	V4_LengthIpsiLN_mm	-0.133187	0.664458	H5N8	IgA1
cor4826	BMI	V4_LengthContraLN_mm	-0.127331	0.678483	H5N8	IgA1
cor4926	V2_LengthIpsiLN_mm	V2_LengthContraLN_mm	0.0390788	0.899138	H5N8	IgA1
cor5026	V2_LengthIpsiLN_mm	V4_LengthIpsiLN_mm	0.573915	0.0402667	H5N8	IgA1
cor5129	V2_LengthIpsiLN_mm	V4_LengthContraLN_mm	-0.175785	0.565667	H5N8	IgA1
cor5227	V2_LengthContraLN_mm	V4_LengthIpsiLN_mm	-0.142369	0.642667	H5N8	IgA1
cor5326	V2_LengthContraLN_mm	V4_LengthContraLN_mm	0.144448	0.637769	H5N8	IgA1
cor5426	V4_LengthIpsiLN_mm	V4_LengthContraLN_mm	-0.101791	0.740726	H5N8	IgA1
cor574	V4	days_V4afterV3	0.147511	0.630578	H5N8	IgA2
cor1134	V4	v4_FC_v3	0.983195	1.79e-09	H5N8	IgA2
cor2132	V4	V5	0.927039	5.16e-06	H5N8	IgA2
cor3132	V4	days_V5afterV3	0.400035	0.17561	H5N8	IgA2
cor4132	V4	age	-0.403286	0.1718	H5N8	IgA2
cor575	V4	BMI	-0.20027	0.511809	H5N8	IgA2
cor630	V4	V2_LengthIpsiLN_mm	-0.420573	0.15243	H5N8	IgA2
cor728	V4	V2_LengthContraLN_mm	-0.23599	0.43763	H5N8	IgA2
cor827	V4	V4_LengthIpsiLN_mm	-0.237132	0.43535	H5N8	IgA2
cor927	V4	V4_LengthContraLN_mm	0.178096	0.560486	H5N8	IgA2
cor1027	days_V4afterV3	v4_FC_v3	0.155495	0.611974	H5N8	IgA2
cor1135	days_V4afterV3	V5	-0.0599679	0.845703	H5N8	IgA2
cor1229	days_V4afterV3	days_V5afterV3	0.252836	0.404604	H5N8	IgA2
cor1327	days_V4afterV3	age	0.061055	0.842936	H5N8	IgA2
cor1427	days_V4afterV3	BMI	0.154749	0.613704	H5N8	IgA2
cor1527	days_V4afterV3	V2_LengthIpsiLN_mm	-0.720743	0.00544342	H5N8	IgA2
cor1627	days_V4afterV3	V2_LengthContraLN_mm	0.0613261	0.842247	H5N8	IgA2
cor1727	days_V4afterV3	V4_LengthIpsiLN_mm	-0.62623	0.022028	H5N8	IgA2
cor1827	days_V4afterV3	V4_LengthContraLN_mm	0.178509	0.559564	H5N8	IgA2
cor1927	v4_FC_v3	V5	0.872975	9.79e-05	H5N8	IgA2
cor2027	v4_FC_v3	days_V5afterV3	0.396873	0.179367	H5N8	IgA2
cor2133	v4_FC_v3	age	-0.422303	0.150574	H5N8	IgA2
cor2229	v4_FC_v3	BMI	-0.276701	0.360095	H5N8	IgA2
cor2327	v4_FC_v3	V2_LengthIpsiLN_mm	-0.410042	0.164052	H5N8	IgA2
cor2427	v4_FC_v3	V2_LengthContraLN_mm	-0.205373	0.500881	H5N8	IgA2
cor2527	v4_FC_v3	V4_LengthIpsiLN_mm	-0.277018	0.359521	H5N8	IgA2
cor2627	v4_FC_v3	V4_LengthContraLN_mm	0.145014	0.636439	H5N8	IgA2
cor2727	V5	days_V5afterV3	0.377083	0.20404	H5N8	IgA2
cor2827	V5	age	-0.270967	0.370538	H5N8	IgA2
cor2927	V5	BMI	-0.129902	0.672313	H5N8	IgA2
cor3027	V5	V2_LengthIpsiLN_mm	-0.302464	0.315162	H5N8	IgA2
cor3133	V5	V2_LengthContraLN_mm	-0.353749	0.235711	H5N8	IgA2
cor3229	V5	V4_LengthIpsiLN_mm	-0.0507524	0.869215	H5N8	IgA2
cor3327	V5	V4_LengthContraLN_mm	0.16124	0.598718	H5N8	IgA2
cor3427	days_V5afterV3	age	0.0546328	0.859301	H5N8	IgA2
cor3527	days_V5afterV3	BMI	-0.0118774	0.969281	H5N8	IgA2
cor3627	days_V5afterV3	V2_LengthIpsiLN_mm	-0.325626	0.27761	H5N8	IgA2
cor3727	days_V5afterV3	V2_LengthContraLN_mm	-0.254911	0.400627	H5N8	IgA2
cor3827	days_V5afterV3	V4_LengthIpsiLN_mm	-0.0527097	0.864212	H5N8	IgA2
cor3927	days_V5afterV3	V4_LengthContraLN_mm	0.565023	0.0442087	H5N8	IgA2
cor4027	age	BMI	0.279763	0.354583	H5N8	IgA2
cor4133	age	V2_LengthIpsiLN_mm	0.230568	0.448535	H5N8	IgA2
cor4229	age	V2_LengthContraLN_mm	0.121109	0.693492	H5N8	IgA2
cor4327	age	V4_LengthIpsiLN_mm	-0.117457	0.702347	H5N8	IgA2
cor4427	age	V4_LengthContraLN_mm	0.0501875	0.870659	H5N8	IgA2
cor4527	BMI	V2_LengthIpsiLN_mm	-0.228096	0.45355	H5N8	IgA2
cor4627	BMI	V2_LengthContraLN_mm	-0.411406	0.162516	H5N8	IgA2
cor4727	BMI	V4_LengthIpsiLN_mm	-0.133187	0.664458	H5N8	IgA2
cor4827	BMI	V4_LengthContraLN_mm	-0.127331	0.678483	H5N8	IgA2
cor4927	V2_LengthIpsiLN_mm	V2_LengthContraLN_mm	0.0390788	0.899138	H5N8	IgA2
cor5027	V2_LengthIpsiLN_mm	V4_LengthIpsiLN_mm	0.573915	0.0402667	H5N8	IgA2
cor5130	V2_LengthIpsiLN_mm	V4_LengthContraLN_mm	-0.175785	0.565667	H5N8	IgA2
cor5228	V2_LengthContraLN_mm	V4_LengthIpsiLN_mm	-0.142369	0.642667	H5N8	IgA2
cor5327	V2_LengthContraLN_mm	V4_LengthContraLN_mm	0.144448	0.637769	H5N8	IgA2
cor5427	V4_LengthIpsiLN_mm	V4_LengthContraLN_mm	-0.101791	0.740726	H5N8	IgA2
cor576	V4	days_V4afterV3	0.530801	0.0619911	Phuket	IgG1
cor1136	V4	v4_FC_v3	0.668168	0.0125523	Phuket	IgG1
cor2134	V4	V5	0.86392	0.000140392	Phuket	IgG1
cor3134	V4	days_V5afterV3	0.36276	0.223148	Phuket	IgG1
cor4134	V4	age	-0.110757	0.718688	Phuket	IgG1
cor577	V4	BMI	-0.0364338	0.905937	Phuket	IgG1
cor631	V4	V2_LengthIpsiLN_mm	-0.801494	0.000986454	Phuket	IgG1
cor729	V4	V2_LengthContraLN_mm	-0.00687242	0.982223	Phuket	IgG1
cor828	V4	V4_LengthIpsiLN_mm	-0.534193	0.0600344	Phuket	IgG1
cor928	V4	V4_LengthContraLN_mm	0.0433525	0.888167	Phuket	IgG1
cor1028	days_V4afterV3	v4_FC_v3	0.258756	0.393309	Phuket	IgG1
cor1137	days_V4afterV3	V5	0.433979	0.13843	Phuket	IgG1
cor1230	days_V4afterV3	days_V5afterV3	0.252836	0.404604	Phuket	IgG1
cor1328	days_V4afterV3	age	0.061055	0.842936	Phuket	IgG1
cor1428	days_V4afterV3	BMI	0.154749	0.613704	Phuket	IgG1
cor1528	days_V4afterV3	V2_LengthIpsiLN_mm	-0.720743	0.00544342	Phuket	IgG1
cor1628	days_V4afterV3	V2_LengthContraLN_mm	0.0613261	0.842247	Phuket	IgG1
cor1728	days_V4afterV3	V4_LengthIpsiLN_mm	-0.62623	0.022028	Phuket	IgG1
cor1828	days_V4afterV3	V4_LengthContraLN_mm	0.178509	0.559564	Phuket	IgG1
cor1928	v4_FC_v3	V5	0.376837	0.204358	Phuket	IgG1
cor2028	v4_FC_v3	days_V5afterV3	0.367911	0.216154	Phuket	IgG1
cor2135	v4_FC_v3	age	-0.400316	0.175279	Phuket	IgG1
cor2230	v4_FC_v3	BMI	-0.269012	0.374136	Phuket	IgG1
cor2328	v4_FC_v3	V2_LengthIpsiLN_mm	-0.530992	0.06188	Phuket	IgG1
cor2428	v4_FC_v3	V2_LengthContraLN_mm	-0.153417	0.616797	Phuket	IgG1
cor2528	v4_FC_v3	V4_LengthIpsiLN_mm	-0.354538	0.234594	Phuket	IgG1
cor2628	v4_FC_v3	V4_LengthContraLN_mm	0.0998413	0.745542	Phuket	IgG1
cor2728	V5	days_V5afterV3	0.303122	0.314056	Phuket	IgG1
cor2828	V5	age	0.176606	0.563825	Phuket	IgG1
cor2928	V5	BMI	0.0835653	0.786073	Phuket	IgG1
cor3028	V5	V2_LengthIpsiLN_mm	-0.672256	0.0118298	Phuket	IgG1
cor3135	V5	V2_LengthContraLN_mm	0.247528	0.41487	Phuket	IgG1
cor3230	V5	V4_LengthIpsiLN_mm	-0.54349	0.0548958	Phuket	IgG1
cor3328	V5	V4_LengthContraLN_mm	0.260678	0.389679	Phuket	IgG1
cor3428	days_V5afterV3	age	0.0546328	0.859301	Phuket	IgG1
cor3528	days_V5afterV3	BMI	-0.0118774	0.969281	Phuket	IgG1
cor3628	days_V5afterV3	V2_LengthIpsiLN_mm	-0.325626	0.27761	Phuket	IgG1
cor3728	days_V5afterV3	V2_LengthContraLN_mm	-0.254911	0.400627	Phuket	IgG1
cor3828	days_V5afterV3	V4_LengthIpsiLN_mm	-0.0527097	0.864212	Phuket	IgG1
cor3928	days_V5afterV3	V4_LengthContraLN_mm	0.565023	0.0442087	Phuket	IgG1
cor4028	age	BMI	0.279763	0.354583	Phuket	IgG1
cor4135	age	V2_LengthIpsiLN_mm	0.230568	0.448535	Phuket	IgG1
cor4230	age	V2_LengthContraLN_mm	0.121109	0.693492	Phuket	IgG1
cor4328	age	V4_LengthIpsiLN_mm	-0.117457	0.702347	Phuket	IgG1
cor4428	age	V4_LengthContraLN_mm	0.0501875	0.870659	Phuket	IgG1
cor4528	BMI	V2_LengthIpsiLN_mm	-0.228096	0.45355	Phuket	IgG1
cor4628	BMI	V2_LengthContraLN_mm	-0.411406	0.162516	Phuket	IgG1
cor4728	BMI	V4_LengthIpsiLN_mm	-0.133187	0.664458	Phuket	IgG1
cor4828	BMI	V4_LengthContraLN_mm	-0.127331	0.678483	Phuket	IgG1
cor4928	V2_LengthIpsiLN_mm	V2_LengthContraLN_mm	0.0390788	0.899138	Phuket	IgG1
cor5028	V2_LengthIpsiLN_mm	V4_LengthIpsiLN_mm	0.573915	0.0402667	Phuket	IgG1
cor5131	V2_LengthIpsiLN_mm	V4_LengthContraLN_mm	-0.175785	0.565667	Phuket	IgG1
cor5229	V2_LengthContraLN_mm	V4_LengthIpsiLN_mm	-0.142369	0.642667	Phuket	IgG1
cor5328	V2_LengthContraLN_mm	V4_LengthContraLN_mm	0.144448	0.637769	Phuket	IgG1
cor5428	V4_LengthIpsiLN_mm	V4_LengthContraLN_mm	-0.101791	0.740726	Phuket	IgG1
cor578	V4	days_V4afterV3	-0.559529	0.0467792	Phuket	IgG2
cor1138	V4	v4_FC_v3	0.346068	0.24675	Phuket	IgG2
cor2136	V4	V5	0.31059	0.301676	Phuket	IgG2
cor3136	V4	days_V5afterV3	-0.445811	0.126801	Phuket	IgG2
cor4136	V4	age	-0.324089	0.280019	Phuket	IgG2
cor579	V4	BMI	-0.0919373	0.765156	Phuket	IgG2
cor632	V4	V2_LengthIpsiLN_mm	0.262231	0.386757	Phuket	IgG2
cor730	V4	V2_LengthContraLN_mm	0.195969	0.521101	Phuket	IgG2
cor829	V4	V4_LengthIpsiLN_mm	0.345999	0.246851	Phuket	IgG2
cor929	V4	V4_LengthContraLN_mm	-0.0619767	0.840592	Phuket	IgG2
cor1029	days_V4afterV3	v4_FC_v3	-0.228709	0.452304	Phuket	IgG2
cor1139	days_V4afterV3	V5	0.100409	0.744138	Phuket	IgG2
cor1231	days_V4afterV3	days_V5afterV3	0.252836	0.404604	Phuket	IgG2
cor1329	days_V4afterV3	age	0.061055	0.842936	Phuket	IgG2
cor1429	days_V4afterV3	BMI	0.154749	0.613704	Phuket	IgG2
cor1529	days_V4afterV3	V2_LengthIpsiLN_mm	-0.720743	0.00544342	Phuket	IgG2
cor1629	days_V4afterV3	V2_LengthContraLN_mm	0.0613261	0.842247	Phuket	IgG2
cor1729	days_V4afterV3	V4_LengthIpsiLN_mm	-0.62623	0.022028	Phuket	IgG2
cor1829	days_V4afterV3	V4_LengthContraLN_mm	0.178509	0.559564	Phuket	IgG2
cor1929	v4_FC_v3	V5	0.163714	0.593044	Phuket	IgG2
cor2029	v4_FC_v3	days_V5afterV3	-0.295883	0.326324	Phuket	IgG2
cor2137	v4_FC_v3	age	-0.168704	0.581664	Phuket	IgG2
cor2231	v4_FC_v3	BMI	0.135041	0.660037	Phuket	IgG2
cor2329	v4_FC_v3	V2_LengthIpsiLN_mm	0.551809	0.0505702	Phuket	IgG2
cor2429	v4_FC_v3	V2_LengthContraLN_mm	-0.0219902	0.943155	Phuket	IgG2
cor2529	v4_FC_v3	V4_LengthIpsiLN_mm	0.554252	0.0493472	Phuket	IgG2
cor2629	v4_FC_v3	V4_LengthContraLN_mm	-0.254613	0.401195	Phuket	IgG2
cor2729	V5	days_V5afterV3	-0.2762	0.361	Phuket	IgG2
cor2829	V5	age	-0.260181	0.390616	Phuket	IgG2
cor2929	V5	BMI	-0.368942	0.214771	Phuket	IgG2
cor3029	V5	V2_LengthIpsiLN_mm	0.0255156	0.934058	Phuket	IgG2
cor3137	V5	V2_LengthContraLN_mm	-0.14973	0.625387	Phuket	IgG2
cor3231	V5	V4_LengthIpsiLN_mm	0.0660998	0.830122	Phuket	IgG2
cor3329	V5	V4_LengthContraLN_mm	-0.085841	0.780374	Phuket	IgG2
cor3429	days_V5afterV3	age	0.0546328	0.859301	Phuket	IgG2
cor3529	days_V5afterV3	BMI	-0.0118774	0.969281	Phuket	IgG2
cor3629	days_V5afterV3	V2_LengthIpsiLN_mm	-0.325626	0.27761	Phuket	IgG2
cor3729	days_V5afterV3	V2_LengthContraLN_mm	-0.254911	0.400627	Phuket	IgG2
cor3829	days_V5afterV3	V4_LengthIpsiLN_mm	-0.0527097	0.864212	Phuket	IgG2
cor3929	days_V5afterV3	V4_LengthContraLN_mm	0.565023	0.0442087	Phuket	IgG2
cor4029	age	BMI	0.279763	0.354583	Phuket	IgG2
cor4137	age	V2_LengthIpsiLN_mm	0.230568	0.448535	Phuket	IgG2
cor4231	age	V2_LengthContraLN_mm	0.121109	0.693492	Phuket	IgG2
cor4329	age	V4_LengthIpsiLN_mm	-0.117457	0.702347	Phuket	IgG2
cor4429	age	V4_LengthContraLN_mm	0.0501875	0.870659	Phuket	IgG2
cor4529	BMI	V2_LengthIpsiLN_mm	-0.228096	0.45355	Phuket	IgG2
cor4629	BMI	V2_LengthContraLN_mm	-0.411406	0.162516	Phuket	IgG2
cor4729	BMI	V4_LengthIpsiLN_mm	-0.133187	0.664458	Phuket	IgG2
cor4829	BMI	V4_LengthContraLN_mm	-0.127331	0.678483	Phuket	IgG2
cor4929	V2_LengthIpsiLN_mm	V2_LengthContraLN_mm	0.0390788	0.899138	Phuket	IgG2
cor5029	V2_LengthIpsiLN_mm	V4_LengthIpsiLN_mm	0.573915	0.0402667	Phuket	IgG2
cor5132	V2_LengthIpsiLN_mm	V4_LengthContraLN_mm	-0.175785	0.565667	Phuket	IgG2
cor5230	V2_LengthContraLN_mm	V4_LengthIpsiLN_mm	-0.142369	0.642667	Phuket	IgG2
cor5329	V2_LengthContraLN_mm	V4_LengthContraLN_mm	0.144448	0.637769	Phuket	IgG2
cor5429	V4_LengthIpsiLN_mm	V4_LengthContraLN_mm	-0.101791	0.740726	Phuket	IgG2
cor580	V4	days_V4afterV3	0.304216	0.312225	Phuket	IgG3
cor1140	V4	v4_FC_v3	-0.0123332	0.968103	Phuket	IgG3
cor2138	V4	V5	0.99287	1.63e-11	Phuket	IgG3
cor3138	V4	days_V5afterV3	-0.281549	0.351388	Phuket	IgG3
cor4138	V4	age	-0.526636	0.064455	Phuket	IgG3
cor581	V4	BMI	-0.484567	0.0933171	Phuket	IgG3
cor633	V4	V2_LengthIpsiLN_mm	-0.14982	0.625176	Phuket	IgG3
cor731	V4	V2_LengthContraLN_mm	0.269087	0.373998	Phuket	IgG3
cor830	V4	V4_LengthIpsiLN_mm	-0.0870206	0.777423	Phuket	IgG3
cor930	V4	V4_LengthContraLN_mm	0.0582128	0.850172	Phuket	IgG3
cor1030	days_V4afterV3	v4_FC_v3	0.332883	0.26641	Phuket	IgG3
cor1141	days_V4afterV3	V5	0.311903	0.29953	Phuket	IgG3
cor1232	days_V4afterV3	days_V5afterV3	0.252836	0.404604	Phuket	IgG3
cor1330	days_V4afterV3	age	0.061055	0.842936	Phuket	IgG3
cor1430	days_V4afterV3	BMI	0.154749	0.613704	Phuket	IgG3
cor1530	days_V4afterV3	V2_LengthIpsiLN_mm	-0.720743	0.00544342	Phuket	IgG3
cor1630	days_V4afterV3	V2_LengthContraLN_mm	0.0613261	0.842247	Phuket	IgG3
cor1730	days_V4afterV3	V4_LengthIpsiLN_mm	-0.62623	0.022028	Phuket	IgG3
cor1830	days_V4afterV3	V4_LengthContraLN_mm	0.178509	0.559564	Phuket	IgG3
cor1930	v4_FC_v3	V5	-0.0590731	0.847981	Phuket	IgG3
cor2030	v4_FC_v3	days_V5afterV3	-0.00514963	0.986679	Phuket	IgG3
cor2139	v4_FC_v3	age	-0.352648	0.237275	Phuket	IgG3
cor2232	v4_FC_v3	BMI	0.230448	0.448777	Phuket	IgG3
cor2330	v4_FC_v3	V2_LengthIpsiLN_mm	-0.420532	0.152475	Phuket	IgG3
cor2430	v4_FC_v3	V2_LengthContraLN_mm	-0.377812	0.203095	Phuket	IgG3
cor2530	v4_FC_v3	V4_LengthIpsiLN_mm	-0.326567	0.276144	Phuket	IgG3
cor2630	v4_FC_v3	V4_LengthContraLN_mm	0.016502	0.957328	Phuket	IgG3
cor2730	V5	days_V5afterV3	-0.299943	0.319412	Phuket	IgG3
cor2830	V5	age	-0.458527	0.115048	Phuket	IgG3
cor2930	V5	BMI	-0.439849	0.132576	Phuket	IgG3
cor3030	V5	V2_LengthIpsiLN_mm	-0.111656	0.716489	Phuket	IgG3
cor3139	V5	V2_LengthContraLN_mm	0.246403	0.417062	Phuket	IgG3
cor3232	V5	V4_LengthIpsiLN_mm	-0.0612331	0.842484	Phuket	IgG3
cor3330	V5	V4_LengthContraLN_mm	0.0550006	0.858363	Phuket	IgG3
cor3430	days_V5afterV3	age	0.0546328	0.859301	Phuket	IgG3
cor3530	days_V5afterV3	BMI	-0.0118774	0.969281	Phuket	IgG3
cor3630	days_V5afterV3	V2_LengthIpsiLN_mm	-0.325626	0.27761	Phuket	IgG3
cor3730	days_V5afterV3	V2_LengthContraLN_mm	-0.254911	0.400627	Phuket	IgG3
cor3830	days_V5afterV3	V4_LengthIpsiLN_mm	-0.0527097	0.864212	Phuket	IgG3
cor3930	days_V5afterV3	V4_LengthContraLN_mm	0.565023	0.0442087	Phuket	IgG3
cor4030	age	BMI	0.279763	0.354583	Phuket	IgG3
cor4139	age	V2_LengthIpsiLN_mm	0.230568	0.448535	Phuket	IgG3
cor4232	age	V2_LengthContraLN_mm	0.121109	0.693492	Phuket	IgG3
cor4330	age	V4_LengthIpsiLN_mm	-0.117457	0.702347	Phuket	IgG3
cor4430	age	V4_LengthContraLN_mm	0.0501875	0.870659	Phuket	IgG3
cor4530	BMI	V2_LengthIpsiLN_mm	-0.228096	0.45355	Phuket	IgG3
cor4630	BMI	V2_LengthContraLN_mm	-0.411406	0.162516	Phuket	IgG3
cor4730	BMI	V4_LengthIpsiLN_mm	-0.133187	0.664458	Phuket	IgG3
cor4830	BMI	V4_LengthContraLN_mm	-0.127331	0.678483	Phuket	IgG3
cor4930	V2_LengthIpsiLN_mm	V2_LengthContraLN_mm	0.0390788	0.899138	Phuket	IgG3
cor5030	V2_LengthIpsiLN_mm	V4_LengthIpsiLN_mm	0.573915	0.0402667	Phuket	IgG3
cor5133	V2_LengthIpsiLN_mm	V4_LengthContraLN_mm	-0.175785	0.565667	Phuket	IgG3
cor5231	V2_LengthContraLN_mm	V4_LengthIpsiLN_mm	-0.142369	0.642667	Phuket	IgG3
cor5330	V2_LengthContraLN_mm	V4_LengthContraLN_mm	0.144448	0.637769	Phuket	IgG3
cor5430	V4_LengthIpsiLN_mm	V4_LengthContraLN_mm	-0.101791	0.740726	Phuket	IgG3
cor582	V4	days_V4afterV3	-0.0265695	0.93134	Phuket	IgG4
cor1142	V4	v4_FC_v3	0.548178	0.052427	Phuket	IgG4
cor2140	V4	V5	0.336786	0.260497	Phuket	IgG4
cor3140	V4	days_V5afterV3	0.697787	0.00800273	Phuket	IgG4
cor4140	V4	age	0.484707	0.0932087	Phuket	IgG4
cor583	V4	BMI	-0.0706736	0.818537	Phuket	IgG4
cor634	V4	V2_LengthIpsiLN_mm	0.18568	0.543625	Phuket	IgG4
cor732	V4	V2_LengthContraLN_mm	0.0517149	0.866754	Phuket	IgG4
cor831	V4	V4_LengthIpsiLN_mm	0.248884	0.412235	Phuket	IgG4
cor931	V4	V4_LengthContraLN_mm	0.344478	0.249073	Phuket	IgG4
cor1031	days_V4afterV3	v4_FC_v3	0.120935	0.693911	Phuket	IgG4
cor1143	days_V4afterV3	V5	-0.118465	0.699899	Phuket	IgG4
cor1233	days_V4afterV3	days_V5afterV3	0.252836	0.404604	Phuket	IgG4
cor1331	days_V4afterV3	age	0.061055	0.842936	Phuket	IgG4
cor1431	days_V4afterV3	BMI	0.154749	0.613704	Phuket	IgG4
cor1531	days_V4afterV3	V2_LengthIpsiLN_mm	-0.720743	0.00544342	Phuket	IgG4
cor1631	days_V4afterV3	V2_LengthContraLN_mm	0.0613261	0.842247	Phuket	IgG4
cor1731	days_V4afterV3	V4_LengthIpsiLN_mm	-0.62623	0.022028	Phuket	IgG4
cor1831	days_V4afterV3	V4_LengthContraLN_mm	0.178509	0.559564	Phuket	IgG4
cor1931	v4_FC_v3	V5	0.0515088	0.867281	Phuket	IgG4
cor2031	v4_FC_v3	days_V5afterV3	0.499802	0.0820048	Phuket	IgG4
cor2141	v4_FC_v3	age	0.262962	0.385387	Phuket	IgG4
cor2233	v4_FC_v3	BMI	0.53084	0.0619686	Phuket	IgG4
cor2331	v4_FC_v3	V2_LengthIpsiLN_mm	-0.110886	0.718373	Phuket	IgG4
cor2431	v4_FC_v3	V2_LengthContraLN_mm	-0.156232	0.610266	Phuket	IgG4
cor2531	v4_FC_v3	V4_LengthIpsiLN_mm	-0.0211511	0.945321	Phuket	IgG4
cor2631	v4_FC_v3	V4_LengthContraLN_mm	0.490319	0.0889275	Phuket	IgG4
cor2731	V5	days_V5afterV3	-0.129852	0.672432	Phuket	IgG4
cor2831	V5	age	0.598052	0.0308528	Phuket	IgG4
cor2931	V5	BMI	-0.112437	0.714581	Phuket	IgG4
cor3031	V5	V2_LengthIpsiLN_mm	0.45141	0.121531	Phuket	IgG4
cor3141	V5	V2_LengthContraLN_mm	0.303112	0.314074	Phuket	IgG4
cor3233	V5	V4_LengthIpsiLN_mm	0.0932819	0.76181	Phuket	IgG4
cor3331	V5	V4_LengthContraLN_mm	0.0740948	0.809894	Phuket	IgG4
cor3431	days_V5afterV3	age	0.0546328	0.859301	Phuket	IgG4
cor3531	days_V5afterV3	BMI	-0.0118774	0.969281	Phuket	IgG4
cor3631	days_V5afterV3	V2_LengthIpsiLN_mm	-0.325626	0.27761	Phuket	IgG4
cor3731	days_V5afterV3	V2_LengthContraLN_mm	-0.254911	0.400627	Phuket	IgG4
cor3831	days_V5afterV3	V4_LengthIpsiLN_mm	-0.0527097	0.864212	Phuket	IgG4
cor3931	days_V5afterV3	V4_LengthContraLN_mm	0.565023	0.0442087	Phuket	IgG4
cor4031	age	BMI	0.279763	0.354583	Phuket	IgG4
cor4141	age	V2_LengthIpsiLN_mm	0.230568	0.448535	Phuket	IgG4
cor4233	age	V2_LengthContraLN_mm	0.121109	0.693492	Phuket	IgG4
cor4331	age	V4_LengthIpsiLN_mm	-0.117457	0.702347	Phuket	IgG4
cor4431	age	V4_LengthContraLN_mm	0.0501875	0.870659	Phuket	IgG4
cor4531	BMI	V2_LengthIpsiLN_mm	-0.228096	0.45355	Phuket	IgG4
cor4631	BMI	V2_LengthContraLN_mm	-0.411406	0.162516	Phuket	IgG4
cor4731	BMI	V4_LengthIpsiLN_mm	-0.133187	0.664458	Phuket	IgG4
cor4831	BMI	V4_LengthContraLN_mm	-0.127331	0.678483	Phuket	IgG4
cor4931	V2_LengthIpsiLN_mm	V2_LengthContraLN_mm	0.0390788	0.899138	Phuket	IgG4
cor5031	V2_LengthIpsiLN_mm	V4_LengthIpsiLN_mm	0.573915	0.0402667	Phuket	IgG4
cor5134	V2_LengthIpsiLN_mm	V4_LengthContraLN_mm	-0.175785	0.565667	Phuket	IgG4
cor5232	V2_LengthContraLN_mm	V4_LengthIpsiLN_mm	-0.142369	0.642667	Phuket	IgG4
cor5331	V2_LengthContraLN_mm	V4_LengthContraLN_mm	0.144448	0.637769	Phuket	IgG4
cor5431	V4_LengthIpsiLN_mm	V4_LengthContraLN_mm	-0.101791	0.740726	Phuket	IgG4
cor584	V4	days_V4afterV3	0.318171	0.289399	Phuket	IgM
cor1144	V4	v4_FC_v3	0.336281	0.261258	Phuket	IgM
cor2142	V4	V5	0.931505	3.68e-06	Phuket	IgM
cor3142	V4	days_V5afterV3	-0.288042	0.33991	Phuket	IgM
cor4142	V4	age	-0.0353621	0.908693	Phuket	IgM
cor585	V4	BMI	0.187724	0.539117	Phuket	IgM
cor635	V4	V2_LengthIpsiLN_mm	-0.464917	0.109428	Phuket	IgM
cor733	V4	V2_LengthContraLN_mm	-0.0267958	0.930756	Phuket	IgM
cor832	V4	V4_LengthIpsiLN_mm	-0.267539	0.376859	Phuket	IgM
cor932	V4	V4_LengthContraLN_mm	-0.069527	0.821438	Phuket	IgM
cor1032	days_V4afterV3	v4_FC_v3	0.635807	0.0195065	Phuket	IgM
cor1145	days_V4afterV3	V5	0.179055	0.558343	Phuket	IgM
cor1234	days_V4afterV3	days_V5afterV3	0.252836	0.404604	Phuket	IgM
cor1332	days_V4afterV3	age	0.061055	0.842936	Phuket	IgM
cor1432	days_V4afterV3	BMI	0.154749	0.613704	Phuket	IgM
cor1532	days_V4afterV3	V2_LengthIpsiLN_mm	-0.720743	0.00544342	Phuket	IgM
cor1632	days_V4afterV3	V2_LengthContraLN_mm	0.0613261	0.842247	Phuket	IgM
cor1732	days_V4afterV3	V4_LengthIpsiLN_mm	-0.62623	0.022028	Phuket	IgM
cor1832	days_V4afterV3	V4_LengthContraLN_mm	0.178509	0.559564	Phuket	IgM
cor1932	v4_FC_v3	V5	0.128362	0.676006	Phuket	IgM
cor2032	v4_FC_v3	days_V5afterV3	-0.159472	0.602786	Phuket	IgM
cor2143	v4_FC_v3	age	-0.0832504	0.786862	Phuket	IgM
cor2234	v4_FC_v3	BMI	-0.165132	0.589801	Phuket	IgM
cor2332	v4_FC_v3	V2_LengthIpsiLN_mm	-0.531944	0.0613271	Phuket	IgM
cor2432	v4_FC_v3	V2_LengthContraLN_mm	0.226358	0.457092	Phuket	IgM
cor2532	v4_FC_v3	V4_LengthIpsiLN_mm	-0.414326	0.159257	Phuket	IgM
cor2632	v4_FC_v3	V4_LengthContraLN_mm	0.176045	0.565083	Phuket	IgM
cor2732	V5	days_V5afterV3	-0.222078	0.465869	Phuket	IgM
cor2832	V5	age	0.0245168	0.936635	Phuket	IgM
cor2932	V5	BMI	0.195094	0.523	Phuket	IgM
cor3032	V5	V2_LengthIpsiLN_mm	-0.252097	0.406024	Phuket	IgM
cor3143	V5	V2_LengthContraLN_mm	-0.140414	0.647286	Phuket	IgM
cor3234	V5	V4_LengthIpsiLN_mm	-0.207581	0.496187	Phuket	IgM
cor3332	V5	V4_LengthContraLN_mm	0.0588838	0.848463	Phuket	IgM
cor3432	days_V5afterV3	age	0.0546328	0.859301	Phuket	IgM
cor3532	days_V5afterV3	BMI	-0.0118774	0.969281	Phuket	IgM
cor3632	days_V5afterV3	V2_LengthIpsiLN_mm	-0.325626	0.27761	Phuket	IgM
cor3732	days_V5afterV3	V2_LengthContraLN_mm	-0.254911	0.400627	Phuket	IgM
cor3832	days_V5afterV3	V4_LengthIpsiLN_mm	-0.0527097	0.864212	Phuket	IgM
cor3932	days_V5afterV3	V4_LengthContraLN_mm	0.565023	0.0442087	Phuket	IgM
cor4032	age	BMI	0.279763	0.354583	Phuket	IgM
cor4143	age	V2_LengthIpsiLN_mm	0.230568	0.448535	Phuket	IgM
cor4234	age	V2_LengthContraLN_mm	0.121109	0.693492	Phuket	IgM
cor4332	age	V4_LengthIpsiLN_mm	-0.117457	0.702347	Phuket	IgM
cor4432	age	V4_LengthContraLN_mm	0.0501875	0.870659	Phuket	IgM
cor4532	BMI	V2_LengthIpsiLN_mm	-0.228096	0.45355	Phuket	IgM
cor4632	BMI	V2_LengthContraLN_mm	-0.411406	0.162516	Phuket	IgM
cor4732	BMI	V4_LengthIpsiLN_mm	-0.133187	0.664458	Phuket	IgM
cor4832	BMI	V4_LengthContraLN_mm	-0.127331	0.678483	Phuket	IgM
cor4932	V2_LengthIpsiLN_mm	V2_LengthContraLN_mm	0.0390788	0.899138	Phuket	IgM
cor5032	V2_LengthIpsiLN_mm	V4_LengthIpsiLN_mm	0.573915	0.0402667	Phuket	IgM
cor5135	V2_LengthIpsiLN_mm	V4_LengthContraLN_mm	-0.175785	0.565667	Phuket	IgM
cor5233	V2_LengthContraLN_mm	V4_LengthIpsiLN_mm	-0.142369	0.642667	Phuket	IgM
cor5332	V2_LengthContraLN_mm	V4_LengthContraLN_mm	0.144448	0.637769	Phuket	IgM
cor5432	V4_LengthIpsiLN_mm	V4_LengthContraLN_mm	-0.101791	0.740726	Phuket	IgM
cor586	V4	days_V4afterV3	0.388136	0.190014	Phuket	IgA1
cor1146	V4	v4_FC_v3	0.328325	0.273413	Phuket	IgA1
cor2144	V4	V5	0.857189	0.000180629	Phuket	IgA1
cor3144	V4	days_V5afterV3	0.660372	0.0140219	Phuket	IgA1
cor4144	V4	age	-0.00680432	0.982399	Phuket	IgA1
cor587	V4	BMI	0.391172	0.18627	Phuket	IgA1
cor636	V4	V2_LengthIpsiLN_mm	-0.683667	0.00997878	Phuket	IgA1
cor734	V4	V2_LengthContraLN_mm	-0.147405	0.630826	Phuket	IgA1
cor833	V4	V4_LengthIpsiLN_mm	-0.274417	0.364235	Phuket	IgA1
cor933	V4	V4_LengthContraLN_mm	0.296384	0.325467	Phuket	IgA1
cor1033	days_V4afterV3	v4_FC_v3	0.360143	0.226752	Phuket	IgA1
cor1147	days_V4afterV3	V5	0.223896	0.462132	Phuket	IgA1
cor1235	days_V4afterV3	days_V5afterV3	0.252836	0.404604	Phuket	IgA1
cor1333	days_V4afterV3	age	0.061055	0.842936	Phuket	IgA1
cor1433	days_V4afterV3	BMI	0.154749	0.613704	Phuket	IgA1
cor1533	days_V4afterV3	V2_LengthIpsiLN_mm	-0.720743	0.00544342	Phuket	IgA1
cor1633	days_V4afterV3	V2_LengthContraLN_mm	0.0613261	0.842247	Phuket	IgA1
cor1733	days_V4afterV3	V4_LengthIpsiLN_mm	-0.62623	0.022028	Phuket	IgA1
cor1833	days_V4afterV3	V4_LengthContraLN_mm	0.178509	0.559564	Phuket	IgA1
cor1933	v4_FC_v3	V5	-0.130873	0.669987	Phuket	IgA1
cor2033	v4_FC_v3	days_V5afterV3	0.405927	0.168744	Phuket	IgA1
cor2145	v4_FC_v3	age	-0.279804	0.354509	Phuket	IgA1
cor2235	v4_FC_v3	BMI	-0.192253	0.529188	Phuket	IgA1
cor2333	v4_FC_v3	V2_LengthIpsiLN_mm	-0.646641	0.0169202	Phuket	IgA1
cor2433	v4_FC_v3	V2_LengthContraLN_mm	-0.178154	0.560357	Phuket	IgA1
cor2533	v4_FC_v3	V4_LengthIpsiLN_mm	-0.497796	0.083437	Phuket	IgA1
cor2633	v4_FC_v3	V4_LengthContraLN_mm	0.381401	0.198486	Phuket	IgA1
cor2733	V5	days_V5afterV3	0.431132	0.14133	Phuket	IgA1
cor2833	V5	age	0.0786229	0.798484	Phuket	IgA1
cor2933	V5	BMI	0.594572	0.032099	Phuket	IgA1
cor3033	V5	V2_LengthIpsiLN_mm	-0.430743	0.141729	Phuket	IgA1
cor3145	V5	V2_LengthContraLN_mm	-0.14161	0.64446	Phuket	IgA1
cor3235	V5	V4_LengthIpsiLN_mm	-0.0227985	0.941069	Phuket	IgA1
cor3333	V5	V4_LengthContraLN_mm	0.0596559	0.846497	Phuket	IgA1
cor3433	days_V5afterV3	age	0.0546328	0.859301	Phuket	IgA1
cor3533	days_V5afterV3	BMI	-0.0118774	0.969281	Phuket	IgA1
cor3633	days_V5afterV3	V2_LengthIpsiLN_mm	-0.325626	0.27761	Phuket	IgA1
cor3733	days_V5afterV3	V2_LengthContraLN_mm	-0.254911	0.400627	Phuket	IgA1
cor3833	days_V5afterV3	V4_LengthIpsiLN_mm	-0.0527097	0.864212	Phuket	IgA1
cor3933	days_V5afterV3	V4_LengthContraLN_mm	0.565023	0.0442087	Phuket	IgA1
cor4033	age	BMI	0.279763	0.354583	Phuket	IgA1
cor4145	age	V2_LengthIpsiLN_mm	0.230568	0.448535	Phuket	IgA1
cor4235	age	V2_LengthContraLN_mm	0.121109	0.693492	Phuket	IgA1
cor4333	age	V4_LengthIpsiLN_mm	-0.117457	0.702347	Phuket	IgA1
cor4433	age	V4_LengthContraLN_mm	0.0501875	0.870659	Phuket	IgA1
cor4533	BMI	V2_LengthIpsiLN_mm	-0.228096	0.45355	Phuket	IgA1
cor4633	BMI	V2_LengthContraLN_mm	-0.411406	0.162516	Phuket	IgA1
cor4733	BMI	V4_LengthIpsiLN_mm	-0.133187	0.664458	Phuket	IgA1
cor4833	BMI	V4_LengthContraLN_mm	-0.127331	0.678483	Phuket	IgA1
cor4933	V2_LengthIpsiLN_mm	V2_LengthContraLN_mm	0.0390788	0.899138	Phuket	IgA1
cor5033	V2_LengthIpsiLN_mm	V4_LengthIpsiLN_mm	0.573915	0.0402667	Phuket	IgA1
cor5136	V2_LengthIpsiLN_mm	V4_LengthContraLN_mm	-0.175785	0.565667	Phuket	IgA1
cor5234	V2_LengthContraLN_mm	V4_LengthIpsiLN_mm	-0.142369	0.642667	Phuket	IgA1
cor5333	V2_LengthContraLN_mm	V4_LengthContraLN_mm	0.144448	0.637769	Phuket	IgA1
cor5433	V4_LengthIpsiLN_mm	V4_LengthContraLN_mm	-0.101791	0.740726	Phuket	IgA1
cor588	V4	days_V4afterV3	0.113176	0.712774	Phuket	IgA2
cor1148	V4	v4_FC_v3	0.0853051	0.781715	Phuket	IgA2
cor2146	V4	V5	0.894883	3.61e-05	Phuket	IgA2
cor3146	V4	days_V5afterV3	0.38568	0.193076	Phuket	IgA2
cor4146	V4	age	0.045031	0.883863	Phuket	IgA2
cor589	V4	BMI	0.626396	0.0219825	Phuket	IgA2
cor637	V4	V2_LengthIpsiLN_mm	-0.356004	0.232528	Phuket	IgA2
cor735	V4	V2_LengthContraLN_mm	-0.204218	0.503346	Phuket	IgA2
cor834	V4	V4_LengthIpsiLN_mm	0.147923	0.629613	Phuket	IgA2
cor934	V4	V4_LengthContraLN_mm	0.171964	0.574278	Phuket	IgA2
cor1034	days_V4afterV3	v4_FC_v3	0.196986	0.518897	Phuket	IgA2
cor1149	days_V4afterV3	V5	0.10506	0.732669	Phuket	IgA2
cor1236	days_V4afterV3	days_V5afterV3	0.252836	0.404604	Phuket	IgA2
cor1334	days_V4afterV3	age	0.061055	0.842936	Phuket	IgA2
cor1434	days_V4afterV3	BMI	0.154749	0.613704	Phuket	IgA2
cor1534	days_V4afterV3	V2_LengthIpsiLN_mm	-0.720743	0.00544342	Phuket	IgA2
cor1634	days_V4afterV3	V2_LengthContraLN_mm	0.0613261	0.842247	Phuket	IgA2
cor1734	days_V4afterV3	V4_LengthIpsiLN_mm	-0.62623	0.022028	Phuket	IgA2
cor1834	days_V4afterV3	V4_LengthContraLN_mm	0.178509	0.559564	Phuket	IgA2
cor1934	v4_FC_v3	V5	-0.24621	0.417438	Phuket	IgA2
cor2034	v4_FC_v3	days_V5afterV3	0.209059	0.493055	Phuket	IgA2
cor2147	v4_FC_v3	age	0.0154486	0.96005	Phuket	IgA2
cor2236	v4_FC_v3	BMI	0.215852	0.478781	Phuket	IgA2
cor2334	v4_FC_v3	V2_LengthIpsiLN_mm	-0.265852	0.379991	Phuket	IgA2
cor2434	v4_FC_v3	V2_LengthContraLN_mm	-0.183862	0.547647	Phuket	IgA2
cor2534	v4_FC_v3	V4_LengthIpsiLN_mm	-0.189842	0.534464	Phuket	IgA2
cor2634	v4_FC_v3	V4_LengthContraLN_mm	0.679515	0.0106248	Phuket	IgA2
cor2734	V5	days_V5afterV3	0.503038	0.0797306	Phuket	IgA2
cor2834	V5	age	0.0318572	0.917714	Phuket	IgA2
cor2934	V5	BMI	0.434143	0.138264	Phuket	IgA2
cor3034	V5	V2_LengthIpsiLN_mm	-0.234452	0.44071	Phuket	IgA2
cor3147	V5	V2_LengthContraLN_mm	-0.143181	0.640753	Phuket	IgA2
cor3236	V5	V4_LengthIpsiLN_mm	0.200133	0.512104	Phuket	IgA2
cor3334	V5	V4_LengthContraLN_mm	0.107831	0.725859	Phuket	IgA2
cor3434	days_V5afterV3	age	0.0546328	0.859301	Phuket	IgA2
cor3534	days_V5afterV3	BMI	-0.0118774	0.969281	Phuket	IgA2
cor3634	days_V5afterV3	V2_LengthIpsiLN_mm	-0.325626	0.27761	Phuket	IgA2
cor3734	days_V5afterV3	V2_LengthContraLN_mm	-0.254911	0.400627	Phuket	IgA2
cor3834	days_V5afterV3	V4_LengthIpsiLN_mm	-0.0527097	0.864212	Phuket	IgA2
cor3934	days_V5afterV3	V4_LengthContraLN_mm	0.565023	0.0442087	Phuket	IgA2
cor4034	age	BMI	0.279763	0.354583	Phuket	IgA2
cor4147	age	V2_LengthIpsiLN_mm	0.230568	0.448535	Phuket	IgA2
cor4236	age	V2_LengthContraLN_mm	0.121109	0.693492	Phuket	IgA2
cor4334	age	V4_LengthIpsiLN_mm	-0.117457	0.702347	Phuket	IgA2
cor4434	age	V4_LengthContraLN_mm	0.0501875	0.870659	Phuket	IgA2
cor4534	BMI	V2_LengthIpsiLN_mm	-0.228096	0.45355	Phuket	IgA2
cor4634	BMI	V2_LengthContraLN_mm	-0.411406	0.162516	Phuket	IgA2
cor4734	BMI	V4_LengthIpsiLN_mm	-0.133187	0.664458	Phuket	IgA2
cor4834	BMI	V4_LengthContraLN_mm	-0.127331	0.678483	Phuket	IgA2
cor4934	V2_LengthIpsiLN_mm	V2_LengthContraLN_mm	0.0390788	0.899138	Phuket	IgA2
cor5034	V2_LengthIpsiLN_mm	V4_LengthIpsiLN_mm	0.573915	0.0402667	Phuket	IgA2
cor5137	V2_LengthIpsiLN_mm	V4_LengthContraLN_mm	-0.175785	0.565667	Phuket	IgA2
cor5235	V2_LengthContraLN_mm	V4_LengthIpsiLN_mm	-0.142369	0.642667	Phuket	IgA2
cor5334	V2_LengthContraLN_mm	V4_LengthContraLN_mm	0.144448	0.637769	Phuket	IgA2
cor5434	V4_LengthIpsiLN_mm	V4_LengthContraLN_mm	-0.101791	0.740726	Phuket	IgA2
cor590	V4	days_V4afterV3	0.40338	0.17169	Victoria	IgG1
cor1150	V4	v4_FC_v3	0.542456	0.0554509	Victoria	IgG1
cor2148	V4	V5	0.897884	3.1e-05	Victoria	IgG1
cor3148	V4	days_V5afterV3	0.340415	0.25507	Victoria	IgG1
cor4148	V4	age	-0.340375	0.25513	Victoria	IgG1
cor591	V4	BMI	-0.245587	0.418656	Victoria	IgG1
cor638	V4	V2_LengthIpsiLN_mm	-0.676724	0.0110765	Victoria	IgG1
cor736	V4	V2_LengthContraLN_mm	-0.0764438	0.80397	Victoria	IgG1
cor835	V4	V4_LengthIpsiLN_mm	-0.438984	0.133428	Victoria	IgG1
cor935	V4	V4_LengthContraLN_mm	0.0335382	0.913386	Victoria	IgG1
cor1035	days_V4afterV3	v4_FC_v3	0.458532	0.115043	Victoria	IgG1
cor1151	days_V4afterV3	V5	0.399877	0.175797	Victoria	IgG1
cor1237	days_V4afterV3	days_V5afterV3	0.252836	0.404604	Victoria	IgG1
cor1335	days_V4afterV3	age	0.061055	0.842936	Victoria	IgG1
cor1435	days_V4afterV3	BMI	0.154749	0.613704	Victoria	IgG1
cor1535	days_V4afterV3	V2_LengthIpsiLN_mm	-0.720743	0.00544342	Victoria	IgG1
cor1635	days_V4afterV3	V2_LengthContraLN_mm	0.0613261	0.842247	Victoria	IgG1
cor1735	days_V4afterV3	V4_LengthIpsiLN_mm	-0.62623	0.022028	Victoria	IgG1
cor1835	days_V4afterV3	V4_LengthContraLN_mm	0.178509	0.559564	Victoria	IgG1
cor1935	v4_FC_v3	V5	0.663645	0.01339	Victoria	IgG1
cor2035	v4_FC_v3	days_V5afterV3	0.114719	0.709013	Victoria	IgG1
cor2149	v4_FC_v3	age	0.0984186	0.749063	Victoria	IgG1
cor2237	v4_FC_v3	BMI	-0.0161981	0.958114	Victoria	IgG1
cor2335	v4_FC_v3	V2_LengthIpsiLN_mm	-0.626158	0.0220479	Victoria	IgG1
cor2435	v4_FC_v3	V2_LengthContraLN_mm	0.132008	0.667273	Victoria	IgG1
cor2535	v4_FC_v3	V4_LengthIpsiLN_mm	-0.453278	0.119807	Victoria	IgG1
cor2635	v4_FC_v3	V4_LengthContraLN_mm	0.0271611	0.929815	Victoria	IgG1
cor2735	V5	days_V5afterV3	0.307435	0.306872	Victoria	IgG1
cor2835	V5	age	-0.15043	0.623751	Victoria	IgG1
cor2935	V5	BMI	-0.120723	0.694425	Victoria	IgG1
cor3035	V5	V2_LengthIpsiLN_mm	-0.701954	0.00748102	Victoria	IgG1
cor3149	V5	V2_LengthContraLN_mm	0.104983	0.732858	Victoria	IgG1
cor3237	V5	V4_LengthIpsiLN_mm	-0.447462	0.125232	Victoria	IgG1
cor3335	V5	V4_LengthContraLN_mm	0.1969	0.519083	Victoria	IgG1
cor3435	days_V5afterV3	age	0.0546328	0.859301	Victoria	IgG1
cor3535	days_V5afterV3	BMI	-0.0118774	0.969281	Victoria	IgG1
cor3635	days_V5afterV3	V2_LengthIpsiLN_mm	-0.325626	0.27761	Victoria	IgG1
cor3735	days_V5afterV3	V2_LengthContraLN_mm	-0.254911	0.400627	Victoria	IgG1
cor3835	days_V5afterV3	V4_LengthIpsiLN_mm	-0.0527097	0.864212	Victoria	IgG1
cor3935	days_V5afterV3	V4_LengthContraLN_mm	0.565023	0.0442087	Victoria	IgG1
cor4035	age	BMI	0.279763	0.354583	Victoria	IgG1
cor4149	age	V2_LengthIpsiLN_mm	0.230568	0.448535	Victoria	IgG1
cor4237	age	V2_LengthContraLN_mm	0.121109	0.693492	Victoria	IgG1
cor4335	age	V4_LengthIpsiLN_mm	-0.117457	0.702347	Victoria	IgG1
cor4435	age	V4_LengthContraLN_mm	0.0501875	0.870659	Victoria	IgG1
cor4535	BMI	V2_LengthIpsiLN_mm	-0.228096	0.45355	Victoria	IgG1
cor4635	BMI	V2_LengthContraLN_mm	-0.411406	0.162516	Victoria	IgG1
cor4735	BMI	V4_LengthIpsiLN_mm	-0.133187	0.664458	Victoria	IgG1
cor4835	BMI	V4_LengthContraLN_mm	-0.127331	0.678483	Victoria	IgG1
cor4935	V2_LengthIpsiLN_mm	V2_LengthContraLN_mm	0.0390788	0.899138	Victoria	IgG1
cor5035	V2_LengthIpsiLN_mm	V4_LengthIpsiLN_mm	0.573915	0.0402667	Victoria	IgG1
cor5138	V2_LengthIpsiLN_mm	V4_LengthContraLN_mm	-0.175785	0.565667	Victoria	IgG1
cor5236	V2_LengthContraLN_mm	V4_LengthIpsiLN_mm	-0.142369	0.642667	Victoria	IgG1
cor5335	V2_LengthContraLN_mm	V4_LengthContraLN_mm	0.144448	0.637769	Victoria	IgG1
cor5435	V4_LengthIpsiLN_mm	V4_LengthContraLN_mm	-0.101791	0.740726	Victoria	IgG1
cor592	V4	days_V4afterV3	-0.250641	0.408833	Victoria	IgG2
cor1152	V4	v4_FC_v3	0.118524	0.699755	Victoria	IgG2
cor2150	V4	V5	0.725034	0.00504488	Victoria	IgG2
cor3150	V4	days_V5afterV3	0.0725152	0.813882	Victoria	IgG2
cor4150	V4	age	0.142996	0.641189	Victoria	IgG2
cor593	V4	BMI	-0.22251	0.464979	Victoria	IgG2
cor639	V4	V2_LengthIpsiLN_mm	0.473431	0.102233	Victoria	IgG2
cor737	V4	V2_LengthContraLN_mm	-0.313146	0.297505	Victoria	IgG2
cor836	V4	V4_LengthIpsiLN_mm	0.201431	0.509314	Victoria	IgG2
cor936	V4	V4_LengthContraLN_mm	-0.167299	0.584858	Victoria	IgG2
cor1036	days_V4afterV3	v4_FC_v3	0.0306345	0.920863	Victoria	IgG2
cor1153	days_V4afterV3	V5	-0.198638	0.515327	Victoria	IgG2
cor1238	days_V4afterV3	days_V5afterV3	0.252836	0.404604	Victoria	IgG2
cor1336	days_V4afterV3	age	0.061055	0.842936	Victoria	IgG2
cor1436	days_V4afterV3	BMI	0.154749	0.613704	Victoria	IgG2
cor1536	days_V4afterV3	V2_LengthIpsiLN_mm	-0.720743	0.00544342	Victoria	IgG2
cor1636	days_V4afterV3	V2_LengthContraLN_mm	0.0613261	0.842247	Victoria	IgG2
cor1736	days_V4afterV3	V4_LengthIpsiLN_mm	-0.62623	0.022028	Victoria	IgG2
cor1836	days_V4afterV3	V4_LengthContraLN_mm	0.178509	0.559564	Victoria	IgG2
[truncated: 311 more rows]
