# Supplementary material for: Early lymph node T follicular helper cell signalling hub drives influenza vaccine response in an ancestrally diverse cohort
Source: eBioMedicine. 2025 Nov 29;122:106036. doi: 10.1016/j.ebiom.2025.106036 (PMC12703867; doi:10.1016/j.ebiom.2025.106036)
Supplement: Supplementary Table 2 [file mmc2.xlsx]

## Sheet: Table_S2_Top50DEG_by_cell_state
group	names	scores	logfoldchanges	pvals	pvals_adj
B_CSM	BANK1	167.431		0	0
B_CSM	CD74	165.886		0	0
B_CSM	MS4A1	163.471		0	0
B_CSM	HLA-DRA	162.791		0	0
B_CSM	CD37	159.273		0	0
B_CSM	HLA-DPB1	158.602		0	0
B_CSM	HLA-DQB1	157.045		0	0
B_CSM	BLK	156.925		0	0
B_CSM	HLA-DQA1	155.738		0	0
B_CSM	HLA-DPA1	154.829		0	0
B_CSM	HLA-DRB1	150.172		0	0
B_CSM	IFI30	148.398		0	0
B_CSM	LY86	146.338		0	0
B_CSM	ARHGAP24	146.031		0	0
B_CSM	RALGPS2	138.901		0	0
B_CSM	CD79A	138.152		0	0
B_CSM	ADAM28	137.483		0	0
B_CSM	VPREB3	134.795		0	0
B_CSM	AIM2	134.451		0	0
B_CSM	TNFRSF13B	133.549		0	0
B_CSM	SYNGR2	133.425		0	0
B_CSM	CD24	133.172		0	0
B_CSM	OSBPL10	132.489		0	0
B_CSM	POU2AF1	129.017		0	0
B_CSM	SMIM14	128.583		0	0
B_CSM	SWAP70	126.965		0	0
B_CSM	HLA-DMA	126.15		0	0
B_CSM	MEF2C	125.949		0	0
B_CSM	CD82	124.531		0	0
B_CSM	CTSH	124.137		0	0
B_CSM	2001-03-01	123.838		0	0
B_CSM	FCRLA	123.145		0	0
B_CSM	IRF8	121.276		0	0
B_CSM	CTSZ	119.768		0	0
B_CSM	TLR10	119.249		0	0
B_CSM	MARCKS	119.02		0	0
B_CSM	EBF1	118.199		0	0
B_CSM	SCIMP	117.766		0	0
B_CSM	SEL1L3	117.166		0	0
B_CSM	CD19	116.316		0	0
B_CSM	CD40	116.045		0	0
B_CSM	LINC01781	115.743		0	0
B_CSM	HLA-DMB	114.007		0	0
B_CSM	TEX9	113.962		0	0
B_CSM	GNG7	113.671		0	0
B_CSM	CD79B	112.672		0	0
B_CSM	SYPL1	112.646		0	0
B_CSM	LTB	111.556		0	0
B_CSM	ALOX5	110.538		0	0
B_CSM	SP140	109.03		0	0
B_DN_MThi	BANK1	93.2189		0	0
B_DN_MThi	ARHGAP24	87.7686		0	0
B_DN_MThi	RALGPS2	87.5353		0	0
B_DN_MThi	PLCG2	85.6232		0	0
B_DN_MThi	EBF1	83.6351		0	0
B_DN_MThi	FCHSD2	82.3347		0	0
B_DN_MThi	OSBPL10	80.6129		0	0
B_DN_MThi	WDFY4	78.1906		0	0
B_DN_MThi	PRKCB	77.9911		0	0
B_DN_MThi	BLK	77.8024		0	0
B_DN_MThi	SETBP1	76.7131		0	0
B_DN_MThi	AFF3	76.482		0	0
B_DN_MThi	PAX5	75.267		0	0
B_DN_MThi	CDK14	75.2056		0	0
B_DN_MThi	NCOA3	74.5536		0	0
B_DN_MThi	CAMK1D	73.1349		0	0
B_DN_MThi	INPP5D	72.7576		0	0
B_DN_MThi	TBC1D22A	71.9686		0	0
B_DN_MThi	LYN	71.8236		0	0
B_DN_MThi	TBC1D5	71.7228		0	0
B_DN_MThi	MGAT5	71.7082		0	0
B_DN_MThi	ARID1B	71.2897		0	0
B_DN_MThi	2001-03-01	70.5904		0	0
B_DN_MThi	SIPA1L3	69.2114		0	0
B_DN_MThi	PPP3CA	69.1187		0	0
B_DN_MThi	SEL1L3	68.0635		0	0
B_DN_MThi	SYK	67.86		0	0
B_DN_MThi	DENND5B	66.8361		0	0
B_DN_MThi	RABGAP1L	66.0969		0	0
B_DN_MThi	ELMO1	65.1093		0	0
B_DN_MThi	UVRAG	64.7018		0	0
B_DN_MThi	SWAP70	64.5484		0	0
B_DN_MThi	MT-CO1	64.3709		0	0
B_DN_MThi	MEF2C	63.5576		0	0
B_DN_MThi	BCL11A	63.2047		0	0
B_DN_MThi	CIITA	63.0247		0	0
B_DN_MThi	ANKRD44	62.7967		0	0
B_DN_MThi	ARHGAP15	62.6995		0	0
B_DN_MThi	USP6NL	62.358		0	0
B_DN_MThi	AKAP13	62.3084		0	0
B_DN_MThi	PPP1R16B	62.0431		0	0
B_DN_MThi	SP140	61.7927		0	0
B_DN_MThi	TNRC6B	61.5139		0	0
B_DN_MThi	IKZF3	61.497		0	0
B_DN_MThi	DOCK2	61.4922		0	0
B_DN_MThi	PLEKHG1	61.3851		0	0
B_DN_MThi	MICAL3	60.9604		0	0
B_DN_MThi	TRIO	60.9281		0	0
B_DN_MThi	TMEM131	60.7087		0	0
B_DN_MThi	ZBTB20	59.6362		0	0
B_Cycling	GAPDH	34.1155		4.34368e-255	4.43374e-251
B_Cycling	PPIA	30.1101	10.4535	3.57161e-199	1.21522e-195
B_Cycling	ACTG1	29.477	9.53268	5.6729e-191	1.57923e-187
B_Cycling	ARPC2	28.4416		6.18283e-178	1.35236e-174
B_Cycling	CFL1	28.3372	10.0016	1.20194e-176	2.45372e-173
B_Cycling	PFN1	28.1566	13.4366	1.98984e-174	3.80831e-171
B_Cycling	ACTB	27.7658	8.46256	1.12331e-169	1.91099e-166
B_Cycling	HMGA1	26.9102		1.66675e-159	2.43043e-156
B_Cycling	SLC25A5	26.5693		1.53757e-155	2.14016e-152
B_Cycling	RAN	26.4236		7.34318e-154	9.36929e-151
B_Cycling	TUBB	26.3258		9.72418e-153	1.1911e-149
B_Cycling	MYBL2	26.2121		1.93216e-151	2.27564e-148
B_Cycling	HMGB1	26.1284		1.73253e-150	1.89477e-147
B_Cycling	STMN1	26.1114		2.70483e-150	2.85611e-147
B_Cycling	HMGB2	25.7116		8.66241e-146	8.55678e-143
B_Cycling	POU2AF1	25.4146		1.74057e-142	1.56764e-139
B_Cycling	TUBA1B	24.9351		3.09956e-137	2.63652e-134
B_Cycling	HMGN2	24.6687		2.31977e-134	1.86937e-131
B_Cycling	PCLAF	24.3989		1.75713e-131	1.34517e-128
B_Cycling	ANP32B	24.2628		4.84829e-130	3.62108e-127
B_Cycling	PRDX1	24.045		9.4189e-128	6.70757e-125
B_Cycling	PKM	23.9401		1.1714e-126	7.79798e-124
B_Cycling	H2AFZ	23.8521		9.62741e-126	6.27256e-123
B_Cycling	PTMA	23.7075	8.56275	3.0203e-124	1.81348e-121
B_Cycling	MYL6	23.4436		1.53576e-121	9.04387e-119
B_Cycling	COTL1	23.3388		1.79099e-120	1.03479e-117
B_Cycling	H3F3A	23.2601	10.9135	1.12357e-119	6.37148e-117
B_Cycling	ARPC3	22.7369	9.61191	1.93603e-114	1.02216e-111
B_Cycling	SERF2	22.716		3.11483e-114	1.61665e-111
B_Cycling	H2AFV	22.6574		1.18037e-113	6.02423e-111
B_Cycling	PARP1	22.5026		3.91834e-112	1.8748e-109
B_Cycling	UQCRH	22.3861		5.37261e-111	2.49273e-108
B_Cycling	RRM2	22.2361		1.53845e-109	6.928e-107
B_Cycling	BASP1	22.1619		8.01132e-109	3.50461e-106
B_Cycling	ATP5MG	21.9681	10.3953	5.81277e-107	2.4722e-104
B_Cycling	COX5A	21.9402		1.07493e-106	4.5091e-104
B_Cycling	GDI2	21.9037		2.3936e-106	9.77291e-104
B_Cycling	LMNB1	21.7406		8.48294e-105	3.41796e-102
B_Cycling	TYMS	21.7024		1.94681e-104	7.74224e-102
B_Cycling	DBI	21.5379		6.8734e-103	2.66427e-100
B_Cycling	ACTR3	21.3358		5.2784e-101	2.02044e-98
B_Cycling	ARPC5	21.3219		7.11218e-101	2.68876e-98
B_Cycling	NUSAP1	21.2894		1.42382e-100	5.31709e-98
B_Cycling	HMGN1	21.257		2.83772e-100	1.04695e-97
B_Cycling	BCAS4	21.2407		4.02024e-100	1.46557e-97
B_Cycling	CKS2	21.2395		4.12059e-100	1.48448e-97
B_Cycling	ARPC1B	21.2339	14.036	4.64294e-100	1.65321e-97
B_Cycling	TPI1	20.9614		1.47781e-97	5.08269e-95
B_Cycling	JPT1	20.7961		4.69538e-96	1.56285e-93
B_Cycling	MKI67	20.3918		1.97647e-92	6.3709e-90
B_GC_LZ	LRMP	54.3912		0	0
B_GC_LZ	AC023590.1	54.136		0	0
B_GC_LZ	MEF2B	53.8074		0	0
B_GC_LZ	RFTN1	53.553		0	0
B_GC_LZ	BASP1	52.4688		0	0
B_GC_LZ	PRPSAP2	50.2663		0	0
B_GC_LZ	MYO1E	49.8911		0	0
B_GC_LZ	ELL3	49.7759		0	0
B_GC_LZ	MARCKSL1	48.9324		0	0
B_GC_LZ	POU2AF1	48.4471		0	0
B_GC_LZ	LPP	48.409		0	0
B_GC_LZ	NEIL1	48.3111		0	0
B_GC_LZ	UBE2J1	48.0546		0	0
B_GC_LZ	HMCES	48.0167		0	0
B_GC_LZ	RGS13	47.7404		0	0
B_GC_LZ	SEL1L3	47.4891		0	0
B_GC_LZ	CD22	46.0685		0	0
B_GC_LZ	IRF8	45.9499		0	0
B_GC_LZ	BCL7A	45.7766		0	0
B_GC_LZ	BCL6	45.2856		0	0
B_GC_LZ	CD38	45.2837		0	0
B_GC_LZ	CD40	44.9122		0	0
B_GC_LZ	GGA2	44.8795		0	0
B_GC_LZ	LMO2	44.8188		0	0
B_GC_LZ	RAPGEF5	44.6463		0	0
B_GC_LZ	CD79B	44.36		0	0
B_GC_LZ	BCAS4	44.3296		0	0
B_GC_LZ	HLA-DMA	43.9819		0	0
B_GC_LZ	SERF2	43.8075		0	0
B_GC_LZ	LHFPL2	43.781		0	0
B_GC_LZ	HMGN1	43.7351		0	0
B_GC_LZ	MS4A1	43.7325		0	0
B_GC_LZ	SPRED2	43.6735		0	0
B_GC_LZ	ARPC2	43.6618		0	0
B_GC_LZ	EBF1	43.6439		0	0
B_GC_LZ	CD53	42.9528		0	0
B_GC_LZ	HLA-DMB	42.814		0	0
B_GC_LZ	SWAP70	42.8049		0	0
B_GC_LZ	EZR	42.574		0	0
B_GC_LZ	SYVN1	42.5075		0	0
B_GC_LZ	RABGAP1L	42.4098		0	0
B_GC_LZ	PARP1	42.0067		0	0
B_GC_LZ	ACTG1	41.8694	14.8813	0	0
B_GC_LZ	LAPTM5	41.799	11.9732	0	0
B_GC_LZ	SYNE2	41.7126		0	0
B_GC_LZ	GAPDH	41.6814		0	0
B_GC_LZ	PLCG2	41.2594		0	0
B_GC_LZ	CD79A	41.1814		0	0
B_GC_LZ	VPREB3	41.084		0	0
B_GC_LZ	CLIC4	40.9383		0	0
B_IFITM1hi	MX1	46.9621		0	0
B_IFITM1hi	IFI44L	45.303		0	0
B_IFITM1hi	HLA-DPA1	40.4575		0	0
B_IFITM1hi	CD79A	40.4287		0	0
B_IFITM1hi	TRIM22	39.3023		0	0
B_IFITM1hi	HLA-DPB1	38.4275		0	0
B_IFITM1hi	HLA-DRB1	38.114		0	0
B_IFITM1hi	CD74	37.8397		0	0
B_IFITM1hi	CD37	37.644	10.0264	4.09639717288924e-310	1.39378e-306
B_IFITM1hi	HLA-DQB1	37.3864		6.48781e-306	1.9867e-302
B_IFITM1hi	MS4A1	37.2551		8.75264e-304	2.43658e-300
B_IFITM1hi	HLA-DRA	37.1267		1.04352e-301	2.66289e-298
B_IFITM1hi	STAT1	37.0914		3.86723e-301	9.1094e-298
B_IFITM1hi	LY6E	36.998		1.23195e-299	2.69463e-296
B_IFITM1hi	HLA-DQA1	36.4009		4.12158e-290	8.41407e-287
B_IFITM1hi	IRF7	36.1348		6.44021e-286	1.23258e-282
B_IFITM1hi	XAF1	36.0666		7.57968e-285	1.36532e-281
B_IFITM1hi	ISG15	35.7945		1.34463e-280	2.28751e-277
B_IFITM1hi	EPSTI1	35.5038		4.29893e-276	6.92853e-273
B_IFITM1hi	ISG20	35.4405		4.05667e-275	6.21117e-272
B_IFITM1hi	FCHSD2	35.1496		1.17873e-270	1.71881e-267
B_IFITM1hi	BANK1	34.484		1.39365e-260	1.93984e-257
B_IFITM1hi	RALGPS2	33.6865		9.1067e-249	1.21246e-245
B_IFITM1hi	CCSER1	33.6107		1.17054e-247	1.49351e-244
B_IFITM1hi	CD79B	33.3451		8.57011e-244	1.04974e-240
B_IFITM1hi	SP110	33.1215		1.45607e-240	1.71491e-237
B_IFITM1hi	OAS1	32.3229		3.33567e-229	3.52224e-226
B_IFITM1hi	NCF1	31.8177		3.68265e-222	3.75901e-219
B_IFITM1hi	CD19	31.8104		4.65306e-222	4.59632e-219
B_IFITM1hi	IFIT3	31.7238		7.30607e-221	6.99145e-218
B_IFITM1hi	EIF2AK2	30.7983		2.76339e-208	2.56426e-205
B_IFITM1hi	HLA-DMA	30.6578		2.08004e-206	1.87338e-203
B_IFITM1hi	SP140	30.558		4.42871e-205	3.87475e-202
B_IFITM1hi	BLNK	30.0576		1.73952e-198	1.47966e-195
B_IFITM1hi	NIBAN3	29.8187		2.23355e-195	1.79988e-192
B_IFITM1hi	AFF3	29.7157		4.80943e-194	3.77627e-191
B_IFITM1hi	MEF2C	29.6841		1.2321e-193	9.43235e-191
B_IFITM1hi	VPREB3	29.487		4.2223e-191	3.15354e-188
B_IFITM1hi	FCRL1	29.3954		6.28022e-190	4.57888e-187
B_IFITM1hi	HVCN1	29.2979		1.10171e-188	7.84571e-186
B_IFITM1hi	CD24	29.263		3.06741e-188	2.13477e-185
B_IFITM1hi	PARP14	29.2588		3.46728e-188	2.35945e-185
B_IFITM1hi	IFI6	28.9074		9.62608e-184	6.2717e-181
B_IFITM1hi	CD40	28.7763		4.25001e-182	2.71133e-179
B_IFITM1hi	SAMD9L	28.6549		1.39377e-180	8.71019e-178
B_IFITM1hi	LY86	28.637		2.32762e-180	1.42553e-177
B_IFITM1hi	SP100	28.4671		2.98952e-178	1.795e-175
B_IFITM1hi	SNX2	28.278		6.443e-176	3.79418e-173
B_IFITM1hi	HSH2D	28.0313		6.7607e-173	3.83382e-170
B_IFITM1hi	IFI16	27.7802		7.52595e-170	4.19017e-167
B_MZB	ARHGAP24	152.323		0	0
B_MZB	RALGPS2	139.827		0	0
B_MZB	CD79A	133.513		0	0
B_MZB	TCF4	133.41		0	0
B_MZB	SYK	130.306		0	0
B_MZB	BANK1	128.519		0	0
B_MZB	FCRLA	124.685		0	0
B_MZB	LINC01857	124.026		0	0
B_MZB	CD24	123.783		0	0
B_MZB	TNFRSF13B	120.686		0	0
B_MZB	ALOX5	117.512		0	0
B_MZB	CD1C	117.399		0	0
B_MZB	CD79B	117.049		0	0
B_MZB	OSBPL10	116.466		0	0
B_MZB	CD37	114.539		0	0
B_MZB	MS4A1	114.278		0	0
B_MZB	PLEKHG1	113.624		0	0
B_MZB	NIBAN3	110.962		0	0
B_MZB	IGHM	110.522		0	0
B_MZB	VPREB3	107.36		0	0
B_MZB	CD19	106.912		0	0
B_MZB	AFF3	106.769		0	0
B_MZB	FCGR2B	105.746		0	0
B_MZB	BLNK	105.731		0	0
B_MZB	HLA-DPA1	105.016		0	0
B_MZB	CXXC5	104.913		0	0
B_MZB	CTSZ	104.554		0	0
B_MZB	FCRL2	103.934		0	0
B_MZB	BLK	103.286		0	0
B_MZB	CCSER1	103.124		0	0
B_MZB	CCDC50	102.849		0	0
B_MZB	MARCKS	102.44		0	0
B_MZB	LYN	102.206		0	0
B_MZB	2001-03-01	101.907		0	0
B_MZB	SPIB	101.813		0	0
B_MZB	CTSH	101.405		0	0
B_MZB	CD83	99.3327		0	0
B_MZB	SP140	99.2348		0	0
B_MZB	LINC00926	99.1465		0	0
B_MZB	SWAP70	98.2823		0	0
B_MZB	PARP15	97.9176		0	0
B_MZB	POU2AF1	97.2629		0	0
B_MZB	COBLL1	97.1603		0	0
B_MZB	HLA-DPB1	96.2944		0	0
B_MZB	HLA-DQA1	95.0572		0	0
B_MZB	GRN	94.8982		0	0
B_MZB	SMIM14	94.0219		0	0
B_MZB	CD74	94.0058		0	0
B_MZB	HLA-DRB1	93.8015		0	0
B_MZB	PLCG2	93.7209		0	0
B_Naive	TCL1A	255.222		0	0
B_Naive	FCER2	246.547		0	0
B_Naive	HLA-DRB1	235.757		0	0
B_Naive	HLA-DRA	234.121		0	0
B_Naive	HVCN1	231.026		0	0
B_Naive	CD74	228.253		0	0
B_Naive	HLA-DQA1	227.15		0	0
B_Naive	HLA-DPA1	223.338		0	0
B_Naive	CD79A	222.02		0	0
B_Naive	HLA-DPB1	221.397		0	0
B_Naive	HLA-DQB1	215.559		0	0
B_Naive	CD79B	215.18		0	0
B_Naive	IGHM	214.856		0	0
B_Naive	HLA-DMA	213.099		0	0
B_Naive	MEF2C	212.066		0	0
B_Naive	AFF3	209.377		0	0
B_Naive	NCF1	207.601		0	0
B_Naive	FCRL1	206.489		0	0
B_Naive	MS4A1	202.79		0	0
B_Naive	CD37	200.352		0	0
B_Naive	CD72	198.402		0	0
B_Naive	IGHD	194.988		0	0
B_Naive	COL19A1	194.558		0	0
B_Naive	CD19	183.909		0	0
B_Naive	CD22	183.037		0	0
B_Naive	NIBAN3	180.022		0	0
B_Naive	HLA-DRB5	179.117		0	0
B_Naive	HLA-DMB	174.741		0	0
B_Naive	PLPP5	174.359		0	0
B_Naive	BANK1	172.57		0	0
B_Naive	LINC00926	169.348		0	0
B_Naive	CD52	169.115		0	0
B_Naive	LAPTM5	166.983		0	0
B_Naive	CD83	164.294		0	0
B_Naive	RALGPS2	162.939		0	0
B_Naive	PAX5	156.504		0	0
B_Naive	VPREB3	156.297		0	0
B_Naive	TSPAN13	152.848		0	0
B_Naive	ADAM28	152.615		0	0
B_Naive	SWAP70	152.401		0	0
B_Naive	FCHSD2	151.77		0	0
B_Naive	SNX2	150.354		0	0
B_Naive	LYN	147.749		0	0
B_Naive	CD40	144.828		0	0
B_Naive	BACH2	144.669		0	0
B_Naive	IL4R	144.517		0	0
B_Naive	CIITA	144.279		0	0
B_Naive	ZCCHC7	141.944		0	0
B_Naive	RPL18A	141.612		0	0
B_Naive	LINC02397	140.813		0	0
B_Naive_FOXP1hi	AFF3	80.4966		0	0
B_Naive_FOXP1hi	FCHSD2	72.8075		0	0
B_Naive_FOXP1hi	ZCCHC7	71.0139		0	0
B_Naive_FOXP1hi	BANK1	70.2434		0	0
B_Naive_FOXP1hi	PAX5	69.2732		0	0
B_Naive_FOXP1hi	SNX29	67.8652		0	0
B_Naive_FOXP1hi	BACH2	67.5055		0	0
B_Naive_FOXP1hi	RALGPS2	67.1912		0	0
B_Naive_FOXP1hi	COL19A1	66.5246		0	0
B_Naive_FOXP1hi	FCRL1	66.503		0	0
B_Naive_FOXP1hi	IGHM	65.8568		0	0
B_Naive_FOXP1hi	MEF2C	65.5659		0	0
B_Naive_FOXP1hi	FOXP1	65.4216		0	0
B_Naive_FOXP1hi	MGAT5	64.8786		0	0
B_Naive_FOXP1hi	CAMK2D	64.3023		0	0
B_Naive_FOXP1hi	LYN	63.3781		0	0
B_Naive_FOXP1hi	CAMK1D	62.9336		0	0
B_Naive_FOXP1hi	SIPA1L3	61.9597		0	0
B_Naive_FOXP1hi	CIITA	60.6228		0	0
B_Naive_FOXP1hi	AUTS2	60.4106		0	0
B_Naive_FOXP1hi	JAZF1	60.2475		0	0
B_Naive_FOXP1hi	VAV3	60.2159		0	0
B_Naive_FOXP1hi	PLEKHG1	60.0682		0	0
B_Naive_FOXP1hi	ADK	60.0217		0	0
B_Naive_FOXP1hi	ITPR1	59.9456		0	0
B_Naive_FOXP1hi	STRBP	59.2142		0	0
B_Naive_FOXP1hi	BCL11A	58.5524		0	0
B_Naive_FOXP1hi	PLCG2	58.4719		0	0
B_Naive_FOXP1hi	PRKCE	58.2906		0	0
B_Naive_FOXP1hi	PLEKHA2	58.0718		0	0
B_Naive_FOXP1hi	CD22	57.7036		0	0
B_Naive_FOXP1hi	IGHD	57.6635		0	0
B_Naive_FOXP1hi	PRKCB	57.5428		0	0
B_Naive_FOXP1hi	ARHGAP15	56.9375		0	0
B_Naive_FOXP1hi	ARID1B	56.8182		0	0
B_Naive_FOXP1hi	WDFY4	56.7958		0	0
B_Naive_FOXP1hi	CDK14	56.7466		0	0
B_Naive_FOXP1hi	NIBAN3	56.7204		0	0
B_Naive_FOXP1hi	RERE	56.7129		0	0
B_Naive_FOXP1hi	UBE2E2	56.5002		0	0
B_Naive_FOXP1hi	EBF1	56.1166		0	0
B_Naive_FOXP1hi	ADAM19	56.0343		0	0
B_Naive_FOXP1hi	SSH2	55.3236		0	0
B_Naive_FOXP1hi	HVCN1	55.0729		0	0
B_Naive_FOXP1hi	TBC1D22A	54.8843		0	0
B_Naive_FOXP1hi	NCOA3	54.5158		0	0
B_Naive_FOXP1hi	SETBP1	53.7565		0	0
B_Naive_FOXP1hi	TPD52	53.7133		0	0
B_Naive_FOXP1hi	TBC1D5	53.5684		0	0
B_Naive_FOXP1hi	KHDRBS2	53.2285		0	0
B_PC	MZB1	43.7337		0	0
B_PC	TXNDC5	42.2163		0	0
B_PC	XBP1	36.1533		3.30098e-286	1.18921e-283
B_PC	HSP90B1	35.9986		8.78408e-284	3.12774e-281
B_PC	IGHG1	34.3956		2.93911e-259	8.91105e-257
B_PC	DERL3	33.6978		6.23551e-249	1.81851e-246
B_PC	SSR4	31.5012		8.37021e-218	1.97164e-215
B_PC	FKBP11	31.3983		2.13566e-216	4.99222e-214
B_PC	JCHAIN	30.3825		9.36624e-203	2.0634e-200
B_PC	ITM2C	29.7617		1.22517e-194	2.53495e-192
B_PC	HERPUD1	27.7684		1.04579e-169	1.85111e-167
B_PC	SEC11C	27.3585		8.56704e-165	1.43355e-162
B_PC	IGKC	27.1704		1.45337e-162	2.36729e-160
B_PC	RRBP1	25.4429		8.44932e-143	1.24993e-140
B_PC	CD38	25.3921		3.08565e-142	4.54273e-140
B_PC	PDIA4	24.7682		1.97226e-135	2.78316e-133
B_PC	TXNDC11	24.2225		1.28952e-129	1.75501e-127
B_PC	HM13	23.9105		2.38381e-126	3.13291e-124
B_PC	PRDX4	23.737		1.49553e-124	1.92421e-122
B_PC	HSPA5	22.2777		6.08085e-110	6.69812e-108
B_PC	SLAMF7	22.2664		7.82187e-110	8.585e-108
B_PC	UBE2J1	22.1672		7.12534e-109	7.73731e-107
B_PC	MYDGF	22.1299		1.62841e-108	1.75581e-106
B_PC	SSR3	22.0925		3.73041e-108	4.00817e-106
B_PC	IGHG3	22.0526		9.02709e-108	9.63163e-106
B_PC	MAN1A1	21.9838		4.1161e-107	4.36136e-105
B_PC	FNDC3B	21.3829		1.92931e-101	1.92441e-99
B_PC	HDLBP	21.2296		5.08702e-100	4.99278e-98
B_PC	FKBP2	20.7714		7.84697e-96	7.41636e-94
B_PC	TNFRSF17	20.6512		9.53e-95	8.92439e-93
B_PC	SEL1L	20.3262		7.53926e-92	6.8304e-90
B_PC	SPCS2	19.7591		6.70344e-87	5.68622e-85
B_PC	TENT5C	19.6984		2.22545e-86	1.87734e-84
B_PC	LMAN1	19.6747		3.55337e-86	2.98933e-84
B_PC	FCRL5	18.917		8.26548e-80	6.50657e-78
B_PC	PDIA6	18.7976		7.89852e-79	6.15441e-77
B_PC	SELENOS	18.5613		6.60934e-77	4.94844e-75
B_PC	ELL2	18.3851		1.72942e-75	1.27919e-73
B_PC	ERLEC1	18.2132		4.05739e-74	2.92342e-72
B_PC	PSAP	18.1264		1.97214e-73	1.40444e-71
B_PC	SPATS2	17.9492		4.86494e-72	3.40902e-70
B_PC	P4HB	17.9009		1.1611e-71	8.06238e-70
B_PC	PPIB	17.8313		4.0418e-71	2.78757e-69
B_PC	RPN1	17.8061		6.33746e-71	4.34151e-69
B_PC	SEC14L1	17.7143		3.25274e-70	2.21345e-68
B_PC	IGHG2	17.6914		4.88117e-70	3.31422e-68
B_PC	SDF2L1	17.565		4.56894e-69	3.05481e-67
B_PC	SEL1L3	17.479		2.07039e-68	1.37228e-66
B_PC	SDC1	17.0753		2.26761e-65	1.45269e-63
B_PC	SPCS3	17.0386		4.24695e-65	2.70374e-63
B_preTS	TCL1A	31.5602		1.29908e-218	3.97803e-214
B_preTS	AFF3	30.4147		3.51144e-203	5.37636e-199
B_preTS	CD79B	29.8135	15.6054	2.60893e-195	2.66302e-191
B_preTS	NIBAN3	28.1926		7.21171e-175	5.52093e-171
B_preTS	IGHM	27.687		1.00055e-168	6.12778e-165
B_preTS	BACH2	25.8388		3.24974e-147	1.65856e-143
B_preTS	FCRL1	24.853		2.40078e-136	1.05024e-132
B_preTS	SYK	23.7345		1.58743e-124	6.07629e-121
B_preTS	PAX5	23.3213		2.69304e-120	9.16293e-117
B_preTS	PCDH9	23.1068		3.95902e-118	1.21233e-114
B_preTS	RCSD1	23.0437		1.70192e-117	4.73784e-114
B_preTS	VPREB3	22.8864	13.8042	6.34547e-116	1.61926e-112
B_preTS	CD79A	22.8558	10.6642	1.27975e-115	3.0145e-112
B_preTS	RUBCNL	22.8347		2.07631e-115	4.54149e-112
B_preTS	EBF1	22.7721		8.67256e-115	1.77048e-111
B_preTS	CD37	22.5308	8.04182	2.07303e-112	3.96753e-109
B_preTS	MZB1	22.0907		3.8836e-108	6.60686e-105
B_preTS	YBX3	21.9085		2.15402e-106	3.4716e-103
B_preTS	CD72	21.8334		1.11728e-105	1.71067e-102
B_preTS	UCP2	21.5739		3.15733e-103	4.60399e-100
B_preTS	ZCCHC7	21.4638		3.3923e-102	4.72177e-99
B_preTS	PLEKHA2	21.2332		4.71658e-100	6.27961e-97
B_preTS	CAMK2D	21.1626		2.11305e-99	2.69608e-96
B_preTS	NCF1	21.1576	9.56225	2.34854e-99	2.87668e-96
B_preTS	LYN	20.9473		1.98625e-97	2.33935e-94
B_preTS	ZEB2	20.7893		5.40851e-96	6.13405e-93
B_preTS	H3F3A	20.6398	9.54533	1.20437e-94	1.27173e-91
B_preTS	BCL7A	20.4979		2.24869e-93	2.29531e-90
B_preTS	IGHV5-78	20.4764		3.49288e-93	3.45029e-90
B_preTS	TCF4	20.3688		3.16219e-92	3.02602e-89
B_preTS	FCRLA	20.2512	11.3843	3.47033e-91	3.22025e-88
B_preTS	MTSS1	20.2014		9.51193e-91	8.56689e-88
B_preTS	STX7	20.0259		3.27559e-89	2.86586e-86
B_preTS	CD24	20.0101	14.6503	4.4966e-89	3.82486e-86
B_preTS	IGHD	19.8625		8.59409e-88	6.92548e-85
B_preTS	AL139020.1	19.7342		1.0959e-86	8.60481e-84
B_preTS	SPIB	19.5923		1.79954e-85	1.37764e-82
B_preTS	CD38	19.09		3.05547e-81	2.22773e-78
B_preTS	FOXP1	18.8185		5.32994e-79	3.79566e-76
B_preTS	PLD4	18.6413		1.48527e-77	1.03368e-74
B_preTS	STRBP	18.4678		3.75294e-76	2.49831e-73
B_preTS	RB1	18.4059		1.17789e-75	7.67431e-73
B_preTS	PTMA	18.3349	7.80181	4.36042e-75	2.78177e-72
B_preTS	SOX4	18.2942		9.21206e-75	5.75698e-72
B_preTS	CCDC191	18.0504		7.8326e-73	4.70294e-70
B_preTS	SSBP2	17.8679		2.09748e-71	1.21187e-68
B_preTS	HLA-DPB1	17.7225	11.3496	2.80976e-70	1.56437e-67
B_preTS	HLA-DMA	17.6954	10.0356	4.54953e-70	2.48778e-67
B_preTS	CD19	17.4784	9.96389	2.09266e-68	1.10485e-65
B_preTS	HLA-DRA	17.3007	12.7899	4.64466e-67	2.41066e-64
C1QAposNRP1hi_macrophage	FRMD4B	15.0867		1.98053e-51	4.38526e-47
C1QAposNRP1hi_macrophage	LGMN	15.0624		2.86412e-51	4.38526e-47
C1QAposNRP1hi_macrophage	DAB2	14.8919		3.71826e-50	2.63506e-46
C1QAposNRP1hi_macrophage	KCNMA1	14.8837		4.2044e-50	2.63506e-46
C1QAposNRP1hi_macrophage	RGL1	14.8749		4.79352e-50	2.63506e-46
C1QAposNRP1hi_macrophage	RBM47	14.8598		6.01364e-50	2.63506e-46
C1QAposNRP1hi_macrophage	DST	14.8597		6.02359e-50	2.63506e-46
C1QAposNRP1hi_macrophage	SLC9A9	14.8167		1.14208e-49	4.37159e-46
C1QAposNRP1hi_macrophage	TNS3	14.7104		5.52821e-49	1.87956e-45
C1QAposNRP1hi_macrophage	FCGRT	14.7033		6.13794e-49	1.87956e-45
C1QAposNRP1hi_macrophage	SELENOP	14.6913		7.32409e-49	2.03889e-45
C1QAposNRP1hi_macrophage	ABCA1	14.631		1.7805e-48	4.54355e-45
C1QAposNRP1hi_macrophage	CTSC	14.6038		2.65431e-48	6.25233e-45
C1QAposNRP1hi_macrophage	C1QC	14.4987		1.23466e-47	2.60508e-44
C1QAposNRP1hi_macrophage	APOE	14.4964		1.27608e-47	2.60508e-44
C1QAposNRP1hi_macrophage	QKI	14.4639		2.04813e-47	3.91986e-44
C1QAposNRP1hi_macrophage	CST3	14.4517		2.44733e-47	4.40836e-44
C1QAposNRP1hi_macrophage	C1QB	14.3005		2.17258e-46	3.69604e-43
C1QAposNRP1hi_macrophage	MS4A6A	14.2484		4.58861e-46	6.55393e-43
C1QAposNRP1hi_macrophage	NAIP	14.2313		5.85882e-46	7.80038e-43
C1QAposNRP1hi_macrophage	PSAP	14.2085		8.11224e-46	9.93652e-43
C1QAposNRP1hi_macrophage	TNFAIP2	14.1826		1.17335e-45	1.28322e-42
C1QAposNRP1hi_macrophage	RNASE1	14.1102		3.28507e-45	2.51489e-42
C1QAposNRP1hi_macrophage	TIMD4	14.1051		3.53157e-45	2.63765e-42
C1QAposNRP1hi_macrophage	C1QA	14.1031		3.63522e-45	2.65042e-42
C1QAposNRP1hi_macrophage	SAT1	14.0965		3.99099e-45	2.84214e-42
C1QAposNRP1hi_macrophage	ATG7	14.0615		6.54381e-45	4.44444e-42
C1QAposNRP1hi_macrophage	WDFY3	14.0559		7.08893e-45	4.61866e-42
C1QAposNRP1hi_macrophage	MAFB	14.0284		1.04519e-44	6.11395e-42
C1QAposNRP1hi_macrophage	EPB41L3	14.0275		1.05819e-44	6.11395e-42
C1QAposNRP1hi_macrophage	FRMD4A	13.9847		1.93161e-44	9.99782e-42
C1QAposNRP1hi_macrophage	ATP8B4	13.9837		1.95895e-44	9.99782e-42
C1QAposNRP1hi_macrophage	LRMDA	13.9452		3.36374e-44	1.66136e-41
C1QAposNRP1hi_macrophage	CTSB	13.9197		4.80918e-44	2.26564e-41
C1QAposNRP1hi_macrophage	SLCO2B1	13.9172		4.97844e-44	2.30985e-41
C1QAposNRP1hi_macrophage	SIGLEC1	13.9145		5.16904e-44	2.36248e-41
C1QAposNRP1hi_macrophage	DUSP6	13.8623		1.07162e-43	4.31779e-41
C1QAposNRP1hi_macrophage	SLC40A1	13.8592		1.11929e-43	4.45129e-41
C1QAposNRP1hi_macrophage	NEAT1	13.8506		1.26108e-43	4.95086e-41
C1QAposNRP1hi_macrophage	ZEB2	13.7615		4.34502e-43	1.58397e-40
C1QAposNRP1hi_macrophage	SPRED1	13.691		1.14944e-42	4.03386e-40
C1QAposNRP1hi_macrophage	DMXL2	13.6904		1.15923e-42	4.03386e-40
C1QAposNRP1hi_macrophage	SFMBT2	13.6083		3.57479e-42	1.20294e-39
C1QAposNRP1hi_macrophage	MTSS1	13.598		4.1158e-42	1.34079e-39
C1QAposNRP1hi_macrophage	SPATS2L	13.481		2.0233e-41	6.19575e-39
C1QAposNRP1hi_macrophage	DOCK4	13.4779		2.11118e-41	6.3381e-39
C1QAposNRP1hi_macrophage	RAB31	13.4747		2.20286e-41	6.54913e-39
C1QAposNRP1hi_macrophage	ZSWIM6	13.4259		4.26308e-41	1.24328e-38
C1QAposNRP1hi_macrophage	MCOLN1	13.3656		9.60403e-41	2.69811e-38
C1QAposNRP1hi_macrophage	AP2A2	13.3642		9.78426e-41	2.72376e-38
C1QApos_macrophage	FTL	15.514	13.7359	2.78802e-54	8.53748e-50
C1QApos_macrophage	FTH1	15.2282	11.5633	2.2986e-52	3.51939e-48
C1QApos_macrophage	C1QC	15.1944		3.85067e-52	3.9305e-48
C1QApos_macrophage	CST3	15.0358		4.27722e-51	2.61954e-47
C1QApos_macrophage	C1QA	14.9997		7.37779e-51	3.76538e-47
C1QApos_macrophage	APOC1	14.8109		1.24519e-49	4.86329e-46
C1QApos_macrophage	APOE	14.8096		1.27053e-49	4.86329e-46
C1QApos_macrophage	CD68	14.4768		1.69864e-47	5.77952e-44
C1QApos_macrophage	C1QB	14.4221		3.75592e-47	1.15014e-43
C1QApos_macrophage	NPC2	14.3588		9.38661e-47	2.61306e-43
C1QApos_macrophage	CTSB	14.2501		4.47692e-46	1.14244e-42
C1QApos_macrophage	SLC40A1	14.0564		7.03974e-45	1.65824e-41
C1QApos_macrophage	AIF1	14.0322		9.89694e-45	2.04092e-41
C1QApos_macrophage	SELENOP	14.0315		9.99732e-45	2.04092e-41
C1QApos_macrophage	TYROBP	13.8401		1.46009e-43	2.63006e-40
C1QApos_macrophage	PSAP	13.6519		1.96601e-42	3.23707e-39
C1QApos_macrophage	CD63	13.6504		2.0085e-42	3.23707e-39
C1QApos_macrophage	FCER1G	13.579		5.33863e-42	8.17397e-39
C1QApos_macrophage	CTSZ	13.3865	12.9689	7.25598e-41	9.66054e-38
C1QApos_macrophage	FCGRT	13.2877		2.7293e-40	3.48236e-37
C1QApos_macrophage	LGMN	13.2448		4.83422e-40	5.92134e-37
C1QApos_macrophage	CTSC	13.1708		1.29247e-39	1.46585e-36
C1QApos_macrophage	DAB2	13.0507		6.29745e-39	6.42802e-36
C1QApos_macrophage	GRN	12.475	14.6231	1.02199e-35	9.77985e-33
C1QApos_macrophage	MS4A6A	12.2112		2.70736e-34	2.36871e-31
C1QApos_macrophage	BLVRB	12.1217		8.10849e-34	6.89717e-31
C1QApos_macrophage	CALM2	12.0145	12.951	2.98011e-33	2.4664e-30
C1QApos_macrophage	PRDX1	12.0085	13.0824	3.20483e-33	2.58258e-30
C1QApos_macrophage	TMSB4X	11.9018	8.05395	1.1576e-32	8.86198e-30
C1QApos_macrophage	BRI3	11.7447		7.51995e-32	5.48276e-29
C1QApos_macrophage	PLEK	11.6495		2.30679e-31	1.56975e-28
C1QApos_macrophage	MMP9	11.5331		8.98772e-31	5.61677e-28
C1QApos_macrophage	PLTP	11.5047		1.2489e-30	7.49879e-28
C1QApos_macrophage	IGSF6	11.3777		5.39967e-30	3.06201e-27
C1QApos_macrophage	SAT1	11.2544		2.20312e-29	1.18358e-26
C1QApos_macrophage	CTSD	11.2247		3.08584e-29	1.6016e-26
C1QApos_macrophage	ITM2B	11.1335	10.4672	8.61627e-29	4.25561e-26
C1QApos_macrophage	BLVRA	11.0937		1.34575e-28	6.33993e-26
C1QApos_macrophage	S100A11	11.0639		1.87662e-28	8.45086e-26
C1QApos_macrophage	ATOX1	11.0377		2.51264e-28	1.08369e-25
C1QApos_macrophage	CTSL	10.584		3.53367e-26	1.28819e-23
C1QApos_macrophage	MARCKS	10.4366		1.68727e-25	5.61605e-23
C1QApos_macrophage	RNASE1	10.3762		3.18026e-25	1.02512e-22
C1QApos_macrophage	VAMP8	10.3415	16.6596	4.57179e-25	1.42854e-22
C1QApos_macrophage	TMEM176B	10.3165		5.93324e-25	1.83523e-22
C1QApos_macrophage	ATP5F1E	10.2901	9.28011	7.80879e-25	2.39121e-22
C1QApos_macrophage	FOLR2	10.2636		1.02785e-24	3.08576e-22
C1QApos_macrophage	TIMD4	10.1757		2.54612e-24	7.42546e-22
C1QApos_macrophage	ASAH1	10.1581		3.04903e-24	8.72594e-22
C1QApos_macrophage	PTGDS	10.0998		5.53399e-24	1.54056e-21
CD1Cpos_DC	SLC8A1	19.7767		4.72912e-87	1.44815e-82
CD1Cpos_DC	CPVL	19.4959		1.18935e-84	1.82101e-80
CD1Cpos_DC	JAML	19.4488		2.98053e-84	3.04233e-80
CD1Cpos_DC	SAMHD1	19.1738		6.1307e-82	4.69336e-78
CD1Cpos_DC	ITGAX	18.3138		6.42618e-75	3.27971e-71
CD1Cpos_DC	CST3	18.2109		4.22552e-74	1.84848e-70
CD1Cpos_DC	AOAH	18.1311		1.81195e-73	6.93569e-70
CD1Cpos_DC	LYZ	17.8296		4.16192e-71	1.41607e-67
CD1Cpos_DC	LGALS2	17.6749		6.54363e-70	2.00379e-66
CD1Cpos_DC	FGL2	17.4912		1.67345e-68	4.65858e-65
CD1Cpos_DC	CCDC88A	17.4546		3.17435e-68	8.10042e-65
CD1Cpos_DC	PAK1	17.273		7.50816e-67	1.64225e-63
CD1Cpos_DC	HCK	17.2181		1.9432e-66	3.71904e-63
CD1Cpos_DC	CSF2RA	17.1931		2.99127e-66	5.38816e-63
CD1Cpos_DC	PLXDC2	17.0445		3.84052e-65	6.53357e-62
CD1Cpos_DC	RNF130	16.9813		1.12879e-64	1.81925e-61
CD1Cpos_DC	SPI1	16.6767		1.93477e-62	2.96233e-59
CD1Cpos_DC	LST1	16.6691		2.19855e-62	3.20591e-59
CD1Cpos_DC	SULF2	16.5485		1.641e-61	2.28413e-58
CD1Cpos_DC	RTN1	16.5454		1.72947e-61	2.3026e-58
CD1Cpos_DC	MCTP1	16.4694		6.08358e-61	7.45165e-58
CD1Cpos_DC	LRMDA	16.4442		9.2305e-61	1.08714e-57
CD1Cpos_DC	PTPRE	16.4244		1.27984e-60	1.45153e-57
CD1Cpos_DC	GSN	16.2359		2.80899e-59	3.07203e-56
CD1Cpos_DC	AHR	16.2088		4.3677e-59	4.61199e-56
CD1Cpos_DC	CFP	16.1834		6.60234e-59	6.73923e-56
CD1Cpos_DC	FCER1G	16.0764		3.73397e-58	3.68844e-55
CD1Cpos_DC	ETV6	16.0148		1.00769e-57	9.64295e-55
CD1Cpos_DC	FGR	15.8515		1.3729e-56	1.27396e-53
CD1Cpos_DC	ZEB2	15.7553		6.31281e-56	5.68561e-53
CD1Cpos_DC	COTL1	15.5722		1.12444e-54	9.56463e-52
CD1Cpos_DC	TYROBP	15.5663		1.23307e-54	1.02051e-51
CD1Cpos_DC	HLA-DRB1	15.5283	11.1903	2.23241e-54	1.79897e-51
CD1Cpos_DC	FOS	15.4786		4.83854e-54	3.79912e-51
CD1Cpos_DC	GRN	15.4587	14.9923	6.59097e-54	5.04572e-51
CD1Cpos_DC	MYO1F	15.441		8.67901e-54	6.48216e-51
CD1Cpos_DC	RAB31	15.3184		5.76267e-53	4.20154e-50
CD1Cpos_DC	AIF1	15.2857		9.52859e-53	6.78569e-50
CD1Cpos_DC	HLA-DPB1	15.2473	10.6751	1.71597e-52	1.1677e-49
CD1Cpos_DC	QKI	15.2273		2.32946e-52	1.55071e-49
CD1Cpos_DC	KLF4	15.173		5.33627e-52	3.47675e-49
CD1Cpos_DC	TBXAS1	14.8898		3.83657e-50	2.44757e-47
CD1Cpos_DC	CPPED1	14.8773		4.62496e-50	2.89032e-47
CD1Cpos_DC	CIITA	14.8105		1.25314e-49	7.67474e-47
CD1Cpos_DC	IFI30	14.7337		3.91862e-49	2.30762e-46
CD1Cpos_DC	GSTP1	14.6396		1.57039e-48	9.0733e-46
CD1Cpos_DC	EFHD2	14.635		1.67967e-48	9.52497e-46
CD1Cpos_DC	IGSF6	14.6194		2.11301e-48	1.15544e-45
CD1Cpos_DC	RBM47	14.5873		3.38142e-48	1.8166e-45
CD1Cpos_DC	HIP1	14.5146		9.79654e-48	4.99983e-45
CD4_ARHGAP15hi_MThi	INPP4B	98.1044		0	0
CD4_ARHGAP15hi_MThi	SKAP1	87.8773		0	0
CD4_ARHGAP15hi_MThi	PRKCH	86.5961		0	0
CD4_ARHGAP15hi_MThi	ARHGAP15	85.5764		0	0
CD4_ARHGAP15hi_MThi	MBNL1	84.8073		0	0
CD4_ARHGAP15hi_MThi	BCL11B	84.3585		0	0
CD4_ARHGAP15hi_MThi	FYN	79.4325		0	0
CD4_ARHGAP15hi_MThi	PRKCA	75.0457		0	0
CD4_ARHGAP15hi_MThi	AAK1	74.9661		0	0
CD4_ARHGAP15hi_MThi	CAMK4	74.7959		0	0
CD4_ARHGAP15hi_MThi	RUNX1	74.365		0	0
CD4_ARHGAP15hi_MThi	SERINC5	73.7214		0	0
CD4_ARHGAP15hi_MThi	FYB1	73.6603		0	0
CD4_ARHGAP15hi_MThi	KLF12	72.1904		0	0
CD4_ARHGAP15hi_MThi	GPRIN3	70.2754		0	0
CD4_ARHGAP15hi_MThi	DOCK10	68.2192		0	0
CD4_ARHGAP15hi_MThi	RORA	68.1854		0	0
CD4_ARHGAP15hi_MThi	ANKRD44	67.6156		0	0
CD4_ARHGAP15hi_MThi	PITPNC1	67.2715		0	0
CD4_ARHGAP15hi_MThi	TNIK	67.1141		0	0
CD4_ARHGAP15hi_MThi	THEMIS	66.1445		0	0
CD4_ARHGAP15hi_MThi	MAML2	65.9878		0	0
CD4_ARHGAP15hi_MThi	TC2N	65.7643		0	0
CD4_ARHGAP15hi_MThi	CELF2	65.729		0	0
CD4_ARHGAP15hi_MThi	PCNX1	65.2405		0	0
CD4_ARHGAP15hi_MThi	CDC42SE2	64.2348		0	0
CD4_ARHGAP15hi_MThi	CD96	63.8979		0	0
CD4_ARHGAP15hi_MThi	EML4	63.7984		0	0
CD4_ARHGAP15hi_MThi	IKZF1	63.5414		0	0
CD4_ARHGAP15hi_MThi	IQGAP2	63.3031		0	0
CD4_ARHGAP15hi_MThi	ATXN1	63.2402		0	0
CD4_ARHGAP15hi_MThi	TTC39C	63.0308		0	0
CD4_ARHGAP15hi_MThi	ANK3	62.1515		0	0
CD4_ARHGAP15hi_MThi	SEMA4D	62.0939		0	0
CD4_ARHGAP15hi_MThi	MACF1	61.9061		0	0
CD4_ARHGAP15hi_MThi	HIVEP2	61.3155		0	0
CD4_ARHGAP15hi_MThi	PHACTR2	61.2934		0	0
CD4_ARHGAP15hi_MThi	PDE7A	61.2672		0	0
CD4_ARHGAP15hi_MThi	ITK	61.0519		0	0
CD4_ARHGAP15hi_MThi	ELMO1	60.7207		0	0
CD4_ARHGAP15hi_MThi	FOXN3	60.6368		0	0
CD4_ARHGAP15hi_MThi	CD44	60.308		0	0
CD4_ARHGAP15hi_MThi	SH3KBP1	60.0486		0	0
CD4_ARHGAP15hi_MThi	MALAT1	59.9988		0	0
CD4_ARHGAP15hi_MThi	CD247	59.6909		0	0
CD4_ARHGAP15hi_MThi	ZBTB20	59.6717		0	0
CD4_ARHGAP15hi_MThi	TNRC6B	58.6131		0	0
CD4_ARHGAP15hi_MThi	PPP2R5C	58.3799		0	0
CD4_ARHGAP15hi_MThi	UTRN	57.8295		0	0
CD4_ARHGAP15hi_MThi	ANKRD12	57.7847		0	0
CD4_BACH2hi_MThi	BCL11B	77.6496		0	0
CD4_BACH2hi_MThi	LEF1	77.5871		0	0
CD4_BACH2hi_MThi	MAML2	74.4701		0	0
CD4_BACH2hi_MThi	MBNL1	73.5636		0	0
CD4_BACH2hi_MThi	FOXP1	72.7315		0	0
CD4_BACH2hi_MThi	CAMK4	72.5219		0	0
CD4_BACH2hi_MThi	SKAP1	71.5333		0	0
CD4_BACH2hi_MThi	PRKCA	69.9541		0	0
CD4_BACH2hi_MThi	PDE7A	68.2025		0	0
CD4_BACH2hi_MThi	PRKCH	67.2026		0	0
CD4_BACH2hi_MThi	FHIT	66.2215		0	0
CD4_BACH2hi_MThi	FOXN3	65.4479		0	0
CD4_BACH2hi_MThi	AAK1	64.214		0	0
CD4_BACH2hi_MThi	ARHGAP15	64.035		0	0
CD4_BACH2hi_MThi	RUNX1	63.1848		0	0
CD4_BACH2hi_MThi	CD247	62.9096		0	0
CD4_BACH2hi_MThi	IKZF1	62.0768		0	0
CD4_BACH2hi_MThi	INPP4B	62.0718		0	0
CD4_BACH2hi_MThi	BACH2	62.0115		0	0
CD4_BACH2hi_MThi	PITPNC1	61.5554		0	0
CD4_BACH2hi_MThi	SERINC5	60.4854		0	0
CD4_BACH2hi_MThi	MALAT1	60.4747		0	0
CD4_BACH2hi_MThi	ATM	60.1859		0	0
CD4_BACH2hi_MThi	PDE3B	59.7113		0	0
CD4_BACH2hi_MThi	THEMIS	58.3258		0	0
CD4_BACH2hi_MThi	ANKRD44	57.8937		0	0
CD4_BACH2hi_MThi	MLLT3	56.3272		0	0
CD4_BACH2hi_MThi	PLCL1	55.4896		0	0
CD4_BACH2hi_MThi	OXNAD1	55.0384		0	0
CD4_BACH2hi_MThi	DOCK10	54.8744		0	0
CD4_BACH2hi_MThi	RIPOR2	54.194		0	0
CD4_BACH2hi_MThi	ABLIM1	53.7275		0	0
CD4_BACH2hi_MThi	ZBTB20	52.8567		0	0
CD4_BACH2hi_MThi	CELF2	52.5497		0	0
CD4_BACH2hi_MThi	TCF7	52.3107		0	0
CD4_BACH2hi_MThi	TC2N	51.9511		0	0
CD4_BACH2hi_MThi	CCND3	51.7486		0	0
CD4_BACH2hi_MThi	PTPRC	51.571		0	0
CD4_BACH2hi_MThi	ANK3	51.3068		0	0
CD4_BACH2hi_MThi	FYB1	51.1821		0	0
CD4_BACH2hi_MThi	CSGALNACT1	50.7306		0	0
CD4_BACH2hi_MThi	FYN	50.1807		0	0
CD4_BACH2hi_MThi	TNIK	49.6019		0	0
CD4_BACH2hi_MThi	IL6ST	49.3104		0	0
CD4_BACH2hi_MThi	TNRC6B	48.8359		0	0
CD4_BACH2hi_MThi	GRAP2	48.5614		0	0
CD4_BACH2hi_MThi	CD96	48.5325		0	0
CD4_BACH2hi_MThi	CD6	48.3252		0	0
CD4_BACH2hi_MThi	RAPGEF6	47.9913		0	0
CD4_BACH2hi_MThi	DPYD	47.3783		0	0
CD4_CCR4hi	ANXA1	103.912		0	0
CD4_CCR4hi	FXYD5	99.2803		0	0
CD4_CCR4hi	VIM	97.7266		0	0
CD4_CCR4hi	IL32	92.3147		0	0
CD4_CCR4hi	IL7R	89.8254		0	0
CD4_CCR4hi	B2M	85.7233		0	0
CD4_CCR4hi	INPP4B	84.4527		0	0
CD4_CCR4hi	S100A4	78.3191		0	0
CD4_CCR4hi	GSTK1	77.7004		0	0
CD4_CCR4hi	FYB1	77.4798		0	0
CD4_CCR4hi	CD3D	76.8278		0	0
CD4_CCR4hi	CD99	76.5008		0	0
CD4_CCR4hi	ITGB1	76.4393		0	0
CD4_CCR4hi	CD3E	75.5488		0	0
CD4_CCR4hi	LAT	73.7874		0	0
CD4_CCR4hi	S100A11	72.7277		0	0
CD4_CCR4hi	GATA3	72.5214		0	0
CD4_CCR4hi	CCR4	70.1908		0	0
CD4_CCR4hi	LDHB	69.5762		0	0
CD4_CCR4hi	HLA-A	69.0354		0	0
CD4_CCR4hi	CD5	68.1535		0	0
CD4_CCR4hi	LIME1	67.9497		0	0
CD4_CCR4hi	S100A6	67.6792		0	0
CD4_CCR4hi	CD3G	66.808		0	0
CD4_CCR4hi	CD40LG	65.9973		0	0
CD4_CCR4hi	CD2	64.2937		0	0
CD4_CCR4hi	TRAT1	63.3293		0	0
CD4_CCR4hi	CRIP1	62.9164		0	0
CD4_CCR4hi	CD6	60.1131		0	0
CD4_CCR4hi	TCF7	60.0402		0	0
CD4_CCR4hi	GIMAP7	59.9414		0	0
CD4_CCR4hi	TESPA1	59.8974		0	0
CD4_CCR4hi	ARL4C	59.4497		0	0
CD4_CCR4hi	TPT1	59.1425		0	0
CD4_CCR4hi	BCL11B	59.03		0	0
CD4_CCR4hi	EMP3	58.7362		0	0
CD4_CCR4hi	ZYX	58.4867		0	0
CD4_CCR4hi	IFITM1	58.2926		0	0
CD4_CCR4hi	AHNAK	57.8827		0	0
CD4_CCR4hi	CAMK4	57.1934		0	0
CD4_CCR4hi	ACTG1	56.4717		0	0
CD4_CCR4hi	SRGN	56.3555		0	0
CD4_CCR4hi	CD96	54.9618		0	0
CD4_CCR4hi	EVL	54.8322		0	0
CD4_CCR4hi	HLA-C	54.7724		0	0
CD4_CCR4hi	THEMIS	54.3252		0	0
CD4_CCR4hi	PRKCA	54.2302		0	0
CD4_CCR4hi	SH3BGRL3	54.1301		0	0
CD4_CCR4hi	PTGER4	53.867		0	0
CD4_CCR4hi	LCK	53.7836		0	0
CD4_CCR6hi	IL7R	80.4377		0	0
CD4_CCR6hi	S100A4	73.6162		0	0
CD4_CCR6hi	RORA	68.2852		0	0
CD4_CCR6hi	ANXA1	66.7975		0	0
CD4_CCR6hi	IL32	64.2656		0	0
CD4_CCR6hi	VIM	63.6584		0	0
CD4_CCR6hi	CD2	59.358		0	0
CD4_CCR6hi	ITM2B	57.9143		0	0
CD4_CCR6hi	B2M	57.419		0	0
CD4_CCR6hi	AHNAK	57.1776		0	0
CD4_CCR6hi	INPP4B	56.5406		0	0
CD4_CCR6hi	AQP3	56.5373		0	0
CD4_CCR6hi	S100A6	51.9824		0	0
CD4_CCR6hi	S100A11	50.0428		0	0
CD4_CCR6hi	FXYD5	49.0244		0	0
CD4_CCR6hi	CD40LG	47.5339		0	0
CD4_CCR6hi	SPOCK2	47.5128		0	0
CD4_CCR6hi	CRIP1	46.94		0	0
CD4_CCR6hi	CD3E	46.4846		0	0
CD4_CCR6hi	KLRB1	46.4098		0	0
CD4_CCR6hi	TNFAIP3	46.1571		0	0
CD4_CCR6hi	CD3D	45.9076		0	0
CD4_CCR6hi	KLF6	45.7025		0	0
CD4_CCR6hi	PBXIP1	45.1932		0	0
CD4_CCR6hi	CCR6	44.9245		0	0
CD4_CCR6hi	IFITM1	44.0181		0	0
CD4_CCR6hi	GSTK1	43.5089		0	0
CD4_CCR6hi	S100A10	42.9398		0	0
CD4_CCR6hi	FYB1	42.8923		0	0
CD4_CCR6hi	ITGB1	42.8875		0	0
CD4_CCR6hi	SRGN	42.0016		0	0
CD4_CCR6hi	CD3G	41.4735		0	0
CD4_CCR6hi	CD96	41.3831		0	0
CD4_CCR6hi	CALM1	40.5155		0	0
CD4_CCR6hi	TTC39C	40.395		0	0
CD4_CCR6hi	GIMAP7	40.3486		0	0
CD4_CCR6hi	BCL11B	39.6371		0	0
CD4_CCR6hi	GPRIN3	39.5598		0	0
CD4_CCR6hi	THEMIS	39.4184		0	0
CD4_CCR6hi	FLT3LG	39.3546		0	0
CD4_CCR6hi	CD99	38.4909		0	0
CD4_CCR6hi	PLCB1	38.4258		0	0
CD4_CCR6hi	FOS	38.2269		0	0
CD4_CCR6hi	PTGER4	37.5234		3.82648e-308	1.72315e-305
CD4_CCR6hi	TNFRSF4	37.395		4.70666e-306	2.0888e-303
CD4_CCR6hi	CD6	37.0364		2.97745e-300	1.28416e-297
CD4_CCR6hi	ZAP70	37.0346		3.17843e-300	1.35181e-297
CD4_CCR6hi	AAK1	36.791		2.56722e-296	1.0769e-293
CD4_CCR6hi	PLP2	36.4634		4.22422e-291	1.70203e-288
CD4_CCR6hi	ERN1	35.9976		9.10877e-284	3.57601e-281
CD4_CD69hi	INPP4B	108.351		0	0
CD4_CD69hi	IL7R	105.925		0	0
CD4_CD69hi	B2M	104.96		0	0
CD4_CD69hi	FYB1	102.162		0	0
CD4_CD69hi	CD3E	101.658		0	0
CD4_CD69hi	IFITM1	98.6804		0	0
CD4_CD69hi	IL32	98.676		0	0
CD4_CD69hi	FXYD5	95.7038		0	0
CD4_CD69hi	CD3D	93.0419		0	0
CD4_CD69hi	TCF7	88.783		0	0
CD4_CD69hi	CD2	86.735		0	0
CD4_CD69hi	LAT	86.3821		0	0
CD4_CD69hi	CD40LG	83.5137		0	0
CD4_CD69hi	ITM2B	82.4084		0	0
CD4_CD69hi	GIMAP7	79.1319		0	0
CD4_CD69hi	SARAF	78.5217		0	0
CD4_CD69hi	GSTK1	77.3786		0	0
CD4_CD69hi	ZFP36L2	76.2179		0	0
CD4_CD69hi	CD3G	76.0951		0	0
CD4_CD69hi	ANXA1	73.7235		0	0
CD4_CD69hi	FYN	73.089		0	0
CD4_CD69hi	GIMAP5	72.9957		0	0
CD4_CD69hi	LDHB	72.5421		0	0
CD4_CD69hi	ARL4C	72.4415		0	0
CD4_CD69hi	GIMAP4	71.5025		0	0
CD4_CD69hi	SRGN	71.2044		0	0
CD4_CD69hi	CD69	69.9345		0	0
CD4_CD69hi	CD6	69.1327		0	0
CD4_CD69hi	TC2N	67.8931		0	0
CD4_CD69hi	CAMK4	67.8568		0	0
CD4_CD69hi	SPOCK2	67.5792		0	0
CD4_CD69hi	BCL11B	67.4498		0	0
CD4_CD69hi	ITM2A	66.9329		0	0
CD4_CD69hi	LIME1	66.435		0	0
CD4_CD69hi	GPR183	65.9733		0	0
CD4_CD69hi	HLA-A	65.8519		0	0
CD4_CD69hi	CD96	65.3655		0	0
CD4_CD69hi	LEPROTL1	64.8085		0	0
CD4_CD69hi	GPRIN3	64.6134		0	0
CD4_CD69hi	AQP3	64.4828		0	0
CD4_CD69hi	ZAP70	64.0415		0	0
CD4_CD69hi	LCK	63.976		0	0
CD4_CD69hi	LCP2	63.3474		0	0
CD4_CD69hi	DNAJB1	62.7913		0	0
CD4_CD69hi	PRKCH	62.7537		0	0
CD4_CD69hi	KLF6	62.5465		0	0
CD4_CD69hi	CD5	61.686		0	0
CD4_CD69hi	JUNB	61.0647		0	0
CD4_CD69hi	CD4	59.531		0	0
CD4_CD69hi	EVL	59.5086		0	0
CD4_CTLA4pos	CD3D	49.4892		0	0
CD4_CTLA4pos	SRGN	47.1881		0	0
CD4_CTLA4pos	ITM2A	42.8371		0	0
CD4_CTLA4pos	LEF1	41.9207		0	0
CD4_CTLA4pos	CD3E	41.8255		0	0
CD4_CTLA4pos	FYB1	39.8278		0	0
CD4_CTLA4pos	FYN	39.724		0	0
CD4_CTLA4pos	LAT	39.5807		0	0
CD4_CTLA4pos	TCF7	39.2572		0	0
CD4_CTLA4pos	ARMH1	38.3915		0	0
CD4_CTLA4pos	CD6	38.351		0	0
CD4_CTLA4pos	CD2	38.1713		0	0
CD4_CTLA4pos	CCR7	37.5691		0	8.76144e-306
CD4_CTLA4pos	INPP4B	37.5025		8.39221e-308	1.02794e-304
CD4_CTLA4pos	ICOS	37.4197		1.87197e-306	2.20475e-303
CD4_CTLA4pos	LCP2	36.8983		4.92829e-298	5.58941e-295
CD4_CTLA4pos	SARAF	36.8463		3.35148e-297	3.66532e-294
CD4_CTLA4pos	CD7	36.501		1.0675e-291	1.1272e-288
CD4_CTLA4pos	TSHZ2	36.3968		4.78614e-290	4.88537e-287
CD4_CTLA4pos	RGS10	36.3931		5.47173e-290	5.40501e-287
CD4_CTLA4pos	CD247	36.0102		5.79176e-284	5.21633e-281
CD4_CTLA4pos	LDHB	35.9781		1.84251e-283	1.61204e-280
CD4_CTLA4pos	NDFIP1	35.43		5.89321e-275	5.01283e-272
CD4_CTLA4pos	IL6ST	34.8755		1.74825e-266	1.44689e-263
CD4_CTLA4pos	CHRM3-AS2	34.8701		2.10943e-266	1.69987e-263
CD4_CTLA4pos	MAL	34.8399		6.05331e-266	4.75294e-263
CD4_CTLA4pos	CD5	34.6735		1.97875e-263	1.51483e-260
CD4_CTLA4pos	IFITM1	33.5141		2.99999e-246	2.13641e-243
CD4_CTLA4pos	PTGER4	33.2999		3.87769e-243	2.63872e-240
CD4_CTLA4pos	CTLA4	33.0535		1.38576e-239	9.22496e-237
CD4_CTLA4pos	LEPROTL1	32.7722		1.46514e-235	9.34696e-233
CD4_CTLA4pos	TNIK	32.7443		3.66567e-235	2.29082e-232
CD4_CTLA4pos	CD3G	32.7363		4.74975e-235	2.90894e-232
CD4_CTLA4pos	CD28	32.4566		4.37447e-231	2.57606e-228
CD4_CTLA4pos	C12orf57	32.3533		1.24564e-229	6.93528e-227
CD4_CTLA4pos	IL2RG	32.1883		2.57191e-227	1.35788e-224
CD4_CTLA4pos	ACTG1	31.9772	10.2224	2.26493e-224	1.17554e-221
CD4_CTLA4pos	MAML2	31.8349		2.13108e-222	1.0698e-219
CD4_CTLA4pos	PTPRC	31.8213		3.28639e-222	1.62316e-219
CD4_CTLA4pos	CD27	31.4968		9.60732e-218	4.52608e-215
CD4_CTLA4pos	PRKCH	31.4857		1.3647e-217	6.33179e-215
CD4_CTLA4pos	GIMAP5	31.4055		1.70252e-216	7.7813e-214
CD4_CTLA4pos	TPT1	30.7252	6.88697	2.62003e-207	1.09905e-204
CD4_CTLA4pos	SPOCK2	30.5472		6.16613e-205	2.55161e-202
CD4_CTLA4pos	DENND2D	30.4579		9.41122e-204	3.84254e-201
CD4_CTLA4pos	SIRPG	30.3883		7.84767e-203	3.16199e-200
CD4_CTLA4pos	SESN3	30.2766		2.33257e-201	9.15743e-199
CD4_CTLA4pos	GBP2	29.1601		6.22346e-187	2.24206e-184
CD4_CTLA4pos	SKAP1	29.1206		1.96919e-186	7.0117e-184
CD4_CTLA4pos	FBLN7	29.0723		8.0376e-186	2.7969e-183
CD4_IFNresp	IFITM1	55.9397		0	0
CD4_IFNresp	STAT1	49.4129		0	0
CD4_IFNresp	LY6E	47.9937		0	0
CD4_IFNresp	IFI44L	46.6589		0	0
CD4_IFNresp	MX1	46.171		0	0
CD4_IFNresp	IFI6	45.8682		0	0
CD4_IFNresp	ISG15	40.861		0	0
CD4_IFNresp	XAF1	39.0311		0	0
CD4_IFNresp	B2M	35.7919	8.2381	1.4737e-280	5.01417e-277
CD4_IFNresp	CD3D	34.676		1.80944e-263	5.54086e-260
CD4_IFNresp	CD3E	33.4761		1.07363e-245	2.73974e-242
CD4_IFNresp	OAS1	33.1057		2.46002e-240	5.79468e-237
CD4_IFNresp	LDHB	32.5517		1.98209e-232	4.33539e-229
CD4_IFNresp	GIMAP7	32.3179		3.91812e-229	7.9987e-226
CD4_IFNresp	EPSTI1	31.6191		2.01569e-219	3.63085e-216
CD4_IFNresp	IRF7	31.5084		6.67134e-218	1.13494e-214
CD4_IFNresp	RPS12	30.3014	6.56799	1.10013e-201	1.53128e-198
CD4_IFNresp	RSAD2	29.1929		2.38562e-187	2.70564e-184
CD4_IFNresp	TCF7	29.0672		9.3326e-186	9.85459e-183
CD4_IFNresp	TPT1	28.6444	6.91839	1.88003e-180	1.85711e-177
CD4_IFNresp	MX2	28.5659		1.78512e-179	1.70825e-176
CD4_IFNresp	CD7	28.4203		1.13354e-177	1.05186e-174
CD4_IFNresp	MT2A	28.1565		1.99527e-174	1.6972e-171
CD4_IFNresp	CD3G	27.9285		1.20335e-171	9.95922e-169
CD4_IFNresp	IFI44	27.8976		2.8523e-171	2.2985e-168
CD4_IFNresp	IFIT1	27.5294		7.80413e-167	5.97445e-164
CD4_IFNresp	EIF2AK2	27.1331		4.00352e-162	2.99014e-159
CD4_IFNresp	LEF1	27.0468		4.16448e-161	3.0363e-158
CD4_IFNresp	FYB1	27.0281		6.90338e-161	4.91617e-158
CD4_IFNresp	GIMAP4	26.9975		1.58115e-160	1.10041e-157
CD4_IFNresp	NOSIP	26.9398		7.51822e-160	5.00484e-157
CD4_IFNresp	RPL30	26.7592	6.05298	9.65322e-158	6.15835e-155
CD4_IFNresp	GBP1	26.6036		6.17401e-156	3.85838e-153
CD4_IFNresp	TMSB10	26.1765	10.1991	4.91543e-151	2.89462e-148
CD4_IFNresp	UBE2L6	26.0438		1.58271e-149	9.14448e-147
CD4_IFNresp	ITM2B	25.9903		6.37619e-149	3.61577e-146
CD4_IFNresp	RPL32	25.9702	6.11049	1.07656e-148	5.99388e-146
CD4_IFNresp	RPS27A	25.9502	6.21159	1.80896e-148	9.89181e-146
CD4_IFNresp	LAT	25.9377		2.50508e-148	1.3458e-145
CD4_IFNresp	RPS13	25.9206	6.38632	3.90711e-148	2.06282e-145
CD4_IFNresp	TRIM22	25.8665		1.58702e-147	8.23691e-145
CD4_IFNresp	IL7R	25.6414		5.26775e-145	2.68849e-142
CD4_IFNresp	SARAF	25.5349	8.70059	8.07958e-144	3.99053e-141
CD4_IFNresp	RPS4X	25.3658	6.57711	6.02104e-142	2.92661e-139
CD4_IFNresp	IFIT3	25.3639		6.31254e-142	3.02035e-139
CD4_IFNresp	PSME2	25.1084		4.02669e-139	1.89701e-136
CD4_IFNresp	RPS15A	25.0226	6.20602	3.47335e-138	1.61153e-135
CD4_IFNresp	BST2	24.9287		3.63216e-137	1.63565e-134
CD4_IFNresp	SHFL	24.8723		1.48394e-136	6.58569e-134
CD4_IFNresp	CCR7	24.6768		1.89964e-134	8.07928e-132
CD4_Naive	RPS13	159.382		0	0
CD4_Naive	LDHB	157.89		0	0
CD4_Naive	LEF1	156.53		0	0
CD4_Naive	RPL30	156.157		0	0
CD4_Naive	RPS14	155.129		0	0
CD4_Naive	RPS12	155.019		0	0
CD4_Naive	CD3E	153.824		0	0
CD4_Naive	CD7	151.647		0	0
CD4_Naive	TCF7	150.362		0	0
CD4_Naive	RPS15A	149.824		0	0
CD4_Naive	RPL32	149.628		0	0
CD4_Naive	RPS27A	149.081		0	0
CD4_Naive	NOSIP	148.913		0	0
CD4_Naive	TPT1	148.153		0	0
CD4_Naive	RPL34	144.083		0	0
CD4_Naive	RPS3A	143.058		0	0
CD4_Naive	CD3D	141.739		0	0
CD4_Naive	SARAF	139.157		0	0
CD4_Naive	RPL35A	133.644		0	0
CD4_Naive	RPL11	131.047		0	0
CD4_Naive	RPS28	130.707		0	0
CD4_Naive	RPS3	130.389		0	0
CD4_Naive	CCR7	128.562		0	0
CD4_Naive	CD3G	128.132		0	0
CD4_Naive	RPL13	127.606		0	0
CD4_Naive	LAT	127.058		0	0
CD4_Naive	CAMK4	126.803		0	0
CD4_Naive	RPL19	124.404		0	0
CD4_Naive	EEF1A1	123.554		0	0
CD4_Naive	BCL11B	122.764		0	0
CD4_Naive	RPS25	121.744		0	0
CD4_Naive	RPL22	120.944		0	0
CD4_Naive	RPL10	120.65		0	0
CD4_Naive	RPL14	118.847		0	0
CD4_Naive	RGS10	116.879		0	0
CD4_Naive	RPL37	116.448		0	0
CD4_Naive	RPS4X	116.277		0	0
CD4_Naive	LEPROTL1	114.197		0	0
CD4_Naive	RPS27	114.002		0	0
CD4_Naive	FYB1	113.21		0	0
CD4_Naive	RPL5	112.983		0	0
CD4_Naive	RPS21	112.669		0	0
CD4_Naive	FHIT	111.322		0	0
CD4_Naive	NDFIP1	111.042		0	0
CD4_Naive	RPL39	110.211		0	0
CD4_Naive	GIMAP7	109.016		0	0
CD4_Naive	IFITM1	107.948		0	0
CD4_Naive	RPL21	107.851		0	0
CD4_Naive	NACA	107.644		0	0
CD4_Naive	LINC00861	106.228		0	0
CD4_Naive_SOX4pos	LEF1	49.1126		0	0
CD4_Naive_SOX4pos	TMSB10	44.4765		0	0
CD4_Naive_SOX4pos	RPS24	43.5438	10.3471	0	0
CD4_Naive_SOX4pos	ITM2A	43.5378		0	0
CD4_Naive_SOX4pos	LAT	43.1545		0	0
CD4_Naive_SOX4pos	TCF7	42.0268		0	0
CD4_Naive_SOX4pos	CD3D	41.9575		0	0
CD4_Naive_SOX4pos	CAMK4	39.0532		0	0
CD4_Naive_SOX4pos	BCL11B	39.0412		0	0
CD4_Naive_SOX4pos	CD3E	38.2113		0	0
CD4_Naive_SOX4pos	CD7	38.1117		0	0
CD4_Naive_SOX4pos	CD3G	37.247		1.1838e-303	2.13238e-300
CD4_Naive_SOX4pos	TPT1	37.2138	7.63915	4.08506e-303	6.94959e-300
CD4_Naive_SOX4pos	NOSIP	36.637		7.36116e-294	1.18639e-290
CD4_Naive_SOX4pos	RGS10	35.8917		4.11363e-282	5.7258e-279
CD4_Naive_SOX4pos	RPS13	34.8542	7.00247	3.67379e-266	4.89125e-263
CD4_Naive_SOX4pos	SOX4	34.3469		1.56679e-258	1.91913e-255
CD4_Naive_SOX4pos	SATB1	33.9832		3.95168e-253	4.65416e-250
CD4_Naive_SOX4pos	SARAF	33.8465	12.3253	4.0854e-251	4.63345e-248
CD4_Naive_SOX4pos	LDHB	33.6957		6.68533e-249	7.31136e-246
CD4_Naive_SOX4pos	THEMIS	33.6929		7.33434e-249	7.74455e-246
CD4_Naive_SOX4pos	CD247	33.0647		9.56128e-240	9.44469e-237
CD4_Naive_SOX4pos	RPS4X	32.8806	7.20947	4.16257e-237	3.98332e-234
CD4_Naive_SOX4pos	FYB1	32.2184		9.73699e-228	8.51903e-225
CD4_Naive_SOX4pos	EVL	32.0329		3.80286e-225	3.14733e-222
CD4_Naive_SOX4pos	ABLIM1	31.5303		3.34341e-218	2.69426e-215
CD4_Naive_SOX4pos	LCK	31.3588		7.39079e-216	5.52002e-213
CD4_Naive_SOX4pos	RPS15A	30.9959	6.56132	6.11317e-211	4.45708e-208
CD4_Naive_SOX4pos	RPL34	29.9989	6.4168	1.01386e-197	6.89917e-195
CD4_Naive_SOX4pos	ARMH1	29.9667		2.66688e-197	1.77533e-194
CD4_Naive_SOX4pos	CD6	29.7647		1.12016e-194	7.29817e-192
CD4_Naive_SOX4pos	CCR7	29.6436		4.09617e-193	2.55986e-190
CD4_Naive_SOX4pos	RPL6	29.0739	7.24534	7.66686e-186	4.69549e-183
CD4_Naive_SOX4pos	RPS3A	28.9788	6.41604	1.21878e-184	7.31794e-182
CD4_Naive_SOX4pos	EEF1A1	28.8284	5.94305	9.45017e-183	5.46006e-180
CD4_Naive_SOX4pos	LEPROTL1	28.7124		2.67367e-181	1.4886e-178
CD4_Naive_SOX4pos	SIRPG	28.4656		3.12209e-178	1.67728e-175
CD4_Naive_SOX4pos	ACTN1	28.4273		9.29177e-178	4.90574e-175
CD4_Naive_SOX4pos	TRABD2A	28.4209		1.11641e-177	5.79437e-175
CD4_Naive_SOX4pos	RPS27A	28.2656	6.32361	9.15342e-176	4.59501e-173
CD4_Naive_SOX4pos	RPL29	27.8662	6.23895	6.86231e-171	3.23289e-168
CD4_Naive_SOX4pos	CD5	27.5334		6.99649e-167	3.24616e-164
CD4_Naive_SOX4pos	CHI3L2	27.392		3.41567e-165	1.53816e-162
CD4_Naive_SOX4pos	SATB1-AS1	27.344		1.27161e-164	5.64339e-162
CD4_Naive_SOX4pos	RPL32	27.0488	6.12426	3.9463e-161	1.70202e-158
CD4_Naive_SOX4pos	LIME1	26.8709		4.8071e-159	2.04448e-156
CD4_Naive_SOX4pos	RPL22	26.5967	7.12961	7.4098e-156	3.02537e-153
CD4_Naive_SOX4pos	C12orf57	26.4817		1.57632e-154	6.35131e-152
CD4_Naive_SOX4pos	IL6ST	26.4164		8.88991e-154	3.53541e-151
CD4_Naive_SOX4pos	TLE5	26.3992		1.40098e-153	5.5001e-151
CD4_Tfh	TOX2	58.7968		0	0
CD4_Tfh	ITM2A	58.458		0	0
CD4_Tfh	SRGN	56.905		0	0
CD4_Tfh	TOX	56.0955		0	0
CD4_Tfh	ST8SIA1	53.7376		0	0
CD4_Tfh	PDCD1	51.4248		0	0
CD4_Tfh	LAT	50.99		0	0
CD4_Tfh	ICOS	49.7052		0	0
CD4_Tfh	CD3D	48.6295		0	0
CD4_Tfh	CD2	48.6115		0	0
CD4_Tfh	TIGIT	47.9233		0	0
CD4_Tfh	FYN	47.892		0	0
CD4_Tfh	TBC1D4	47.632		0	0
CD4_Tfh	SLC9A9	46.5065		0	0
CD4_Tfh	PRKCH	45.6128		0	0
CD4_Tfh	RNF19A	45.1771		0	0
CD4_Tfh	IL32	44.8169		0	0
CD4_Tfh	COTL1	44.6969		0	0
CD4_Tfh	LIMS1	44.6347		0	0
CD4_Tfh	PHACTR2	44.2449		0	0
CD4_Tfh	HLA-A	44.0946		0	0
CD4_Tfh	FYB1	43.5194		0	0
CD4_Tfh	GLCCI1	42.9074		0	0
CD4_Tfh	TCF7	40.8729		0	0
CD4_Tfh	GAPDH	40.3345		0	0
CD4_Tfh	LCP2	40.2217		0	0
CD4_Tfh	CORO1B	39.6404		0	0
CD4_Tfh	LCK	39.3843		0	0
CD4_Tfh	ZAP70	38.8399		0	0
CD4_Tfh	PTPRC	38.7544		0	0
CD4_Tfh	ICA1	38.025		0	0
CD4_Tfh	MAF	37.9281		0	0
CD4_Tfh	SIRPG	37.4912		1.28268e-307	1.15524e-304
CD4_Tfh	SH2D1A	37.3896		5.764e-306	5.04301e-303
CD4_Tfh	PFN1	37.2923		2.19139e-304	1.86402e-301
CD4_Tfh	SPOCK2	37.1175		1.46654e-301	1.21374e-298
CD4_Tfh	CD3E	37.0873		4.50715e-301	3.63205e-298
CD4_Tfh	PPP1CC	35.1584		8.65378e-271	6.30943e-268
CD4_Tfh	GPRIN3	35.1332		2.09939e-270	1.49506e-267
CD4_Tfh	IFITM1	35.0585		2.89788e-269	2.01679e-266
CD4_Tfh	CD4	34.5802		5.01841e-262	3.34073e-259
CD4_Tfh	CD40LG	34.5766		5.68894e-262	3.70653e-259
CD4_Tfh	STK39	34.4387		6.64359e-260	4.23834e-257
CD4_Tfh	CD28	34.1158		4.29886e-255	2.68652e-252
CD4_Tfh	CD3G	33.9947		2.67084e-253	1.63573e-250
CD4_Tfh	PASK	33.9243		2.91561e-252	1.75063e-249
CD4_Tfh	IL6ST	33.848		3.88875e-251	2.29002e-248
CD4_Tfh	C9orf16	33.7818		3.65601e-250	2.07323e-247
CD4_Tfh	CD27	33.7141		3.59461e-249	2.00135e-246
CD4_Tfh	AC004585.1	33.4164		7.91309e-245	4.25114e-242
CD4_Treg_Memory	IL32	74.29		0	0
CD4_Treg_Memory	HLA-A	62.7605		0	0
CD4_Treg_Memory	B2M	59.8474		0	0
CD4_Treg_Memory	CTLA4	58.2704		0	0
CD4_Treg_Memory	S100A4	57.1321		0	0
CD4_Treg_Memory	CD3D	53.4398		0	0
CD4_Treg_Memory	SRGN	51.5949		0	0
CD4_Treg_Memory	TNFRSF1B	51.143		0	0
CD4_Treg_Memory	CD2	50.8923		0	0
CD4_Treg_Memory	FOXP3	50.8033		0	0
CD4_Treg_Memory	PBXIP1	48.2561		0	0
CD4_Treg_Memory	CD3E	46.2752		0	0
CD4_Treg_Memory	MIR4435-2HG	45.6309		0	0
CD4_Treg_Memory	ICOS	45.4446		0	0
CD4_Treg_Memory	SPOCK2	45.293		0	0
CD4_Treg_Memory	IL2RG	43.7993		0	0
CD4_Treg_Memory	TBC1D4	43.3746		0	0
CD4_Treg_Memory	GBP5	43.1012		0	0
CD4_Treg_Memory	IKZF2	43.0254		0	0
CD4_Treg_Memory	LCK	42.3481		0	0
CD4_Treg_Memory	ITGB1	42.3161		0	0
CD4_Treg_Memory	CYTOR	42.0998		0	0
CD4_Treg_Memory	SYNE2	41.7093		0	0
CD4_Treg_Memory	PIM2	41.516		0	0
CD4_Treg_Memory	TIGIT	41.1742		0	0
CD4_Treg_Memory	GAPDH	41.0085		0	0
CD4_Treg_Memory	PFN1	40.8638		0	0
CD4_Treg_Memory	SKAP1	40.7921		0	0
CD4_Treg_Memory	CD247	40.7875		0	0
CD4_Treg_Memory	CTSC	40.1963		0	0
CD4_Treg_Memory	GBP2	39.5148		0	0
CD4_Treg_Memory	LCP2	39.4423		0	0
CD4_Treg_Memory	CD3G	39.3916		0	0
CD4_Treg_Memory	TNFRSF4	38.6589		0	0
CD4_Treg_Memory	LAT	37.9346		0	0
CD4_Treg_Memory	SAMHD1	37.7047		0	0
CD4_Treg_Memory	SH3BGRL3	37.4202		1.83291e-306	1.22016e-303
CD4_Treg_Memory	SLFN5	37.3334		4.71385e-305	3.07123e-302
CD4_Treg_Memory	STAM	36.9683		3.70139e-299	2.36133e-296
CD4_Treg_Memory	IL2RB	36.8187		9.28298e-297	5.68527e-294
CD4_Treg_Memory	SELPLG	36.7971		2.05727e-296	1.21149e-293
CD4_Treg_Memory	IL10RA	35.9376		7.91299e-283	4.32699e-280
CD4_Treg_Memory	CD27	35.8778		6.7788e-282	3.64176e-279
CD4_Treg_Memory	HLA-C	35.836		3.04399e-281	1.60712e-278
CD4_Treg_Memory	CCR4	35.6213		6.54998e-278	3.34289e-275
CD4_Treg_Memory	GPRIN3	35.3801		3.45443e-274	1.73412e-271
CD4_Treg_Memory	AQP3	35.2372		5.3936e-272	2.66392e-269
CD4_Treg_Memory	PHACTR2	34.8282		9.09283e-266	4.41969e-263
CD4_Treg_Memory	FXYD5	34.7033		7.03221e-264	3.31293e-261
CD4_Treg_Memory	CASK	34.6196		1.28267e-262	5.86236e-260
CD4_Treg_Naive	IKZF2	56.5491		0	0
CD4_Treg_Naive	IL32	55.3403		0	0
CD4_Treg_Naive	LEF1	49.9757		0	0
CD4_Treg_Naive	CD3E	48.8458		0	0
CD4_Treg_Naive	C12orf57	47.0209		0	0
CD4_Treg_Naive	CD3D	44.7655		0	0
CD4_Treg_Naive	RPL36	44.7137	8.75095	0	0
CD4_Treg_Naive	RPL32	44.2195	7.78336	0	0
CD4_Treg_Naive	FOXP3	44.2053		0	0
CD4_Treg_Naive	IFITM1	43.2503		0	0
CD4_Treg_Naive	LDHB	42.5206		0	0
CD4_Treg_Naive	TIGIT	40.9356		0	0
CD4_Treg_Naive	RTKN2	40.3441		0	0
CD4_Treg_Naive	RPL30	40.1923	7.16944	0	0
CD4_Treg_Naive	MAL	40.0065		0	0
CD4_Treg_Naive	PLCL1	38.6846		0	0
CD4_Treg_Naive	CD3G	37.6858		0	0
CD4_Treg_Naive	SARAF	37.0408		2.52968e-300	1.84438e-297
CD4_Treg_Naive	S100A4	36.6601		3.15798e-294	2.05752e-291
CD4_Treg_Naive	RPS15A	36.3283	7.30481	5.79458e-289	3.6967e-286
CD4_Treg_Naive	FYN	36.1164		1.2545e-285	7.53243e-283
CD4_Treg_Naive	RPS12	35.5058	7.36417	4.00195e-276	2.22814e-273
CD4_Treg_Naive	CD247	35.2573		2.64972e-272	1.44892e-269
CD4_Treg_Naive	CTLA4	35.0781		1.45548e-269	7.55418e-267
CD4_Treg_Naive	CD27	34.7818		4.58348e-265	2.30091e-262
CD4_Treg_Naive	FXYD5	34.6456		5.20282e-263	2.56969e-260
CD4_Treg_Naive	B2M	34.5533	10.5821	1.27117e-261	5.98858e-259
CD4_Treg_Naive	RPL34	33.7644	6.94037	6.57865e-250	2.96252e-247
CD4_Treg_Naive	RPS3	33.6677	7.28594	1.71929e-248	7.63016e-246
CD4_Treg_Naive	RPS28	33.264	6.88539	1.28306e-242	5.5338e-240
CD4_Treg_Naive	PDE3B	33.1674		3.17766e-241	1.35148e-238
CD4_Treg_Naive	PIK3IP1	32.8956		2.54081e-237	1.02374e-234
CD4_Treg_Naive	LINC00402	32.8706		5.79083e-237	2.27342e-234
CD4_Treg_Naive	RPL11	32.8327	6.87234	2.01238e-236	7.7029e-234
CD4_Treg_Naive	SKAP1	32.8207		2.98471e-236	1.12837e-233
CD4_Treg_Naive	GIMAP7	32.8067		4.7244e-236	1.74302e-233
CD4_Treg_Naive	RBMS3	32.5419		2.72913e-232	9.71759e-230
CD4_Treg_Naive	INPP4B	32.3692		7.45315e-230	2.56439e-227
CD4_Treg_Naive	TBC1D4	32.0332		3.75993e-225	1.2793e-222
CD4_Treg_Naive	RPL13	31.9406	6.44482	7.29167e-224	2.45369e-221
CD4_Treg_Naive	SPOCK2	31.8345		2.1568e-222	7.17885e-220
CD4_Treg_Naive	SLFN5	31.5463		2.01261e-218	6.55641e-216
CD4_Treg_Naive	RPL37	31.2769	6.50897	9.60609e-215	3.06414e-212
CD4_Treg_Naive	RPS3A	31.1116	6.61482	1.67608e-212	5.29121e-210
CD4_Treg_Naive	LEPROTL1	30.9852		8.51943e-211	2.63517e-208
CD4_Treg_Naive	CD7	30.694		6.85082e-207	2.05672e-204
CD4_Treg_Naive	RGCC	30.6878		8.29053e-207	2.46478e-204
CD4_Treg_Naive	LINC00861	30.2835		1.88816e-201	5.45465e-199
CD4_Treg_Naive	RPL12	29.8704	7.3481	4.7717e-196	1.32835e-193
CD4_Treg_Naive	RPS13	29.7243	6.83125	3.72225e-194	1.0087e-191
CD8_GZMB	GZMH	100.603		0	0
CD8_GZMB	NKG7	99.4233		0	0
CD8_GZMB	CCL5	98.404		0	0
CD8_GZMB	CST7	96.7387		0	0
CD8_GZMB	PRF1	96.0431		0	0
CD8_GZMB	GZMA	94.2229		0	0
CD8_GZMB	GNLY	92.8688		0	0
CD8_GZMB	S100A4	92.4896		0	0
CD8_GZMB	EFHD2	91.4408		0	0
CD8_GZMB	FGFBP2	90.2133		0	0
CD8_GZMB	SH3BGRL3	89.8544		0	0
CD8_GZMB	GZMB	88.1878		0	0
CD8_GZMB	CTSW	87.9186		0	0
CD8_GZMB	CX3CR1	87.7771		0	0
CD8_GZMB	IL32	87.4323		0	0
CD8_GZMB	TBX21	82.9828		0	0
CD8_GZMB	B2M	81.0563		0	0
CD8_GZMB	S100A6	80.9346		0	0
CD8_GZMB	PLEK	80.7164		0	0
CD8_GZMB	FLNA	80.5543		0	0
CD8_GZMB	SLC9A3R1	80.4043		0	0
CD8_GZMB	CD99	79.4587		0	0
CD8_GZMB	CALM1	79.3947		0	0
CD8_GZMB	S100A10	78.5855		0	0
CD8_GZMB	HCST	78.1804		0	0
CD8_GZMB	SAMD3	77.8783		0	0
CD8_GZMB	FCRL6	77.7984		0	0
CD8_GZMB	ADGRG1	77.5726		0	0
CD8_GZMB	IFITM2	77.4768		0	0
CD8_GZMB	C12orf75	77.3654		0	0
CD8_GZMB	LITAF	77.2412		0	0
CD8_GZMB	ITGB2	75.9487		0	0
CD8_GZMB	ABHD17A	75.9326		0	0
CD8_GZMB	KLRD1	75.8083		0	0
CD8_GZMB	TGFBR3	75.7748		0	0
CD8_GZMB	KLRG1	75.3486		0	0
CD8_GZMB	PFN1	75.114		0	0
CD8_GZMB	ZEB2	74.9197		0	0
CD8_GZMB	AHNAK	74.4617		0	0
CD8_GZMB	HOPX	74.2253		0	0
CD8_GZMB	ANXA1	74.0866		0	0
CD8_GZMB	GZMM	73.8637		0	0
CD8_GZMB	S1PR5	73.2218		0	0
CD8_GZMB	RAP1B	73.0319		0	0
CD8_GZMB	SYNE2	71.7618		0	0
CD8_GZMB	HLA-C	71.1933		0	0
CD8_GZMB	CRIP1	70.7808		0	0
CD8_GZMB	MYL12A	70.1935		0	0
CD8_GZMB	MYO1F	69.1938		0	0
CD8_GZMB	CCL4	69.15		0	0
CD8_GZMK	GZMK	110.004		0	0
CD8_GZMK	CCL5	109.054		0	0
CD8_GZMK	CST7	101.203		0	0
CD8_GZMK	IL32	94.2124		0	0
CD8_GZMK	B2M	90.0962		0	0
CD8_GZMK	HCST	89.5065		0	0
CD8_GZMK	GZMA	87.5763		0	0
CD8_GZMK	HLA-A	87.2726		0	0
CD8_GZMK	NKG7	84.7327		0	0
CD8_GZMK	GZMM	83.8596		0	0
CD8_GZMK	CTSW	79.6273		0	0
CD8_GZMK	CD8A	77.0614		0	0
CD8_GZMK	SRGN	74.9209		0	0
CD8_GZMK	HLA-C	74.5255		0	0
CD8_GZMK	CD3E	72.6427		0	0
CD8_GZMK	CD99	72.6423		0	0
CD8_GZMK	FYN	72.3574		0	0
CD8_GZMK	HLA-B	67.7993		0	0
CD8_GZMK	KLRK1	67.3204		0	0
CD8_GZMK	CD3D	66.3943		0	0
CD8_GZMK	CD8B	66.109		0	0
CD8_GZMK	PRKCH	65.3028		0	0
CD8_GZMK	DUSP2	64.3205		0	0
CD8_GZMK	CD2	62.9773		0	0
CD8_GZMK	SH2D1A	60.9179		0	0
CD8_GZMK	KLRG1	60.5427		0	0
CD8_GZMK	SAMD3	60.4908		0	0
CD8_GZMK	GIMAP7	59.9595		0	0
CD8_GZMK	PLAAT4	58.9115		0	0
CD8_GZMK	CXCR3	58.7268		0	0
CD8_GZMK	CD3G	58.5183		0	0
CD8_GZMK	GIMAP4	58.5028		0	0
CD8_GZMK	ZFP36L2	57.7338		0	0
CD8_GZMK	SLC9A3R1	57.0638		0	0
CD8_GZMK	CMC1	55.9527		0	0
CD8_GZMK	LCK	55.6114		0	0
CD8_GZMK	EOMES	55.2016		0	0
CD8_GZMK	CCL4	54.5546		0	0
CD8_GZMK	ITGB2	54.056		0	0
CD8_GZMK	AOAH	54.0386		0	0
CD8_GZMK	PFN1	53.9305		0	0
CD8_GZMK	JUNB	53.8822		0	0
CD8_GZMK	LCP2	53.637		0	0
CD8_GZMK	CALM1	53.4758		0	0
CD8_GZMK	LYAR	53.2436		0	0
CD8_GZMK	APMAP	51.5597		0	0
CD8_GZMK	ARL4C	51.3863		0	0
CD8_GZMK	PYHIN1	50.9454		0	0
CD8_GZMK	LIME1	49.6341		0	0
CD8_GZMK	TC2N	49.4084		0	0
CD8_Naive	CD8B	177.598		0	0
CD8_Naive	CD8A	163.438		0	0
CD8_Naive	NELL2	138.685		0	0
CD8_Naive	LEF1	137.665		0	0
CD8_Naive	PDE3B	133.808		0	0
CD8_Naive	LINC02446	129.392		0	0
CD8_Naive	KLRK1	126.484		0	0
CD8_Naive	THEMIS	121.626		0	0
CD8_Naive	CD7	120.955		0	0
CD8_Naive	CCR7	106.95		0	0
CD8_Naive	CD3E	106.947		0	0
CD8_Naive	ACTN1	104.39		0	0
CD8_Naive	CD3D	103.102		0	0
CD8_Naive	OXNAD1	100.346		0	0
CD8_Naive	TCF7	100.126		0	0
CD8_Naive	LEPROTL1	98.0933		0	0
CD8_Naive	CD248	98.0296		0	0
CD8_Naive	LDHB	97.9102		0	0
CD8_Naive	HCST	97.6282		0	0
CD8_Naive	NUCB2	97.4269		0	0
CD8_Naive	NOSIP	97.3651		0	0
CD8_Naive	CAMK4	96.8947		0	0
CD8_Naive	NDFIP1	95.5063		0	0
CD8_Naive	RGS10	95.1701		0	0
CD8_Naive	CD96	95.126		0	0
CD8_Naive	RPS12	94.6483		0	0
CD8_Naive	CTSW	93.6583		0	0
CD8_Naive	BCL11B	91.4143		0	0
CD8_Naive	SARAF	90.9944		0	0
CD8_Naive	IFITM1	90.6466		0	0
CD8_Naive	TRABD2A	89.1208		0	0
CD8_Naive	CD3G	87.678		0	0
CD8_Naive	PRKCQ-AS1	86.8392		0	0
CD8_Naive	IL7R	86.0369		0	0
CD8_Naive	LDLRAP1	85.5209		0	0
CD8_Naive	PRMT2	85.2808		0	0
CD8_Naive	TXK	81.2982		0	0
CD8_Naive	RPS13	80.992		0	0
CD8_Naive	RPL32	80.9876		0	0
CD8_Naive	LCK	80.3126		0	0
CD8_Naive	GZMM	79.0439		0	0
CD8_Naive	LAT	78.5062		0	0
CD8_Naive	APBA2	77.7628		0	0
CD8_Naive	PIK3IP1	77.7586		0	0
CD8_Naive	FYB1	77.47		0	0
CD8_Naive	ABLIM1	77.2313		0	0
CD8_Naive	RPS14	76.7833		0	0
CD8_Naive	RPL13	76.0012		0	0
CD8_Naive	AAK1	74.8757		0	0
CD8_Naive	ZAP70	74.8025		0	0
CD14pos_monocyte	LYZ	102.09		0	0
CD14pos_monocyte	FCN1	101.631		0	0
CD14pos_monocyte	S100A9	101.517		0	0
CD14pos_monocyte	S100A8	101.457		0	0
CD14pos_monocyte	CTSS	101.14		0	0
CD14pos_monocyte	VCAN	100.94		0	0
CD14pos_monocyte	CST3	100.539		0	0
CD14pos_monocyte	PLXDC2	100.151		0	0
CD14pos_monocyte	TYROBP	100.08		0	0
CD14pos_monocyte	S100A6	99.8101		0	0
CD14pos_monocyte	FTL	99.4458		0	0
CD14pos_monocyte	PSAP	98.9528		0	0
CD14pos_monocyte	MNDA	98.798		0	0
CD14pos_monocyte	ARHGAP26	98.2196		0	0
CD14pos_monocyte	AIF1	98.0508		0	0
CD14pos_monocyte	CEBPD	97.3073		0	0
CD14pos_monocyte	NEAT1	96.8122		0	0
CD14pos_monocyte	S100A11	96.7323		0	0
CD14pos_monocyte	S100A4	96.5149		0	0
CD14pos_monocyte	FTH1	96.1613		0	0
CD14pos_monocyte	DPYD	96.0075		0	0
CD14pos_monocyte	ZEB2	95.7116		0	0
CD14pos_monocyte	IFI30	95.5462		0	0
CD14pos_monocyte	LST1	95.3474		0	0
CD14pos_monocyte	SERPINA1	95.1924		0	0
CD14pos_monocyte	TSPO	94.8758		0	0
CD14pos_monocyte	CSF3R	94.2195		0	0
CD14pos_monocyte	FOS	93.8219		0	0
CD14pos_monocyte	LRMDA	93.1382		0	0
CD14pos_monocyte	AHNAK	92.8491		0	0
CD14pos_monocyte	DMXL2	92.5779		0	0
CD14pos_monocyte	CD14	92.4582		0	0
CD14pos_monocyte	MYO1F	92.4101		0	0
CD14pos_monocyte	MS4A6A	92.2166		0	0
CD14pos_monocyte	SLC8A1	91.6617		0	0
CD14pos_monocyte	FCER1G	91.3915		0	0
CD14pos_monocyte	TYMP	91.3607		0	0
CD14pos_monocyte	LGALS1	91.2379		0	0
CD14pos_monocyte	RNF130	91.1618		0	0
CD14pos_monocyte	SPI1	91.1363		0	0
CD14pos_monocyte	TNFAIP2	91.0669		0	0
CD14pos_monocyte	AOAH	90.8129		0	0
CD14pos_monocyte	FGL2	90.7572		0	0
CD14pos_monocyte	PTPRE	90.6619		0	0
CD14pos_monocyte	NCF2	90.6528		0	0
CD14pos_monocyte	RBM47	90.4145		0	0
CD14pos_monocyte	TBXAS1	89.8303		0	0
CD14pos_monocyte	TKT	89.8022		0	0
CD14pos_monocyte	S100A10	89.5532		0	0
CD14pos_monocyte	DUSP6	89.3983		0	0
FCGR3Apos_monocyte	LST1	43.786		0	0
FCGR3Apos_monocyte	PSAP	43.2384		0	0
FCGR3Apos_monocyte	TCF7L2	43.1943		0	0
FCGR3Apos_monocyte	AIF1	42.8882		0	0
FCGR3Apos_monocyte	CTSS	42.8649		0	0
FCGR3Apos_monocyte	LYN	42.6549		0	0
FCGR3Apos_monocyte	SAT1	42.6543		0	0
FCGR3Apos_monocyte	COTL1	42.6144		0	0
FCGR3Apos_monocyte	FCGR3A	42.4073		0	0
FCGR3Apos_monocyte	MS4A7	42.2877		0	0
FCGR3Apos_monocyte	SERPINA1	42.2684		0	0
FCGR3Apos_monocyte	SMIM25	42.1918		0	0
FCGR3Apos_monocyte	FCER1G	42.1503		0	0
FCGR3Apos_monocyte	CST3	42.1433		0	0
FCGR3Apos_monocyte	TYROBP	42.0672		0	0
FCGR3Apos_monocyte	IFI30	41.947		0	0
FCGR3Apos_monocyte	PECAM1	41.8979		0	0
FCGR3Apos_monocyte	HCK	41.8831		0	0
FCGR3Apos_monocyte	S100A11	41.3679		0	0
FCGR3Apos_monocyte	LILRB2	41.3547		0	0
FCGR3Apos_monocyte	MTSS1	41.2119		0	0
FCGR3Apos_monocyte	SPI1	41.0891		0	0
FCGR3Apos_monocyte	LYST	41.0707		0	0
FCGR3Apos_monocyte	IFITM3	41.0678		0	0
FCGR3Apos_monocyte	S100A4	40.7509		0	0
FCGR3Apos_monocyte	SLC8A1	40.6405		0	0
FCGR3Apos_monocyte	FTH1	40.5183		0	0
FCGR3Apos_monocyte	ZEB2	40.3249		0	0
FCGR3Apos_monocyte	FTL	40.2952		0	0
FCGR3Apos_monocyte	TNFRSF1B	40.2864		0	0
FCGR3Apos_monocyte	TBXAS1	40.2747		0	0
FCGR3Apos_monocyte	NEAT1	40.2042		0	0
FCGR3Apos_monocyte	S100A6	40.1339		0	0
FCGR3Apos_monocyte	CSF1R	39.6358		0	0
FCGR3Apos_monocyte	CFD	39.3636		0	0
FCGR3Apos_monocyte	PILRA	39.3608		0	0
FCGR3Apos_monocyte	CDKN1C	39.2161		0	0
FCGR3Apos_monocyte	CD68	39.2048		0	0
FCGR3Apos_monocyte	FGL2	38.7513		0	0
FCGR3Apos_monocyte	CPPED1	38.7463		0	0
FCGR3Apos_monocyte	FCN1	38.5853		0	0
FCGR3Apos_monocyte	LGALS1	38.5244		0	0
FCGR3Apos_monocyte	PLXDC2	38.492		0	0
FCGR3Apos_monocyte	LRRC25	38.4782		0	0
FCGR3Apos_monocyte	DOCK5	38.3646		0	0
FCGR3Apos_monocyte	ANXA5	38.0986		0	0
FCGR3Apos_monocyte	FGR	38.0548		0	0
FCGR3Apos_monocyte	MAFB	37.8466		0	0
FCGR3Apos_monocyte	STXBP2	37.8297		0	0
FCGR3Apos_monocyte	LYZ	37.6523		2.9956670178868e-310	1.7641e-307
ILC3	LINC00299	25.5955		1.71416e-144	5.2491e-140
ILC3	CTSW	25.3385		1.20462e-141	1.8444e-137
ILC3	TYROBP	24.7872		1.23107e-135	1.25659e-131
ILC3	KIT	24.704		9.68443e-135	7.41392e-131
ILC3	SPINK2	24.2089		1.79162e-129	1.09726e-125
ILC3	KLRB1	24.0278		1.42634e-127	7.27958e-124
ILC3	IL7R	23.1092		3.73765e-118	1.63506e-114
ILC3	FXYD5	22.9884	9.8314	6.08955e-117	2.33093e-113
ILC3	AL136456.1	21.4215		8.41721e-102	2.57752e-98
ILC3	SSBP2	20.8444		1.715e-96	4.37639e-93
ILC3	FOS	20.5571		6.65181e-94	1.56686e-90
ILC3	NFKBIA	20.4602		4.87129e-93	1.06549e-89
ILC3	TNFRSF18	20.0655		1.47699e-89	3.01522e-86
ILC3	AHR	19.6072		1.34266e-85	2.56967e-82
ILC3	FCER1G	19.3541		1.88313e-83	3.39207e-80
ILC3	NCALD	19.2662		1.03212e-82	1.75586e-79
ILC3	DUSP1	19.2577	10.8012	1.2167e-82	1.96094e-79
ILC3	BST2	19.1428		1.11056e-81	1.70038e-78
ILC3	GSN	19.0641		5.02067e-81	7.3211e-78
ILC3	TNFRSF4	18.9681		3.12926e-80	4.35564e-77
ILC3	LST1	18.9023		1.09126e-79	1.4529e-76
ILC3	TIMP1	18.6318		1.77618e-77	2.26625e-74
ILC3	PLCB1	18.1824		7.12078e-74	8.38664e-71
ILC3	FXYD7	18.1193		2.24434e-73	2.45451e-70
ILC3	RUNX2	18.1		3.18646e-73	3.27709e-70
ILC3	XCL1	18.0996		3.21053e-73	3.27709e-70
ILC3	ID2	18.0644		6.07987e-73	5.81805e-70
ILC3	TOX	17.8201		4.93514e-71	4.57951e-68
ILC3	ITM2C	17.4647		2.6605e-68	2.20189e-65
ILC3	ATP8B4	17.3458		2.12016e-67	1.70852e-64
ILC3	H2AFY	17.2824		6.38371e-67	4.88705e-64
ILC3	H3F3B	16.9913	8.95479	9.52088e-65	7.11093e-62
ILC3	CD63	16.8873		5.58259e-64	4.07024e-61
ILC3	TOX2	16.6295		4.25909e-62	3.03306e-59
ILC3	IQGAP2	16.1651		8.89286e-59	6.05149e-56
ILC3	IL1R1	16.1307		1.55243e-58	1.01145e-55
ILC3	ANXA1	16.0129		1.03913e-57	6.6292e-55
ILC3	CD7	15.5265		2.29614e-54	1.35216e-51
ILC3	AC020916.1	15.3056		7.01701e-53	3.90681e-50
ILC3	IL4I1	15.2726		1.16491e-52	6.36999e-50
ILC3	ITGB1	15.1568		6.82967e-52	3.54471e-49
ILC3	LTA4H	15.1344		9.59969e-52	4.81905e-49
ILC3	DDIT4	15.0654		2.73579e-51	1.30899e-48
ILC3	S100A4	15.0179		5.60451e-51	2.60032e-48
ILC3	IL18R1	14.9857		9.10092e-51	4.15953e-48
ILC3	SVIL	14.2729		3.22849e-46	1.41233e-43
ILC3	MDFIC	14.1688		1.4283e-45	6.16021e-43
ILC3	ZMIZ1	14.1377		2.22352e-45	9.45675e-43
ILC3	TNFAIP3	14.1247		2.67426e-45	1.1218e-42
ILC3	GATA3	14.0439		8.39289e-45	3.47307e-42
LAMP3posIRF7pos_DC	FSCN1	23.5156		2.82571e-122	8.6529e-118
LAMP3posIRF7pos_DC	LAMP3	23.4136		3.10603e-121	4.75564e-117
LAMP3posIRF7pos_DC	RASSF4	23.2167		3.08865e-119	3.15269e-115
LAMP3posIRF7pos_DC	CERS6	22.8931		5.44154e-116	3.96513e-112
LAMP3posIRF7pos_DC	BIRC3	22.8855		6.47431e-116	3.96513e-112
LAMP3posIRF7pos_DC	ARHGAP10	22.7744		8.22181e-115	4.19614e-111
LAMP3posIRF7pos_DC	MARCKS	22.7319		2.16915e-114	9.4891e-111
LAMP3posIRF7pos_DC	KDM2B	22.6819		6.76403e-114	2.5891e-110
LAMP3posIRF7pos_DC	NRP2	22.6213		2.67362e-113	9.09684e-110
LAMP3posIRF7pos_DC	TMEM176B	22.502		3.96458e-112	1.21403e-108
LAMP3posIRF7pos_DC	GSN	22.4104		3.11398e-111	8.66875e-108
LAMP3posIRF7pos_DC	VOPP1	22.3343		1.71744e-110	4.38262e-107
LAMP3posIRF7pos_DC	SLCO5A1	22.3281		1.97026e-110	4.64103e-107
LAMP3posIRF7pos_DC	TMEM176A	22.266		7.89351e-110	1.72654e-106
LAMP3posIRF7pos_DC	KIF2A	22.1613		8.1229e-109	1.57724e-105
LAMP3posIRF7pos_DC	GSTP1	22.1606		8.24106e-109	1.57724e-105
LAMP3posIRF7pos_DC	ARHGAP22	22.1494		1.05804e-108	1.90584e-105
LAMP3posIRF7pos_DC	CDKN1A	22.0097		2.32507e-107	3.95546e-104
LAMP3posIRF7pos_DC	ETV3	21.9931		3.35197e-107	5.40231e-104
LAMP3posIRF7pos_DC	IL15	21.9206		1.65277e-106	2.53056e-103
LAMP3posIRF7pos_DC	MARCKSL1	21.8907		3.18678e-106	4.64693e-103
LAMP3posIRF7pos_DC	WNT5B	21.8115		1.80597e-105	2.51374e-102
LAMP3posIRF7pos_DC	ANKRD33B	21.7817		3.4625e-105	4.60995e-102
LAMP3posIRF7pos_DC	LRRK1	21.4713		2.89029e-102	3.68777e-99
LAMP3posIRF7pos_DC	TSPAN33	21.4265		7.57307e-102	9.27611e-99
LAMP3posIRF7pos_DC	SAMSN1	21.3896		1.67133e-101	1.96845e-98
LAMP3posIRF7pos_DC	NUB1	21.3415		4.68091e-101	5.30884e-98
LAMP3posIRF7pos_DC	ANTXR2	21.2459		3.5989e-100	3.93591e-97
LAMP3posIRF7pos_DC	BMP2K	21.1009		7.80575e-99	8.24233e-96
LAMP3posIRF7pos_DC	DAPP1	21.0992		8.0909e-99	8.25865e-96
LAMP3posIRF7pos_DC	CLIC2	21.0892		9.98561e-99	9.5556e-96
LAMP3posIRF7pos_DC	LY75	21.08		1.2137e-98	1.12624e-95
LAMP3posIRF7pos_DC	PLXNC1	21.0783		1.25778e-98	1.13282e-95
LAMP3posIRF7pos_DC	PSD3	21.0686		1.54589e-98	1.35252e-95
LAMP3posIRF7pos_DC	TNFAIP2	21.0437		2.61213e-98	2.2219e-95
LAMP3posIRF7pos_DC	CCDC88A	21.0251		3.86358e-98	3.19758e-95
LAMP3posIRF7pos_DC	CCR7	21.0059	12.4558	5.79425e-98	4.66925e-95
LAMP3posIRF7pos_DC	SLC22A23	20.9718		1.18738e-97	9.08999e-95
LAMP3posIRF7pos_DC	FLT3	20.9218		3.39001e-97	2.53192e-94
LAMP3posIRF7pos_DC	EPSTI1	20.8889		6.76139e-97	4.9297e-94
LAMP3posIRF7pos_DC	TXN	20.8537		1.40967e-96	1.00388e-93
LAMP3posIRF7pos_DC	ST3GAL6	20.8312		2.2593e-96	1.57237e-93
LAMP3posIRF7pos_DC	NCCRP1	20.7879		5.57277e-96	3.79221e-93
LAMP3posIRF7pos_DC	RELB	20.7083		2.91741e-95	1.94211e-92
LAMP3posIRF7pos_DC	PNRC1	20.6545	10.2574	8.88836e-95	5.6704e-92
LAMP3posIRF7pos_DC	CD83	20.6076		2.34744e-94	1.43767e-91
LAMP3posIRF7pos_DC	ALDH2	20.5455		8.44047e-94	5.06792e-91
LAMP3posIRF7pos_DC	ABCC4	20.4668		4.25469e-93	2.50552e-90
LAMP3posIRF7pos_DC	CSF2RB	20.3801		2.51325e-92	1.45209e-89
LAMP3posIRF7pos_DC	LSP1	20.3668	14.9107	3.29395e-92	1.86791e-89
LAMP3pos_DC	MARCKSL1	12.4267	15.2698	1.87318e-35	4.00846e-31
LAMP3pos_DC	TMSB10	12.3673	10.9838	3.92704e-35	4.00846e-31
LAMP3pos_DC	GSTP1	12.303		8.72363e-35	6.67838e-31
LAMP3pos_DC	FSCN1	12.2366		1.98279e-34	1.21434e-30
LAMP3pos_DC	GPX4	12.1317	12.68	7.17152e-34	3.6601e-30
LAMP3pos_DC	TUBB	12.0999	13.7973	1.05766e-33	4.62683e-30
LAMP3pos_DC	LSP1	12.0231	13.8036	2.68769e-33	1.02878e-29
LAMP3pos_DC	LAMP3	11.9772		4.67852e-33	1.59184e-29
LAMP3pos_DC	TXN	11.7987		3.96551e-32	1.10393e-28
LAMP3pos_DC	CRIP1	11.5281		9.52728e-31	2.4312e-27
LAMP3pos_DC	PFN1	11.3756	10.6238	5.53365e-30	1.30347e-26
LAMP3pos_DC	MYL6	11.1275	12.6606	9.22052e-29	1.76469e-25
LAMP3pos_DC	GSN	10.889		1.30031e-27	2.09569e-24
LAMP3pos_DC	RPS27L	10.8537	15.3747	1.91541e-27	2.93268e-24
LAMP3pos_DC	TAGLN2	10.6694	13.2485	1.41504e-26	2.0634e-23
LAMP3pos_DC	TMSB4X	10.2818	8.91961	8.51554e-25	1.04305e-21
LAMP3pos_DC	VIM	10.2593	11.602	1.07479e-24	1.26585e-21
LAMP3pos_DC	MARCKS	10.2397		1.31663e-24	1.43993e-21
LAMP3pos_DC	GAPDH	10.154	10.3554	3.18002e-24	3.35788e-21
LAMP3pos_DC	HLA-DPB1	10.1255	10.8105	4.2568e-24	4.34506e-21
LAMP3pos_DC	EEF1A1	10.0999	6.98727	5.53205e-24	5.4646e-21
LAMP3pos_DC	FTH1	10.0822	10.0249	6.62377e-24	6.14646e-21
LAMP3pos_DC	NUB1	9.94922		2.5417e-23	2.162e-20
LAMP3pos_DC	BASP1	9.87039	13.9917	5.5945e-23	4.17841e-20
LAMP3pos_DC	ATP5F1E	9.86585	9.75344	5.8535e-23	4.26776e-20
LAMP3pos_DC	ACTB	9.66973	9.66052	4.05445e-22	2.75901e-19
LAMP3pos_DC	GABARAP	9.58009	10.4533	9.69633e-22	6.45481e-19
LAMP3pos_DC	PPIA	9.49034	8.8171	2.30276e-21	1.50032e-18
LAMP3pos_DC	RASSF4	9.24366		2.38203e-20	1.35079e-17
LAMP3pos_DC	UBD	9.11575		7.8131e-20	4.05513e-17
LAMP3pos_DC	ACTG1	9.05663	8.95091	1.34538e-19	6.86638e-17
LAMP3pos_DC	GRSF1	8.9901		2.46997e-19	1.23992e-16
LAMP3pos_DC	LGALS1	8.86069		7.95224e-19	3.86529e-16
LAMP3pos_DC	C17orf49	8.68111		3.91911e-18	1.76487e-15
LAMP3pos_DC	LGALS2	8.48271		2.20009e-17	9.16555e-15
LAMP3pos_DC	PNRC1	8.46599	9.03218	2.53977e-17	1.02333e-14
LAMP3pos_DC	RELB	8.41284		4.00212e-17	1.49455e-14
LAMP3pos_DC	LAD1	8.39933		4.49034e-17	1.63694e-14
LAMP3pos_DC	TUBA1C	8.27157		1.32206e-16	4.49824e-14
LAMP3pos_DC	BIRC3	8.21809	12.7373	2.06766e-16	6.66483e-14
LAMP3pos_DC	EPSTI1	8.21496		2.12235e-16	6.76986e-14
LAMP3pos_DC	CFL1	8.20243	8.5467	2.35573e-16	7.36093e-14
LAMP3pos_DC	TYROBP	8.19406		2.52553e-16	7.81179e-14
LAMP3pos_DC	SEC61B	8.16945	14.6769	3.09789e-16	9.30037e-14
LAMP3pos_DC	NCCRP1	8.15568		3.47212e-16	1.02234e-13
LAMP3pos_DC	CST3	8.09853		5.56283e-16	1.57727e-13
LAMP3pos_DC	EIF1	8.0746	8.03237	6.77009e-16	1.90196e-13
LAMP3pos_DC	H2AFZ	8.02363		1.02663e-15	2.75767e-13
LAMP3pos_DC	GNG5	7.96045	14.2041	1.71416e-15	4.52509e-13
LAMP3pos_DC	CCL19	7.91777		2.41813e-15	6.27526e-13
MAIT	S100A4	64.546		0	0
MAIT	IL7R	63.6888		0	0
MAIT	IL32	63.2142		0	0
MAIT	ANXA1	57.2788		0	0
MAIT	CCL5	52.4604		0	0
MAIT	GZMA	48.6039		0	0
MAIT	S100A6	47.9883		0	0
MAIT	B2M	47.9869	10.9745	0	0
MAIT	GZMK	47.5254		0	0
MAIT	KLRB1	46.4948		0	0
MAIT	S100A10	46.3315		0	0
MAIT	AHNAK	46.127		0	0
MAIT	SYNE2	46.0988		0	0
MAIT	CALM1	43.7846		0	0
MAIT	GIMAP7	43.1382		0	0
MAIT	S100A11	42.6946		0	0
MAIT	KLRG1	41.8142		0	0
MAIT	SH3BGRL3	41.6762		0	0
MAIT	RORA	41.3942		0	0
MAIT	LYAR	41.2442		0	0
MAIT	HCST	40.3895		0	0
MAIT	ARL4C	39.6367		0	0
MAIT	CRIP1	39.3521		0	0
MAIT	CD2	38.8115		0	0
MAIT	AQP3	37.7328		0	0
MAIT	CST7	37.6261		8.0416490803256e-310	9.12042e-307
MAIT	TNFAIP3	37.5473		0	1.70244e-305
MAIT	IFITM1	36.8285		6.46461e-297	5.99876e-294
MAIT	GBP5	36.6863		1.2069e-294	1.08699e-291
MAIT	EMP3	36.3841		7.6054e-290	6.46924e-287
MAIT	ERN1	35.9049		2.5593e-282	2.0624e-279
MAIT	XBP1	35.7361		1.0896e-279	8.55533e-277
MAIT	CD3E	35.5133		3.06265e-276	2.34461e-273
MAIT	ZFP36L2	34.9973		2.47481e-268	1.72235e-265
MAIT	VIM	34.8601		2.99689e-266	1.95257e-263
MAIT	MYL12A	34.812		1.6021e-265	1.02207e-262
MAIT	GIMAP5	34.4766		1.79706e-260	1.07901e-257
MAIT	PARP8	33.6943		7.01692e-249	4.05419e-246
MAIT	GIMAP4	33.6707		1.55081e-248	8.79426e-246
MAIT	PLCB1	33.596		1.92145e-247	1.06979e-244
MAIT	SPOCK2	32.8794		4.32538e-237	2.28365e-234
MAIT	TC2N	31.9422		6.93074e-224	3.53722e-221
MAIT	MYBL1	31.5336		3.00594e-218	1.48464e-215
MAIT	SRGN	31.5279		3.60411e-218	1.75182e-215
MAIT	PLAAT4	31.3093		3.4895e-215	1.66962e-212
MAIT	CTSW	31.2002		1.05984e-213	4.99298e-211
MAIT	FLNA	31.1231		1.17181e-212	5.43683e-210
MAIT	SELPLG	31.0668		6.77351e-212	3.0958e-209
MAIT	IL2RG	30.9888		7.62083e-211	3.43184e-208
MAIT	ITM2B	30.9617		1.76933e-210	7.85225e-208
Mast	TPSB2	6.24477		4.24426e-10	4.38421e-06
Mast	HPGDS	6.24385		4.26929e-10	4.38421e-06
Mast	SLC18A2	6.24291		4.29516e-10	4.38421e-06
Mast	MS4A2	5.7644		8.19476e-09	2.30415e-05
Mast	CPA3	5.7644		8.195e-09	2.30415e-05
Mast	TPSAB1	5.76437		8.1961e-09	2.30415e-05
Mast	GATA2	5.76434		8.19793e-09	2.30415e-05
Mast	HDC	5.76432		8.19854e-09	2.30415e-05
Mast	KIT	5.75715		8.55478e-09	2.30415e-05
Mast	HPGD	5.75046		8.90009e-09	2.30415e-05
Mast	LTC4S	5.74802		9.02938e-09	2.30415e-05
Mast	ANXA1	5.71809		1.07731e-08	2.53766e-05
Mast	LRMDA	5.66245		1.49231e-08	3.2641e-05
Mast	ATP6V0A2	5.64248		1.6762e-08	3.42191e-05
Mast	LMO4	5.62658		1.83819e-08	3.51806e-05
Mast	RPS6KA5	5.52118		3.36728e-08	5.427e-05
Mast	FCER1G	5.45786		4.81903e-08	7.33803e-05
Mast	SRGN	5.45017		5.03228e-08	7.33803e-05
Mast	FOS	5.36779	15.2975	7.97083e-08	0.000106123
Mast	MEIS2	5.28173		1.2797e-07	0.000139953
Mast	STX3	5.22741		1.71901e-07	0.000181516
Mast	VIM	5.20245	11.1524	1.9668e-07	0.000200758
Mast	RHEX	5.17575	19.5688	2.26995e-07	0.000224227
Mast	SOX4	5.15085		2.59303e-07	0.000232517
Mast	BACE2	5.14095	17.2812	2.73353e-07	0.000232517
Mast	SMYD3	5.07439		3.88745e-07	0.000321734
Mast	MYADM	5.06575		4.06789e-07	0.000327808
Mast	FOSB	5.05546		4.29355e-07	0.00033712
Mast	AC020916.1	5.04375		4.56488e-07	0.000341192
Mast	AL691403.1	5.04361		4.56824e-07	0.000341192
Mast	BMP2K	4.96683		6.80544e-07	0.000496181
Mast	GRAP2	4.94555		7.59277e-07	0.000528422
Mast	FER	4.93038		8.20706e-07	0.000558481
Mast	DUSP6	4.90123		9.52409e-07	0.000634014
Mast	CD63	4.89036		1.00652e-06	0.00065578
Mast	CTSG	4.80325		1.56107e-06	0.000953471
Mast	SLC24A3	4.79989		1.5875e-06	0.000953471
Mast	DLC1	4.79983		1.58798e-06	0.000953471
Mast	TIMP1	4.79476		1.62868e-06	0.000959103
Mast	ALDH1A1	4.78901		1.6761e-06	0.000968405
Mast	VWA5A	4.76859		1.85519e-06	0.00102971
Mast	S100A6	4.76591		1.88e-06	0.00102971
Mast	TYROBP	4.74623		2.07241e-06	0.00107562
Mast	RAB27B	4.7017		2.58008e-06	0.00125408
Mast	P2RX1	4.68762		2.76402e-06	0.0013225
Mast	KLF6	4.61637	12.1481	3.90506e-06	0.00178479
Mast	ZEB2	4.60655		4.09411e-06	0.00184367
Mast	AHR	4.50575		6.61403e-06	0.0028526
Mast	TNIK	4.49342		7.0089e-06	0.00290036
Mast	JUN	4.46844	10.3746	7.87914e-06	0.00317467
NK_NCAMhiFCGR3Alow	CTSW	77.1334		0	0
NK_NCAMhiFCGR3Alow	KLRD1	76.2348		0	0
NK_NCAMhiFCGR3Alow	NKG7	75.3627		0	0
NK_NCAMhiFCGR3Alow	XCL1	75.0504		0	0
NK_NCAMhiFCGR3Alow	FCER1G	74.9877		0	0
NK_NCAMhiFCGR3Alow	XCL2	74.981		0	0
NK_NCAMhiFCGR3Alow	IL2RB	74.9499		0	0
NK_NCAMhiFCGR3Alow	TYROBP	74.7154		0	0
NK_NCAMhiFCGR3Alow	IFITM2	72.717		0	0
NK_NCAMhiFCGR3Alow	SRGN	71.3609		0	0
NK_NCAMhiFCGR3Alow	KLRF1	70.7205		0	0
NK_NCAMhiFCGR3Alow	CD7	69.9367		0	0
NK_NCAMhiFCGR3Alow	PRF1	69.7698		0	0
NK_NCAMhiFCGR3Alow	CST7	68.2202		0	0
NK_NCAMhiFCGR3Alow	MATK	68.119		0	0
NK_NCAMhiFCGR3Alow	KLRK1	68.0654		0	0
NK_NCAMhiFCGR3Alow	IFITM1	67.2815		0	0
NK_NCAMhiFCGR3Alow	KLRC1	67.2452		0	0
NK_NCAMhiFCGR3Alow	CMC1	66.034		0	0
NK_NCAMhiFCGR3Alow	CD63	64.9602		0	0
NK_NCAMhiFCGR3Alow	GZMA	64.0431		0	0
NK_NCAMhiFCGR3Alow	GNLY	63.5075		0	0
NK_NCAMhiFCGR3Alow	PTGDR	62.3699		0	0
NK_NCAMhiFCGR3Alow	TRDC	62.0511		0	0
NK_NCAMhiFCGR3Alow	KLRB1	61.8436		0	0
NK_NCAMhiFCGR3Alow	HCST	61.5321		0	0
NK_NCAMhiFCGR3Alow	GZMK	61.1998		0	0
NK_NCAMhiFCGR3Alow	HOPX	60.1578		0	0
NK_NCAMhiFCGR3Alow	NCAM1	59.3405		0	0
NK_NCAMhiFCGR3Alow	ID2	59.0387		0	0
NK_NCAMhiFCGR3Alow	PFN1	56.8204		0	0
NK_NCAMhiFCGR3Alow	GSTP1	56.6249		0	0
NK_NCAMhiFCGR3Alow	EFHD2	56.5978		0	0
NK_NCAMhiFCGR3Alow	KLRC2	56.4178		0	0
NK_NCAMhiFCGR3Alow	AOAH	55.4295		0	0
NK_NCAMhiFCGR3Alow	SH2D1B	55.2701		0	0
NK_NCAMhiFCGR3Alow	CD247	55.0945		0	0
NK_NCAMhiFCGR3Alow	ITGB2	54.3782		0	0
NK_NCAMhiFCGR3Alow	ATP8B4	54.1165		0	0
NK_NCAMhiFCGR3Alow	IFITM3	53.9851		0	0
NK_NCAMhiFCGR3Alow	JAK1	53.8653		0	0
NK_NCAMhiFCGR3Alow	FGR	53.8522		0	0
NK_NCAMhiFCGR3Alow	SAMD3	53.6981		0	0
NK_NCAMhiFCGR3Alow	APMAP	53.5891		0	0
NK_NCAMhiFCGR3Alow	NCALD	53.2265		0	0
NK_NCAMhiFCGR3Alow	CTSD	52.983		0	0
NK_NCAMhiFCGR3Alow	LINC00299	52.2056		0	0
NK_NCAMhiFCGR3Alow	XBP1	51.9047		0	0
NK_NCAMhiFCGR3Alow	EOMES	51.8656		0	0
NK_NCAMhiFCGR3Alow	ADGRE5	51.3649		0	0
NK_NCAMposFCGR3Ahi	PRF1	85.3752		0	0
NK_NCAMposFCGR3Ahi	NKG7	85		0	0
NK_NCAMposFCGR3Ahi	GNLY	83.9613		0	0
NK_NCAMposFCGR3Ahi	GZMB	83.9005		0	0
NK_NCAMposFCGR3Ahi	CST7	82.7336		0	0
NK_NCAMposFCGR3Ahi	EFHD2	82.3995		0	0
NK_NCAMposFCGR3Ahi	CTSW	81.9244		0	0
NK_NCAMposFCGR3Ahi	GZMA	81.53		0	0
NK_NCAMposFCGR3Ahi	FCGR3A	81.4339		0	0
NK_NCAMposFCGR3Ahi	KLRD1	80.9061		0	0
NK_NCAMposFCGR3Ahi	TYROBP	80.7774		0	0
NK_NCAMposFCGR3Ahi	CD247	79.592		0	0
NK_NCAMposFCGR3Ahi	SPON2	78.8606		0	0
NK_NCAMposFCGR3Ahi	CX3CR1	77.9531		0	0
NK_NCAMposFCGR3Ahi	FGFBP2	77.5283		0	0
NK_NCAMposFCGR3Ahi	IFITM2	77.2641		0	0
NK_NCAMposFCGR3Ahi	KLRF1	77.119		0	0
NK_NCAMposFCGR3Ahi	TBX21	76.3417		0	0
NK_NCAMposFCGR3Ahi	HOPX	75.1275		0	0
NK_NCAMposFCGR3Ahi	ITGB2	74.9217		0	0
NK_NCAMposFCGR3Ahi	CLIC3	73.498		0	0
NK_NCAMposFCGR3Ahi	PLEK	73.4844		0	0
NK_NCAMposFCGR3Ahi	ABHD17A	73.1451		0	0
NK_NCAMposFCGR3Ahi	FCER1G	73.0652		0	0
NK_NCAMposFCGR3Ahi	S1PR5	72.1841		0	0
NK_NCAMposFCGR3Ahi	IL2RB	71.5988		0	0
NK_NCAMposFCGR3Ahi	AOAH	71.5038		0	0
NK_NCAMposFCGR3Ahi	SRGN	70.9543		0	0
NK_NCAMposFCGR3Ahi	KLRK1	70.1321		0	0
NK_NCAMposFCGR3Ahi	PFN1	69.3173		0	0
NK_NCAMposFCGR3Ahi	MATK	68.8466		0	0
NK_NCAMposFCGR3Ahi	CCL4	68.1974		0	0
NK_NCAMposFCGR3Ahi	IFITM1	68.1348		0	0
NK_NCAMposFCGR3Ahi	GZMM	67.7447		0	0
NK_NCAMposFCGR3Ahi	APMAP	67.7318		0	0
NK_NCAMposFCGR3Ahi	LITAF	67.1034		0	0
NK_NCAMposFCGR3Ahi	CCL5	66.5561		0	0
NK_NCAMposFCGR3Ahi	RAP1B	66.4047		0	0
NK_NCAMposFCGR3Ahi	KLRB1	66.3521		0	0
NK_NCAMposFCGR3Ahi	PYHIN1	66.0473		0	0
NK_NCAMposFCGR3Ahi	SAMD3	65.682		0	0
NK_NCAMposFCGR3Ahi	TTC38	65.4599		0	0
NK_NCAMposFCGR3Ahi	ADGRG1	65.2628		0	0
NK_NCAMposFCGR3Ahi	HCST	65.1562		0	0
NK_NCAMposFCGR3Ahi	CD7	64.9632		0	0
NK_NCAMposFCGR3Ahi	SH2D1B	64.9041		0	0
NK_NCAMposFCGR3Ahi	CALM1	64.8456		0	0
NK_NCAMposFCGR3Ahi	FLNA	64.0672		0	0
NK_NCAMposFCGR3Ahi	FGR	64.0228		0	0
NK_NCAMposFCGR3Ahi	PLAAT4	63.8097		0	0
RiboHi_DC	LGALS2	25.9506		1.78841e-148	2.73823e-144
RiboHi_DC	TMSB4X	25.6654	9.04797	2.84586e-145	2.90487e-141
RiboHi_DC	GSTP1	25.5077		1.61772e-143	1.23844e-139
RiboHi_DC	HLA-DPB1	25.3177	14.9692	2.04028e-141	1.24955e-137
RiboHi_DC	LST1	24.3986		1.76923e-131	8.64482e-128
RiboHi_DC	HLA-DPA1	24.3941	12.0173	1.97615e-131	8.64482e-128
RiboHi_DC	CST3	24.3644		4.0787e-131	1.56122e-127
RiboHi_DC	LYZ	24.1325		1.13962e-128	3.8775e-125
RiboHi_DC	FTH1	23.739	10.4961	1.42861e-124	3.97699e-121
RiboHi_DC	HLA-DRA	23.5833	12.1552	5.71862e-123	1.34704e-119
RiboHi_DC	GSN	23.534		1.83104e-122	4.005e-119
RiboHi_DC	AIF1	23.4483		1.37605e-121	2.80916e-118
RiboHi_DC	SPI1	23.2557		1.24438e-119	2.38159e-116
RiboHi_DC	ACTB	23.213	8.8435	3.36491e-119	6.0612e-116
RiboHi_DC	COTL1	23.1202		2.90224e-118	4.93735e-115
RiboHi_DC	TMSB10	23.0955	9.73386	5.13691e-118	8.27907e-115
RiboHi_DC	CPVL	22.6975		4.74505e-114	6.91918e-111
RiboHi_DC	TYROBP	22.6608		1.09272e-113	1.52097e-110
RiboHi_DC	RPS24	22.4089	8.51843	3.22451e-111	4.29308e-108
RiboHi_DC	FTL	22.2922	11.0005	4.40196e-110	5.61653e-107
RiboHi_DC	HLA-DQA1	22.2388	11.3203	1.44783e-109	1.77342e-106
RiboHi_DC	ATP5F1E	22.0626	10.6364	7.22265e-108	8.19155e-105
RiboHi_DC	SAMHD1	21.8805		3.98494e-106	4.3581e-103
RiboHi_DC	FCER1G	21.7376		9.05202e-105	9.55831e-102
RiboHi_DC	GABARAP	21.4266	11.9759	7.55671e-102	7.2313e-99
RiboHi_DC	RPL26	21.3075	7.31308	9.67208e-101	8.71113e-98
RiboHi_DC	GAPDH	20.9451	11.0948	2.07945e-97	1.67571e-94
RiboHi_DC	HLA-DQB1	20.7645	11.9476	9.0605e-96	6.60597e-93
RiboHi_DC	TUBA1B	20.7289		1.90205e-95	1.35453e-92
RiboHi_DC	HLA-DRB1	20.4826	12.8795	3.07623e-93	2.04784e-90
RiboHi_DC	NME2	20.3416	16.1788	5.5062e-92	3.58747e-89
RiboHi_DC	SLC25A5	20.3125	13.896	9.96033e-92	6.35428e-89
RiboHi_DC	S100A11	20.1493		2.72879e-90	1.66288e-87
RiboHi_DC	ARPC3	20.1105	9.76409	5.97643e-90	3.51943e-87
RiboHi_DC	JAML	20.0162		3.97611e-89	2.25475e-86
RiboHi_DC	ARPC1B	19.9727	10.8594	9.51958e-89	5.20551e-86
RiboHi_DC	SERF2	19.8877	10.595	5.19607e-88	2.74335e-85
RiboHi_DC	PYCARD	19.5178		7.74335e-85	3.82446e-82
RiboHi_DC	FGL2	18.759		1.63528e-78	7.36407e-76
RiboHi_DC	IFITM3	18.6382		1.57331e-77	6.78562e-75
RiboHi_DC	LSP1	18.4916	14.3847	2.41434e-76	9.99078e-74
RiboHi_DC	SH3BGRL3	18.4184	13.0588	9.34929e-76	3.76702e-73
RiboHi_DC	MNDA	18.1471		1.3527e-73	5.24335e-71
RiboHi_DC	SLC25A6	18.0082	8.69531	1.68057e-72	6.35338e-70
RiboHi_DC	CFL1	17.9844	8.73619	2.57978e-72	9.63389e-70
RiboHi_DC	PPIA	17.9412	8.69089	5.62577e-72	2.07557e-69
RiboHi_DC	IFI30	17.8712		1.97819e-71	7.21144e-69
RiboHi_DC	TPT1	17.6648	7.30289	7.82728e-70	2.72372e-67
RiboHi_DC	OAZ1	17.5468	9.38585	6.29578e-69	2.1421e-66
RiboHi_DC	CD74	17.5398	10.233	7.11849e-69	2.39541e-66
XCR1pos_DC	CST3	23.0564		1.26867e-117	3.88492e-113
XCR1pos_DC	GSTP1	22.5823		6.4667e-113	9.90116e-109
XCR1pos_DC	LGALS2	22.5087		3.41378e-112	3.48456e-108
XCR1pos_DC	TMSB4X	22.3145	9.65928	2.66961e-110	2.04372e-106
XCR1pos_DC	CPVL	22.0947		3.55393e-108	2.02152e-104
XCR1pos_DC	SNX3	22.0834		4.56729e-108	2.02152e-104
XCR1pos_DC	HLA-DPB1	22.0777	13.2979	5.17767e-108	2.02152e-104
XCR1pos_DC	LYZ	22.0768		5.28121e-108	2.02152e-104
XCR1pos_DC	ACTB	21.6566	9.64371	5.2669e-104	1.79203e-100
XCR1pos_DC	DNASE1L3	21.5517		5.09836e-103	1.41929e-99
XCR1pos_DC	HLA-DPA1	21.3474	11.6849	4.12409e-101	1.0524e-97
XCR1pos_DC	IDO1	20.9108		4.26749e-97	1.00522e-93
XCR1pos_DC	TMSB10	20.8368	9.63961	2.00739e-96	4.39074e-93
XCR1pos_DC	S100A10	20.5256		1.27256e-93	2.43553e-90
XCR1pos_DC	LSP1	20.4735		3.71075e-93	6.68415e-90
XCR1pos_DC	ATP5F1E	20.3235	10.7469	7.961e-92	1.35434e-88
XCR1pos_DC	GAPDH	20.2777	11.5674	2.02192e-91	3.25869e-88
XCR1pos_DC	SPI1	20.2199		6.54122e-91	1.00153e-87
XCR1pos_DC	C1orf54	20.0474		2.12722e-89	2.9609e-86
XCR1pos_DC	FTH1	19.7857	9.58866	3.95655e-87	5.26772e-84
XCR1pos_DC	HLA-DRA	19.6116	11.2635	1.2306e-85	1.57015e-82
XCR1pos_DC	LGALS1	19.5798		2.29825e-85	2.81508e-82
XCR1pos_DC	CPNE3	19.5265		6.54276e-85	7.70586e-82
XCR1pos_DC	HLA-DQA1	19.4531	10.8825	2.74464e-84	3.11283e-81
XCR1pos_DC	RGS10	19.3955		8.41819e-84	8.88903e-81
XCR1pos_DC	CLEC9A	19.2685		9.8764e-83	9.75597e-80
XCR1pos_DC	NME2	19.2187	13.8108	2.57919e-82	2.46812e-79
XCR1pos_DC	AIF1	19.1148		1.90166e-81	1.76463e-78
XCR1pos_DC	MYL6	18.7809	13.3765	1.08163e-78	9.46329e-76
XCR1pos_DC	IRF8	18.7729	15.1971	1.25799e-78	1.07006e-75
XCR1pos_DC	HLA-DRB1	18.562	11.9247	6.52585e-77	5.40093e-74
XCR1pos_DC	RAB32	18.4595		4.37081e-76	3.43187e-73
XCR1pos_DC	FGL2	18.2167		3.8065e-74	2.84299e-71
XCR1pos_DC	VIM	18.1553	11.6885	1.1664e-73	8.50416e-71
XCR1pos_DC	CFL1	18.1473	9.17965	1.34956e-73	9.61078e-71
XCR1pos_DC	GABARAP	18.1207	11.1081	2.18655e-73	1.52174e-70
XCR1pos_DC	HLA-DQB1	18.0148	11.3363	1.49104e-72	1.01464e-69
XCR1pos_DC	PFN1	17.8352	9.73323	3.76878e-71	2.50886e-68
XCR1pos_DC	RPS24	17.7354	8.13689	2.23364e-70	1.42497e-67
XCR1pos_DC	PPIA	17.7092	9.10587	3.5628e-70	2.182e-67
XCR1pos_DC	TUBA1B	17.6317		1.40614e-69	8.28056e-67
XCR1pos_DC	SHTN1	17.5445		6.55341e-69	3.78639e-66
XCR1pos_DC	CD74	17.5411	10.2738	6.95373e-69	3.94328e-66
XCR1pos_DC	ZYX	17.4026		7.88742e-68	4.31301e-65
XCR1pos_DC	TAGLN2	17.2793		6.73897e-67	3.62036e-64
XCR1pos_DC	PTMS	17.1933		2.97838e-66	1.57248e-63
XCR1pos_DC	ACTG1	17.1504	8.43204	6.2379e-66	3.23758e-63
XCR1pos_DC	ARPC1B	17.0861	10.4096	1.88244e-65	9.60734e-63
XCR1pos_DC	ARPC2	16.9349		2.48808e-64	1.20936e-61
XCR1pos_DC	C20orf27	16.5203		2.62146e-61	1.23499e-58
fibroblast	COL1A2	11.3565		6.884e-30	5.22767e-26
fibroblast	DCN	11.3565		6.88639e-30	5.22767e-26
fibroblast	FSTL1	11.3564		6.89423e-30	5.22767e-26
fibroblast	GSN	11.3428		8.05174e-30	5.22767e-26
fibroblast	COL6A2	11.3226		1.01453e-29	5.22767e-26
fibroblast	FBLN2	11.3217		1.0243e-29	5.22767e-26
fibroblast	TIMP2	11.2995		1.31949e-29	5.7722e-26
fibroblast	COL3A1	11.0923		1.36707e-28	3.40074e-25
fibroblast	MFAP5	11.0914		1.38071e-28	3.40074e-25
fibroblast	NOVA1	11.0911		1.38528e-28	3.40074e-25
fibroblast	TIMP3	11.091		1.3865e-28	3.40074e-25
fibroblast	DCLK1	11.091		1.38742e-28	3.40074e-25
fibroblast	CFD	11.081		1.55176e-28	3.40074e-25
fibroblast	COL6A1	11.0808		1.55478e-28	3.40074e-25
fibroblast	C1S	11.0482		2.23628e-28	4.5653e-25
fibroblast	LRP1	11.0072		3.52824e-28	6.75261e-25
fibroblast	COL1A1	10.8276		2.54664e-27	4.12657e-24
fibroblast	IGFBP6	10.8249		2.62381e-27	4.12657e-24
fibroblast	TNXB	10.8224		2.69517e-27	4.12657e-24
fibroblast	COL6A3	10.8077		3.16675e-27	4.46687e-24
fibroblast	NEGR1	10.8064		3.20917e-27	4.46687e-24
fibroblast	CALD1	10.8016		3.38312e-27	4.50426e-24
fibroblast	MMP2	10.5639		4.38107e-26	4.09541e-23
fibroblast	IGFBP5	10.5638		4.38584e-26	4.09541e-23
fibroblast	CLEC3B	10.5631		4.41713e-26	4.09541e-23
fibroblast	PLAC9	10.5631		4.41934e-26	4.09541e-23
fibroblast	SCARA5	10.563		4.42331e-26	4.09541e-23
fibroblast	CCDC80	10.5628		4.43269e-26	4.09541e-23
fibroblast	SPARC	10.5625		4.44681e-26	4.09541e-23
fibroblast	FBN1	10.5623		4.45657e-26	4.09541e-23
fibroblast	SERPING1	10.5604		4.54719e-26	4.09541e-23
fibroblast	ABI3BP	10.5568		4.72567e-26	4.13456e-23
fibroblast	LTBP4	10.3296		5.17999e-25	3.86882e-22
fibroblast	EFEMP1	10.3		7.04758e-25	4.66053e-22
fibroblast	MFAP4	10.2998		7.05791e-25	4.66053e-22
fibroblast	PCOLCE2	10.2998		7.05852e-25	4.66053e-22
fibroblast	CD34	10.2986		7.15319e-25	4.66053e-22
fibroblast	C1R	10.2945		7.46341e-25	4.76135e-22
fibroblast	LHFPL6	10.2706		9.56171e-25	5.85597e-22
fibroblast	SERPINF1	10.252		1.15963e-24	6.58746e-22
fibroblast	RBMS3	10.1968		2.04954e-24	1.08209e-21
fibroblast	CD248	10.181		2.41086e-24	1.23042e-21
fibroblast	AHNAK	10.1365		3.80341e-24	1.79869e-21
fibroblast	CST3	10.0473		9.43964e-24	3.95973e-21
fibroblast	LAMA4	10.0357		1.06253e-23	4.33968e-21
fibroblast	FBLN1	10.0356		1.06288e-23	4.33968e-21
fibroblast	GPX3	10.0316		1.10693e-23	4.46006e-21
fibroblast	FN1	10.0235		1.2022e-23	4.78103e-21
fibroblast	DST	9.9502		2.51682e-23	9.12691e-21
[truncated: 101 more rows]
