# Supplementary material for: Early lymph node T follicular helper cell signalling hub drives influenza vaccine response in an ancestrally diverse cohort
Source: eBioMedicine. 2025 Nov 29;122:106036. doi: 10.1016/j.ebiom.2025.106036 (PMC12703867; doi:10.1016/j.ebiom.2025.106036)
Supplement: Supplementary Table 3 [file mmc3.xlsx]

## Sheet: Table_S3_MAST-DGE_fcHurdleSig_c
comparison	intermediate_celltype	primerid	Pr(>Chisq)	coef	ci.hi	ci.lo	fdr	gene_ids
Early post-vaccination vs pre-vaccination	CD4_Tcell	TSC22D3	0	0.350739	0.370875	0.330604	0	ENSG00000157514
Early post-vaccination vs pre-vaccination	CD4_Tcell	JUNB	3.74e-211	0.317461	0.340256	0.294666	3.82e-208	ENSG00000171223
Early post-vaccination vs pre-vaccination	CD4_Tcell	CXCR4	1.05e-218	0.237857	0.25405	0.221664	1.29e-215	ENSG00000121966
Early post-vaccination vs pre-vaccination	CD4_Tcell	TNFAIP3	2.6e-142	0.219378	0.238079	0.200677	1.45e-139	ENSG00000118503
Early post-vaccination vs pre-vaccination	CD4_Tcell	SRGN	1.39e-132	0.200397	0.217879	0.182915	6.53e-130	ENSG00000122862
Early post-vaccination vs pre-vaccination	CD4_Tcell	DNAJB1	1.26e-128	0.176653	0.191697	0.161609	5.13e-126	ENSG00000132002
Early post-vaccination vs pre-vaccination	CD4_Tcell	KLF6	1.72e-76	0.172235	0.193845	0.150626	2.51e-74	ENSG00000067082
Early post-vaccination vs pre-vaccination	CD4_Tcell	NFKBIA	6.27e-119	0.169923	0.186061	0.153785	2.02e-116	ENSG00000100906
Early post-vaccination vs pre-vaccination	CD4_Tcell	BTG1	2.36e-162	0.165777	0.18004	0.151514	1.44e-159	ENSG00000133639
Early post-vaccination vs pre-vaccination	CD4_Tcell	SRSF5	4.82e-135	0.161391	0.176444	0.146337	2.46e-132	ENSG00000100650
Early post-vaccination vs pre-vaccination	CD4_Tcell	CD69	2.11e-61	0.159747	0.180071	0.139422	1.93e-59	ENSG00000110848
Early post-vaccination vs pre-vaccination	CD4_Tcell	PTPRCAP	5.74e-120	0.156648	0.172668	0.140628	1.95e-117	ENSG00000213402
Early post-vaccination vs pre-vaccination	CD4_Tcell	RPL15	4.55e-167	0.156465	0.171038	0.141893	3.09e-164	ENSG00000174748
Early post-vaccination vs pre-vaccination	CD4_Tcell	GAPDH	4.93e-101	0.156274	0.173129	0.139419	1.26e-98	ENSG00000111640
Early post-vaccination vs pre-vaccination	CD4_Tcell	CSRNP1	1.79e-196	0.149922	0.171323	0.12852	1.57e-193	ENSG00000144655
Early post-vaccination vs pre-vaccination	CD4_Tcell	EIF1	1.77e-167	0.143038	0.154308	0.131769	1.35e-164	ENSG00000173812
Early post-vaccination vs pre-vaccination	CD4_Tcell	YPEL5	6.41e-101	0.14274	0.156991	0.128489	1.57e-98	ENSG00000119801
Early post-vaccination vs pre-vaccination	CD4_Tcell	RAC2	1.86e-101	0.14105	0.156013	0.126088	4.96e-99	ENSG00000128340
Early post-vaccination vs pre-vaccination	CD4_Tcell	RPS16	3.75e-120	0.137409	0.15204	0.122778	1.35e-117	ENSG00000105193
Early post-vaccination vs pre-vaccination	CD4_Tcell	DUSP1	2.02e-61	0.135123	0.155468	0.114778	1.87e-59	ENSG00000120129
Early post-vaccination vs pre-vaccination	CD4_Tcell	SARAF	1.11e-130	0.13308	0.145971	0.120189	4.86e-128	ENSG00000133872
Early post-vaccination vs pre-vaccination	CD4_Tcell	RPS18	2.23e-98	0.130209	0.14534	0.115079	5.24e-96	ENSG00000231500
Early post-vaccination vs pre-vaccination	CD4_Tcell	FTH1	1.73e-90	0.127542	0.1426	0.112483	3.53e-88	ENSG00000167996
Early post-vaccination vs pre-vaccination	CD4_Tcell	FOS	9.95e-35	0.126166	0.150284	0.102048	3.44e-33	ENSG00000170345
Early post-vaccination vs pre-vaccination	CD4_Tcell	TMSB4X	2.75e-93	0.12549	0.139455	0.111526	6.02e-91	ENSG00000205542
Early post-vaccination vs pre-vaccination	CD4_Tcell	CHCHD2	7.32e-62	0.123049	0.13805	0.108048	6.9e-60	ENSG00000106153
Early post-vaccination vs pre-vaccination	CD4_Tcell	PNRC1	1.64e-75	0.123046	0.138285	0.107807	2.33e-73	ENSG00000146278
Early post-vaccination vs pre-vaccination	CD4_Tcell	SLC25A5	1.77e-72	0.121859	0.135869	0.10785	2.46e-70	ENSG00000005022
Early post-vaccination vs pre-vaccination	CD4_Tcell	RPS9	1.97e-88	0.120672	0.136124	0.10522	3.55e-86	ENSG00000170889
Early post-vaccination vs pre-vaccination	CD4_Tcell	GYPC	4.58e-67	0.119574	0.134359	0.104789	5.5e-65	ENSG00000136732
Early post-vaccination vs pre-vaccination	CD4_Tcell	HNRNPA0	7.13e-66	0.119055	0.133408	0.104702	7.8e-64	ENSG00000177733
Early post-vaccination vs pre-vaccination	CD4_Tcell	RPLP1	1.1e-83	0.117175	0.130851	0.1035	1.77e-81	ENSG00000137818
Early post-vaccination vs pre-vaccination	CD4_Tcell	PPP1R15A	2.95e-64	0.117083	0.134356	0.0998113	3.01e-62	ENSG00000087074
Early post-vaccination vs pre-vaccination	CD4_Tcell	BTF3	5.17e-61	0.116829	0.133144	0.100515	4.66e-59	ENSG00000145741
Early post-vaccination vs pre-vaccination	CD4_Tcell	ACTB	1.54e-94	0.116506	0.127936	0.105075	3.5e-92	ENSG00000075624
Early post-vaccination vs pre-vaccination	CD4_Tcell	PPIA	7.42e-65	0.11641	0.131639	0.101181	7.83e-63	ENSG00000196262
Early post-vaccination vs pre-vaccination	CD4_Tcell	ZFAS1	8.36e-53	0.116243	0.131409	0.101078	5.95e-51	ENSG00000177410
Early post-vaccination vs pre-vaccination	CD4_Tcell	JUN	2.36e-28	0.116087	0.138247	0.0939267	6.2e-27	ENSG00000177606
Early post-vaccination vs pre-vaccination	CD4_Tcell	RACK1	9.64e-85	0.115721	0.129965	0.101478	1.64e-82	ENSG00000204628
Early post-vaccination vs pre-vaccination	CD4_Tcell	HLA-A	8.09e-110	0.114067	0.124472	0.103662	2.36e-107	ENSG00000206503
Early post-vaccination vs pre-vaccination	CD4_Tcell	ICOS	3.38e-72	0.11316	0.127515	0.0988047	4.5e-70	ENSG00000163600
Early post-vaccination vs pre-vaccination	CD4_Tcell	LAPTM5	2.86e-62	0.113017	0.127907	0.0981276	2.74e-60	ENSG00000162511
Early post-vaccination vs pre-vaccination	CD4_Tcell	ZFP36L2	1.75e-62	0.112645	0.127685	0.0976045	1.7e-60	ENSG00000152518
Early post-vaccination vs pre-vaccination	CD4_Tcell	CCND3	8.4e-52	0.112503	0.12837	0.0966368	5.72e-50	ENSG00000112576
Early post-vaccination vs pre-vaccination	CD4_Tcell	RPL27A	6.22e-55	0.111998	0.127213	0.0967821	4.82e-53	ENSG00000166441
Early post-vaccination vs pre-vaccination	CD4_Tcell	RPL27	2.73e-54	0.110752	0.128452	0.0930519	2.07e-52	ENSG00000131469
Early post-vaccination vs pre-vaccination	CD4_Tcell	LINC01578	3.51e-57	0.11053	0.125317	0.0957425	2.91e-55	ENSG00000272888
Early post-vaccination vs pre-vaccination	CD4_Tcell	LINC01619	3.49e-47	0.10998	0.125073	0.0948882	2.05e-45	ENSG00000257242
Early post-vaccination vs pre-vaccination	CD4_Tcell	RPL3	3.21e-89	0.109532	0.12156	0.0975052	6.15e-87	ENSG00000100316
Early post-vaccination vs pre-vaccination	CD4_Tcell	PTGER4	2.16e-51	0.108927	0.123486	0.0943687	1.44e-49	ENSG00000171522
Early post-vaccination vs pre-vaccination	CD4_Tcell	NDFIP1	2.14e-53	0.108077	0.122945	0.093209	1.56e-51	ENSG00000131507
Early post-vaccination vs pre-vaccination	CD4_Tcell	RPL13	2.94e-84	0.106549	0.11831	0.0947886	4.87e-82	ENSG00000167526
Early post-vaccination vs pre-vaccination	CD4_Tcell	UBC	1.64e-63	0.106526	0.12037	0.0926829	1.62e-61	ENSG00000150991
Early post-vaccination vs pre-vaccination	CD4_Tcell	LAT	8.75e-46	0.10421	0.11981	0.0886099	4.66e-44	ENSG00000213658
Early post-vaccination vs pre-vaccination	CD4_Tcell	SLC2A3	1.14e-40	0.103884	0.119439	0.088328	4.92e-39	ENSG00000059804
Early post-vaccination vs pre-vaccination	CD4_Tcell	DUSP2	3.14e-66	0.103638	0.117376	0.0898998	3.57e-64	ENSG00000158050
Early post-vaccination vs pre-vaccination	CD4_Tcell	ITM2A	2.88e-50	0.103272	0.119494	0.0870497	1.82e-48	ENSG00000078596
Early post-vaccination vs pre-vaccination	CD4_Tcell	HSP90AA1	3.78e-44	0.103148	0.11883	0.0874663	1.85e-42	ENSG00000080824
Early post-vaccination vs pre-vaccination	CD4_Tcell	COX4I1	8.8e-47	0.102904	0.119033	0.0867759	4.99e-45	ENSG00000131143
Early post-vaccination vs pre-vaccination	CD4_Tcell	ACTG1	3.76e-59	0.102775	0.116565	0.0889851	3.34e-57	ENSG00000184009
Early post-vaccination vs pre-vaccination	CD4_Tcell	EIF3F	1.18e-44	0.102699	0.117516	0.0878815	6.01e-43	ENSG00000175390
Early post-vaccination vs pre-vaccination	CD4_Tcell	SMAP2	4.44e-45	0.102512	0.117276	0.0877478	2.32e-43	ENSG00000084070
Early post-vaccination vs pre-vaccination	CD4_Tcell	C9orf16	7.54e-70	0.101904	0.115682	0.0881266	9.42e-68	ENSG00000171159
Early post-vaccination vs pre-vaccination	CD4_Tcell	NPM1	1.56e-50	0.101564	0.116294	0.0868342	9.97e-49	ENSG00000181163
Early post-vaccination vs pre-vaccination	CD4_Tcell	UBALD2	8.74e-68	0.100788	0.112847	0.0887282	1.07e-65	ENSG00000185262
Early post-vaccination vs pre-vaccination	CD4_Tcell	ISG20	4.48e-48	0.100271	0.113964	0.086578	2.72e-46	ENSG00000172183
Early post-vaccination vs pre-vaccination	CD4_Tcell	GAS5	4.18e-35	0.100096	0.116545	0.0836472	1.46e-33	ENSG00000234741
Early post-vaccination vs pre-vaccination	CD4_Tcell	SLC25A6	1.22e-38	0.0994289	0.115051	0.0838067	5.01e-37	ENSG00000169100
Early post-vaccination vs pre-vaccination	CD4_Tcell	HINT1	5.07e-42	0.0988854	0.114017	0.0837538	2.34e-40	ENSG00000169567
Early post-vaccination vs pre-vaccination	CD4_Tcell	SNX9	2.84e-65	0.0986703	0.111063	0.0862779	3.05e-63	ENSG00000130340
Early post-vaccination vs pre-vaccination	CD4_Tcell	CALR	3.22e-36	0.0984401	0.114012	0.0828687	1.19e-34	ENSG00000179218
Early post-vaccination vs pre-vaccination	CD4_Tcell	MYL6	2.35e-46	0.0981233	0.112841	0.0834053	1.3e-44	ENSG00000092841
Early post-vaccination vs pre-vaccination	CD4_Tcell	EEF1G	1.23e-51	0.0973653	0.111791	0.0829394	8.3e-50	ENSG00000254772
Early post-vaccination vs pre-vaccination	CD4_Tcell	RPS2	6.83e-70	0.0971156	0.109452	0.0847795	8.71e-68	ENSG00000140988
Early post-vaccination vs pre-vaccination	CD4_Tcell	ZNF331	1.78e-80	0.0970309	0.108993	0.0850684	2.73e-78	ENSG00000130844
Early post-vaccination vs pre-vaccination	CD4_Tcell	CD7	1.34e-27	0.0969156	0.115029	0.0788022	3.37e-26	ENSG00000173762
Early post-vaccination vs pre-vaccination	CD4_Tcell	MIF	6.97e-34	0.0962747	0.11234	0.0802091	2.35e-32	ENSG00000240972
Early post-vaccination vs pre-vaccination	CD4_Tcell	DAZAP2	3.02e-38	0.0955693	0.110216	0.0809229	1.22e-36	ENSG00000183283
Early post-vaccination vs pre-vaccination	CD4_Tcell	RPL10A	6.7e-49	0.0952223	0.110909	0.0795354	4.15e-47	ENSG00000198755
Early post-vaccination vs pre-vaccination	CD4_Tcell	RPL13A	6.26e-59	0.0951498	0.108081	0.0822182	5.48e-57	ENSG00000142541
Early post-vaccination vs pre-vaccination	CD4_Tcell	RPL23A	3.88e-47	0.0946136	0.110537	0.0786907	2.27e-45	ENSG00000198242
Early post-vaccination vs pre-vaccination	CD4_Tcell	MT-CO2	4.41e-72	0.0939778	0.105315	0.0826401	5.75e-70	ENSG00000198712
Early post-vaccination vs pre-vaccination	CD4_Tcell	RPL26	4.48e-58	0.0937793	0.107899	0.0796596	3.76e-56	ENSG00000161970
Early post-vaccination vs pre-vaccination	CD4_Tcell	RPL18A	1.42e-44	0.0936103	0.110427	0.0767932	7.08e-43	ENSG00000105640
Early post-vaccination vs pre-vaccination	CD4_Tcell	PFN1	9.56e-51	0.0935862	0.107002	0.0801702	6.16e-49	ENSG00000108518
Early post-vaccination vs pre-vaccination	CD4_Tcell	RBM38	3.74e-52	0.0927242	0.105179	0.0802693	2.6e-50	ENSG00000132819
Early post-vaccination vs pre-vaccination	CD4_Tcell	PTMA	4.98e-66	0.0920709	0.103772	0.0803695	5.55e-64	ENSG00000187514
Early post-vaccination vs pre-vaccination	CD4_Tcell	TPM3	1.98e-37	0.0917341	0.107036	0.0764321	7.83e-36	ENSG00000143549
Early post-vaccination vs pre-vaccination	CD4_Tcell	EEF2	8.02e-53	0.0916806	0.104999	0.0783617	5.78e-51	ENSG00000167658
Early post-vaccination vs pre-vaccination	CD4_Tcell	EIF5A	2.11e-42	0.0912123	0.104695	0.0777294	9.95e-41	ENSG00000132507
Early post-vaccination vs pre-vaccination	CD4_Tcell	CD74	3.73e-30	0.0911923	0.107921	0.0744641	1.08e-28	ENSG00000019582
Early post-vaccination vs pre-vaccination	CD4_Tcell	ANP32B	5.66e-36	0.0910611	0.105798	0.0763242	2.06e-34	ENSG00000136938
Early post-vaccination vs pre-vaccination	CD4_Tcell	RPS19	1.17e-52	0.0905531	0.104063	0.0770436	8.24e-51	ENSG00000105372
Early post-vaccination vs pre-vaccination	CD4_Tcell	CFL1	8.61e-42	0.0901035	0.10432	0.0758867	3.93e-40	ENSG00000172757
Early post-vaccination vs pre-vaccination	CD4_Tcell	LEPROTL1	5.79e-37	0.090089	0.104824	0.0753544	2.21e-35	ENSG00000104660
Early post-vaccination vs pre-vaccination	CD4_Tcell	GNAI2	7.14e-34	0.0897137	0.104313	0.0751145	2.39e-32	ENSG00000114353
Early post-vaccination vs pre-vaccination	CD4_Tcell	CD27	1.72e-34	0.089317	0.104457	0.0741767	5.89e-33	ENSG00000139193
Early post-vaccination vs pre-vaccination	CD4_Tcell	RPS6	4.77e-56	0.0889544	0.101459	0.0764493	3.9e-54	ENSG00000137154
Early post-vaccination vs pre-vaccination	CD4_Tcell	RPS25	1.29e-44	0.0886001	0.103854	0.0733462	6.45e-43	ENSG00000118181
Early post-vaccination vs pre-vaccination	CD4_Tcell	FTL	4.37e-25	0.0881279	0.105914	0.0703418	9.72e-24	ENSG00000087086
Early post-vaccination vs pre-vaccination	CD4_Tcell	EDF1	1.29e-35	0.0878499	0.102278	0.0734216	4.57e-34	ENSG00000107223
Early post-vaccination vs pre-vaccination	CD4_Tcell	TENT5C	1.37e-89	0.087772	0.101103	0.0744409	2.71e-87	ENSG00000183508
Early post-vaccination vs pre-vaccination	CD4_Tcell	RPLP0	2e-39	0.0868331	0.102161	0.0715051	8.47e-38	ENSG00000089157
Early post-vaccination vs pre-vaccination	CD4_Tcell	UQCRFS1	1.72e-47	0.086616	0.0986313	0.0746008	1.02e-45	ENSG00000169021
Early post-vaccination vs pre-vaccination	CD4_Tcell	BTG2	5.97e-32	0.0861422	0.10111	0.0711744	1.85e-30	ENSG00000159388
Early post-vaccination vs pre-vaccination	CD4_Tcell	OST4	4.17e-29	0.0857755	0.101061	0.0704902	1.16e-27	ENSG00000228474
Early post-vaccination vs pre-vaccination	CD4_Tcell	DDIT4	5.65e-44	0.0855754	0.101153	0.0699979	2.75e-42	ENSG00000168209
Early post-vaccination vs pre-vaccination	CD4_Tcell	SH3BGRL3	1.08e-23	0.0854924	0.102727	0.0682582	2.15e-22	ENSG00000142669
Early post-vaccination vs pre-vaccination	CD4_Tcell	RBM3	2.19e-28	0.0853297	0.100462	0.0701979	5.84e-27	ENSG00000102317
Early post-vaccination vs pre-vaccination	CD4_Tcell	ARPC3	4.29e-29	0.0851576	0.100119	0.070196	1.19e-27	ENSG00000111229
Early post-vaccination vs pre-vaccination	CD4_Tcell	SCAND1	7.24e-47	0.0851178	0.0970875	0.073148	4.14e-45	ENSG00000171222
Early post-vaccination vs pre-vaccination	CD4_Tcell	EIF3K	8.66e-30	0.0849515	0.0999662	0.0699367	2.49e-28	ENSG00000178982
Early post-vaccination vs pre-vaccination	CD4_Tcell	RNF19A	8.47e-56	0.0847747	0.0981833	0.0713661	6.83e-54	ENSG00000034677
Early post-vaccination vs pre-vaccination	CD4_Tcell	RPL18	1.95e-44	0.0847006	0.0991853	0.0702158	9.63e-43	ENSG00000063177
Early post-vaccination vs pre-vaccination	CD4_Tcell	UBA52	1.26e-42	0.0844354	0.0991098	0.069761	6.01e-41	ENSG00000221983
Early post-vaccination vs pre-vaccination	CD4_Tcell	RPL37A	9.33e-41	0.08411	0.0985815	0.0696384	4.05e-39	ENSG00000197756
Early post-vaccination vs pre-vaccination	CD4_Tcell	CLIC1	4.53e-24	0.0826799	0.0983972	0.0669626	9.21e-23	ENSG00000213719
Early post-vaccination vs pre-vaccination	CD4_Tcell	ATP5MG	5.93e-29	0.0825286	0.0977748	0.0672824	1.63e-27	ENSG00000167283
Early post-vaccination vs pre-vaccination	CD4_Tcell	RPS11	8.17e-32	0.0820335	0.0963543	0.0677127	2.52e-30	ENSG00000142534
Early post-vaccination vs pre-vaccination	CD4_Tcell	ARPC1B	2.66e-29	0.0819377	0.0972617	0.0666138	7.51e-28	ENSG00000130429
Early post-vaccination vs pre-vaccination	CD4_Tcell	ARF1	5.27e-31	0.081653	0.0953207	0.0679852	1.57e-29	ENSG00000143761
Early post-vaccination vs pre-vaccination	CD4_Tcell	COTL1	7.79e-29	0.0815442	0.0976462	0.0654422	2.13e-27	ENSG00000103187
Early post-vaccination vs pre-vaccination	CD4_Tcell	GABARAP	5.25e-33	0.0814475	0.0958597	0.0670352	1.7e-31	ENSG00000170296
Early post-vaccination vs pre-vaccination	CD4_Tcell	NR4A2	1.43e-91	0.0811289	0.0933284	0.0689294	3.02e-89	ENSG00000153234
Early post-vaccination vs pre-vaccination	CD4_Tcell	C19orf53	3.6e-33	0.0806456	0.0942899	0.0670013	1.17e-31	ENSG00000104979
Early post-vaccination vs pre-vaccination	CD4_Tcell	UQCRH	1.93e-28	0.0804995	0.09465	0.0663491	5.18e-27	ENSG00000173660
Early post-vaccination vs pre-vaccination	CD4_Tcell	H3F3B	1.41e-36	0.0802717	0.0939018	0.0666416	5.28e-35	ENSG00000132475
Early post-vaccination vs pre-vaccination	CD4_Tcell	CNN2	3.35e-24	0.0801904	0.0960233	0.0643575	6.96e-23	ENSG00000064666
Early post-vaccination vs pre-vaccination	CD4_Tcell	OAZ1	1.71e-27	0.0801693	0.0951366	0.0652021	4.26e-26	ENSG00000104904
Early post-vaccination vs pre-vaccination	CD4_Tcell	TRIR	5.53e-28	0.079917	0.0943719	0.0654622	1.42e-26	ENSG00000123144
Early post-vaccination vs pre-vaccination	CD4_Tcell	RGS10	2.24e-28	0.0798162	0.0944954	0.0651369	5.92e-27	ENSG00000148908
Early post-vaccination vs pre-vaccination	CD4_Tcell	HCST	1.08e-21	0.0797465	0.0961065	0.0633865	1.91e-20	ENSG00000126264
Early post-vaccination vs pre-vaccination	CD4_Tcell	ALDOA	9.62e-26	0.0797435	0.0947422	0.0647449	2.22e-24	ENSG00000149925
Early post-vaccination vs pre-vaccination	CD4_Tcell	RPS4X	6.23e-35	0.0784376	0.093224	0.0636512	2.17e-33	ENSG00000198034
Early post-vaccination vs pre-vaccination	CD4_Tcell	PDCD4	4.48e-24	0.0778624	0.0926564	0.0630684	9.14e-23	ENSG00000150593
Early post-vaccination vs pre-vaccination	CD4_Tcell	FKBP5	1.74e-26	0.0775368	0.0926211	0.0624525	4.2e-25	ENSG00000096060
Early post-vaccination vs pre-vaccination	CD4_Tcell	CD3D	1.5e-29	0.077516	0.0919068	0.0631253	4.27e-28	ENSG00000167286
Early post-vaccination vs pre-vaccination	CD4_Tcell	ARL4C	4.86e-29	0.077316	0.0927214	0.0619107	1.35e-27	ENSG00000188042
Early post-vaccination vs pre-vaccination	CD4_Tcell	SERF2	2.17e-30	0.0769619	0.0910396	0.0628842	6.36e-29	ENSG00000140264
Early post-vaccination vs pre-vaccination	CD4_Tcell	ARID5A	2.17e-37	0.0766865	0.0886579	0.0647151	8.52e-36	ENSG00000196843
Early post-vaccination vs pre-vaccination	CD4_Tcell	DYNLT1	1.77e-41	0.0766294	0.0884206	0.0648382	8.01e-40	ENSG00000146425
Early post-vaccination vs pre-vaccination	CD4_Tcell	SNHG6	3.88e-22	0.0765533	0.0920042	0.0611024	7.16e-21	ENSG00000245910
Early post-vaccination vs pre-vaccination	CD4_Tcell	EZR	1.56e-25	0.0764327	0.0910789	0.0617864	3.53e-24	ENSG00000092820
Early post-vaccination vs pre-vaccination	CD4_Tcell	ZYX	3.49e-24	0.0762359	0.0907187	0.0617531	7.21e-23	ENSG00000159840
Early post-vaccination vs pre-vaccination	CD4_Tcell	RPL4	2.23e-32	0.0757281	0.0892049	0.0622513	7.01e-31	ENSG00000174444
Early post-vaccination vs pre-vaccination	CD4_Tcell	LDHA	8.32e-26	0.0755883	0.0894299	0.0617468	1.93e-24	ENSG00000134333
Early post-vaccination vs pre-vaccination	CD4_Tcell	CD81	2.97e-34	0.0744708	0.0872675	0.0616741	1.01e-32	ENSG00000110651
Early post-vaccination vs pre-vaccination	CD4_Tcell	RPLP2	2.78e-37	0.0743791	0.0875832	0.061175	1.08e-35	ENSG00000177600
Early post-vaccination vs pre-vaccination	CD4_Tcell	RPS14	1.23e-27	0.0742664	0.0896016	0.0589311	3.11e-26	ENSG00000164587
Early post-vaccination vs pre-vaccination	CD4_Tcell	PKM	1.05e-22	0.0739418	0.0890438	0.0588397	2e-21	ENSG00000067225
Early post-vaccination vs pre-vaccination	CD4_Tcell	DDX5	4.09e-45	0.0739374	0.0843323	0.0635424	2.16e-43	ENSG00000108654
Early post-vaccination vs pre-vaccination	CD4_Tcell	CTLA4	1.89e-66	0.0736592	0.0859642	0.0613543	2.22e-64	ENSG00000163599
Early post-vaccination vs pre-vaccination	CD4_Tcell	SBDS	6.14e-38	0.0735252	0.0851577	0.0618926	2.44e-36	ENSG00000126524
Early post-vaccination vs pre-vaccination	CD4_Tcell	RPL28	6.87e-37	0.0734228	0.0861601	0.0606856	2.61e-35	ENSG00000108107
Early post-vaccination vs pre-vaccination	CD4_Tcell	PPP1CA	3.98e-27	0.0729931	0.0870278	0.0589585	9.7e-26	ENSG00000172531
Early post-vaccination vs pre-vaccination	CD4_Tcell	ATP5MC2	5.47e-22	0.072899	0.0879755	0.0578226	9.94e-21	ENSG00000135390
Early post-vaccination vs pre-vaccination	CD4_Tcell	RPL17	6.07e-28	0.0726208	0.0881253	0.0571164	1.54e-26	ENSG00000265681
Early post-vaccination vs pre-vaccination	CD4_Tcell	CEMIP2	1.22e-32	0.0725573	0.0853511	0.0597634	3.86e-31	ENSG00000135048
Early post-vaccination vs pre-vaccination	CD4_Tcell	UQCR11	1.42e-21	0.072375	0.087225	0.0575251	2.5e-20	ENSG00000127540
Early post-vaccination vs pre-vaccination	CD4_Tcell	EIF3G	2.25e-24	0.0723336	0.0869197	0.0577474	4.74e-23	ENSG00000130811
Early post-vaccination vs pre-vaccination	CD4_Tcell	STK17B	4.62e-22	0.0722148	0.0869481	0.0574814	8.42e-21	ENSG00000081320
Early post-vaccination vs pre-vaccination	CD4_Tcell	TOMM20	3.27e-24	0.0721277	0.0858451	0.0584102	6.8e-23	ENSG00000173726
Early post-vaccination vs pre-vaccination	CD4_Tcell	PER1	1.84e-48	0.0721026	0.083067	0.0611382	1.12e-46	ENSG00000179094
Early post-vaccination vs pre-vaccination	CD4_Tcell	RPL35	3.78e-27	0.0712859	0.0860349	0.0565368	9.29e-26	ENSG00000136942
Early post-vaccination vs pre-vaccination	CD4_Tcell	CIRBP	7.12e-23	0.0711702	0.0855624	0.0567779	1.38e-21	ENSG00000099622
Early post-vaccination vs pre-vaccination	CD4_Tcell	TPT1	2.21e-28	0.0711607	0.085078	0.0572435	5.86e-27	ENSG00000133112
Early post-vaccination vs pre-vaccination	CD4_Tcell	CSK	3.02e-24	0.0711345	0.0853658	0.0569031	6.32e-23	ENSG00000103653
Early post-vaccination vs pre-vaccination	CD4_Tcell	MT-CO3	1.1e-35	0.0711299	0.082535	0.0597247	3.97e-34	ENSG00000198938
Early post-vaccination vs pre-vaccination	CD4_Tcell	NDUFA13	1.15e-25	0.0710317	0.0849556	0.0571077	2.66e-24	ENSG00000186010
Early post-vaccination vs pre-vaccination	CD4_Tcell	RPL36AL	4.58e-22	0.0709914	0.0871874	0.0547953	8.38e-21	ENSG00000165502
Early post-vaccination vs pre-vaccination	CD4_Tcell	SF1	3.55e-26	0.0709297	0.0848044	0.057055	8.46e-25	ENSG00000168066
Early post-vaccination vs pre-vaccination	CD4_Tcell	FXYD5	1.25e-24	0.0708542	0.0851832	0.0565251	2.7e-23	ENSG00000089327
Early post-vaccination vs pre-vaccination	CD4_Tcell	FAU	7.8e-31	0.0705773	0.0847764	0.0563782	2.31e-29	ENSG00000149806
Early post-vaccination vs pre-vaccination	CD4_Tcell	NDUFA4	4.72e-20	0.0705619	0.0853562	0.0557676	7.6e-19	ENSG00000189043
Early post-vaccination vs pre-vaccination	CD4_Tcell	EIF3H	8.6e-20	0.0703768	0.0853438	0.0554099	1.35e-18	ENSG00000147677
Early post-vaccination vs pre-vaccination	CD4_Tcell	HNRNPK	5.52e-24	0.0703425	0.0846362	0.0560488	1.11e-22	ENSG00000165119
Early post-vaccination vs pre-vaccination	CD4_Tcell	ABHD17A	3.88e-28	0.0701933	0.0830897	0.057297	1.01e-26	ENSG00000129968
Early post-vaccination vs pre-vaccination	CD4_Tcell	RHOA	8.6e-22	0.0701363	0.0846101	0.0556625	1.54e-20	ENSG00000067560
Early post-vaccination vs pre-vaccination	CD4_Tcell	RPL24	5.13e-28	0.0697481	0.0841072	0.0553889	1.33e-26	ENSG00000114391
Early post-vaccination vs pre-vaccination	CD4_Tcell	RPS15	1.47e-33	0.0696417	0.0827426	0.0565407	4.85e-32	ENSG00000115268
Early post-vaccination vs pre-vaccination	CD4_Tcell	RPS5	7.88e-22	0.0695683	0.0868808	0.0522558	1.42e-20	ENSG00000083845
Early post-vaccination vs pre-vaccination	CD4_Tcell	HIGD2A	1.32e-19	0.0695385	0.0841484	0.0549286	2.05e-18	ENSG00000146066
Early post-vaccination vs pre-vaccination	CD4_Tcell	RPS3	8.91e-31	0.0694974	0.0830348	0.05596	2.62e-29	ENSG00000149273
Early post-vaccination vs pre-vaccination	CD4_Tcell	UXT	4.6e-20	0.069329	0.0837621	0.0548959	7.44e-19	ENSG00000126756
Early post-vaccination vs pre-vaccination	CD4_Tcell	RNASET2	2.92e-22	0.0692245	0.0838643	0.0545847	5.43e-21	ENSG00000026297
Early post-vaccination vs pre-vaccination	CD4_Tcell	NME2	2.56e-21	0.0690895	0.0836272	0.0545517	4.44e-20	ENSG00000243678
Early post-vaccination vs pre-vaccination	CD4_Tcell	ARHGDIB	1.61e-32	0.0690416	0.080966	0.0571172	5.07e-31	ENSG00000111348
Early post-vaccination vs pre-vaccination	CD4_Tcell	YWHAZ	8.22e-25	0.0690073	0.0822323	0.0557822	1.8e-23	ENSG00000164924
Early post-vaccination vs pre-vaccination	CD4_Tcell	LY6E	7.83e-19	0.0689479	0.0838408	0.054055	1.13e-17	ENSG00000160932
Early post-vaccination vs pre-vaccination	CD4_Tcell	EIF3L	1.56e-19	0.0688976	0.08389	0.0539052	2.39e-18	ENSG00000100129
Early post-vaccination vs pre-vaccination	CD4_Tcell	RPS15A	4.37e-24	0.0685329	0.0838483	0.0532175	8.99e-23	ENSG00000134419
Early post-vaccination vs pre-vaccination	CD4_Tcell	LCK	1.29e-24	0.0685253	0.082234	0.0548166	2.76e-23	ENSG00000182866
Early post-vaccination vs pre-vaccination	CD4_Tcell	TMSB10	4.13e-19	0.0683314	0.0841704	0.0524923	6.15e-18	ENSG00000034510
Early post-vaccination vs pre-vaccination	CD4_Tcell	EIF4A1	3.35e-22	0.0682053	0.0829848	0.0534257	6.2e-21	ENSG00000161960
Early post-vaccination vs pre-vaccination	CD4_Tcell	SNRPD2	6.59e-18	0.0681258	0.0837198	0.0525318	9.14e-17	ENSG00000125743
Early post-vaccination vs pre-vaccination	CD4_Tcell	SUMO2	9.12e-20	0.0677277	0.0822922	0.0531632	1.43e-18	ENSG00000188612
Early post-vaccination vs pre-vaccination	CD4_Tcell	MAPK1IP1L	3.41e-28	0.0675925	0.0795468	0.0556382	8.93e-27	ENSG00000168175
Early post-vaccination vs pre-vaccination	CD4_Tcell	HLA-C	4.77e-39	0.0675756	0.0781407	0.0570105	1.97e-37	ENSG00000204525
Early post-vaccination vs pre-vaccination	CD4_Tcell	RPL29	8.17e-24	0.0674138	0.0826454	0.0521822	1.63e-22	ENSG00000162244
Early post-vaccination vs pre-vaccination	CD4_Tcell	ARF5	3.44e-29	0.067327	0.0790142	0.0556399	9.67e-28	ENSG00000004059
Early post-vaccination vs pre-vaccination	CD4_Tcell	CD6	1.09e-17	0.0672467	0.0825502	0.0519432	1.47e-16	ENSG00000013725
Early post-vaccination vs pre-vaccination	CD4_Tcell	RPS23	5.41e-24	0.0670104	0.0820957	0.0519252	1.1e-22	ENSG00000186468
Early post-vaccination vs pre-vaccination	CD4_Tcell	RPL19	2.26e-27	0.066997	0.0807597	0.0532343	5.59e-26	ENSG00000108298
Early post-vaccination vs pre-vaccination	CD4_Tcell	NOP53	1.63e-19	0.0669738	0.0821056	0.0518421	2.5e-18	ENSG00000105373
Early post-vaccination vs pre-vaccination	CD4_Tcell	H2AFV	2.82e-24	0.0667377	0.0793482	0.0541271	5.92e-23	ENSG00000105968
Early post-vaccination vs pre-vaccination	CD4_Tcell	PFDN5	9.46e-22	0.0665619	0.0813	0.0518237	1.69e-20	ENSG00000123349
Early post-vaccination vs pre-vaccination	CD4_Tcell	RPL8	5e-26	0.066513	0.0804731	0.052553	1.18e-24	ENSG00000161016
Early post-vaccination vs pre-vaccination	CD4_Tcell	OCIAD2	4.43e-22	0.0663955	0.0795422	0.0532489	8.12e-21	ENSG00000145247
Early post-vaccination vs pre-vaccination	CD4_Tcell	CTBP1	3.84e-40	0.0662403	0.0763768	0.0561038	1.64e-38	ENSG00000159692
Early post-vaccination vs pre-vaccination	CD4_Tcell	H3F3A	1.73e-20	0.0659157	0.0799691	0.0518624	2.88e-19	ENSG00000163041
Early post-vaccination vs pre-vaccination	CD4_Tcell	RPS13	1.27e-22	0.0657768	0.081022	0.0505316	2.42e-21	ENSG00000110700
Early post-vaccination vs pre-vaccination	CD4_Tcell	RPL36	6.83e-27	0.0656035	0.079741	0.051466	1.65e-25	ENSG00000130255
Early post-vaccination vs pre-vaccination	CD4_Tcell	ENO1	3.06e-19	0.0654752	0.079638	0.0513123	4.6e-18	ENSG00000074800
Early post-vaccination vs pre-vaccination	CD4_Tcell	UBB	3.97e-17	0.0654176	0.080296	0.0505391	5.17e-16	ENSG00000170315
Early post-vaccination vs pre-vaccination	CD4_Tcell	RPL10	2.15e-27	0.0652256	0.0781179	0.0523333	5.34e-26	ENSG00000147403
Early post-vaccination vs pre-vaccination	CD4_Tcell	RPS20	1.36e-17	0.0650324	0.0798989	0.050166	1.83e-16	ENSG00000008988
Early post-vaccination vs pre-vaccination	CD4_Tcell	ATP5IF1	1.18e-25	0.0649779	0.0788661	0.0510897	2.7e-24	ENSG00000130770
Early post-vaccination vs pre-vaccination	CD4_Tcell	ATP6V0C	1.46e-21	0.0648755	0.0780034	0.0517475	2.55e-20	ENSG00000185883
Early post-vaccination vs pre-vaccination	CD4_Tcell	NDUFS5	2.02e-21	0.0648724	0.0786158	0.051129	3.54e-20	ENSG00000168653
Early post-vaccination vs pre-vaccination	CD4_Tcell	FBXO33	1.16e-35	0.0648036	0.0752069	0.0544002	4.16e-34	ENSG00000165355
Early post-vaccination vs pre-vaccination	CD4_Tcell	EIF5	4.73e-19	0.0646248	0.0785115	0.0507381	7.02e-18	ENSG00000100664
Early post-vaccination vs pre-vaccination	CD4_Tcell	PELI1	1.38e-38	0.0644962	0.0746459	0.0543464	5.63e-37	ENSG00000197329
Early post-vaccination vs pre-vaccination	CD4_Tcell	RPSA	6.73e-25	0.0644242	0.0791655	0.0496829	1.48e-23	ENSG00000168028
Early post-vaccination vs pre-vaccination	CD4_Tcell	RPL37	1.55e-22	0.0642491	0.0789341	0.0495642	2.92e-21	ENSG00000145592
Early post-vaccination vs pre-vaccination	CD4_Tcell	PPP2CA	2.96e-31	0.0641497	0.0755235	0.052776	8.93e-30	ENSG00000113575
Early post-vaccination vs pre-vaccination	CD4_Tcell	RPL7A	1.25e-24	0.0638327	0.0778371	0.0498283	2.71e-23	ENSG00000148303
Early post-vaccination vs pre-vaccination	CD4_Tcell	IRF2BP2	9.05e-41	0.0638322	0.0737647	0.0538998	3.96e-39	ENSG00000168264
Early post-vaccination vs pre-vaccination	CD4_Tcell	EEF1D	1.88e-25	0.0636898	0.0768819	0.0504977	4.24e-24	ENSG00000104529
Early post-vaccination vs pre-vaccination	CD4_Tcell	MAP2K2	1.93e-31	0.0636867	0.0746301	0.0527433	5.88e-30	ENSG00000126934
Early post-vaccination vs pre-vaccination	CD4_Tcell	PTP4A2	1.78e-17	0.0636712	0.0781563	0.0491861	2.39e-16	ENSG00000184007
Early post-vaccination vs pre-vaccination	CD4_Tcell	MZT2B	1.73e-16	0.0635714	0.0783962	0.0487466	2.13e-15	ENSG00000152082
Early post-vaccination vs pre-vaccination	CD4_Tcell	RPL31	1.27e-18	0.0633828	0.0782164	0.0485493	1.82e-17	ENSG00000071082
Early post-vaccination vs pre-vaccination	CD4_Tcell	APOO	4.74e-17	0.0632078	0.07876	0.0476555	6.11e-16	ENSG00000184831
Early post-vaccination vs pre-vaccination	CD4_Tcell	RPL14	3.88e-25	0.0629808	0.0761435	0.049818	8.71e-24	ENSG00000188846
Early post-vaccination vs pre-vaccination	CD4_Tcell	ARMH1	1.03e-21	0.0627067	0.076552	0.0488614	1.84e-20	ENSG00000198520
Early post-vaccination vs pre-vaccination	CD4_Tcell	CD5	1.43e-15	0.0624755	0.0774398	0.0475112	1.62e-14	ENSG00000110448
Early post-vaccination vs pre-vaccination	CD4_Tcell	CORO1A	1.23e-22	0.0616238	0.0743136	0.048934	2.35e-21	ENSG00000102879
Early post-vaccination vs pre-vaccination	CD4_Tcell	ATP5F1D	1.47e-16	0.0615406	0.0756757	0.0474055	1.82e-15	ENSG00000099624
Early post-vaccination vs pre-vaccination	CD4_Tcell	TPI1	5.01e-20	0.0614545	0.0747864	0.0481227	8e-19	ENSG00000111669
Early post-vaccination vs pre-vaccination	CD4_Tcell	CD37	3.69e-19	0.0614094	0.0748298	0.047989	5.51e-18	ENSG00000104894
Early post-vaccination vs pre-vaccination	CD4_Tcell	PPIB	2.2e-16	0.0613332	0.0759445	0.046722	2.67e-15	ENSG00000166794
Early post-vaccination vs pre-vaccination	CD4_Tcell	CUTA	2.43e-16	0.0609603	0.0750436	0.0468769	2.93e-15	ENSG00000112514
Early post-vaccination vs pre-vaccination	CD4_Tcell	EIF3E	7.12e-15	0.0609496	0.0760551	0.0458441	7.71e-14	ENSG00000104408
Early post-vaccination vs pre-vaccination	CD4_Tcell	CDC42	1.05e-17	0.0608178	0.0759197	0.0457158	1.43e-16	ENSG00000070831
Early post-vaccination vs pre-vaccination	CD4_Tcell	GMFG	8.82e-17	0.0607509	0.0752736	0.0462281	1.11e-15	ENSG00000130755
Early post-vaccination vs pre-vaccination	CD4_Tcell	CALM1	1.04e-17	0.0606829	0.0749125	0.0464533	1.41e-16	ENSG00000198668
Early post-vaccination vs pre-vaccination	CD4_Tcell	ALKBH7	1.16e-23	0.0605853	0.072363	0.0488075	2.3e-22	ENSG00000125652
Early post-vaccination vs pre-vaccination	CD4_Tcell	TAGLN2	1.8e-17	0.0605311	0.0763001	0.0447621	2.41e-16	ENSG00000158710
Early post-vaccination vs pre-vaccination	CD4_Tcell	UBXN1	2.6e-18	0.0604865	0.0744263	0.0465467	3.66e-17	ENSG00000162191
Early post-vaccination vs pre-vaccination	CD4_Tcell	ARHGAP9	6.14e-19	0.060342	0.073549	0.047135	9.02e-18	ENSG00000123329
Early post-vaccination vs pre-vaccination	CD4_Tcell	ATP5MC3	2.42e-18	0.0602877	0.0736684	0.046907	3.43e-17	ENSG00000154518
Early post-vaccination vs pre-vaccination	CD4_Tcell	BRK1	1.69e-23	0.0601204	0.0729466	0.0472942	3.32e-22	ENSG00000254999
Early post-vaccination vs pre-vaccination	CD4_Tcell	SERP1	1.72e-14	0.0599619	0.0748127	0.045111	1.81e-13	ENSG00000120742
Early post-vaccination vs pre-vaccination	CD4_Tcell	NFKBIZ	5.5e-26	0.0598115	0.0710625	0.0485606	1.29e-24	ENSG00000144802
Early post-vaccination vs pre-vaccination	CD4_Tcell	TOMM7	1.3e-17	0.0597481	0.0751758	0.0443204	1.75e-16	ENSG00000196683
Early post-vaccination vs pre-vaccination	CD4_Tcell	VAMP2	2.98e-16	0.0596214	0.0737972	0.0454455	3.59e-15	ENSG00000220205
Early post-vaccination vs pre-vaccination	CD4_Tcell	CD52	1.66e-15	0.0595338	0.0741004	0.0449672	1.87e-14	ENSG00000169442
Early post-vaccination vs pre-vaccination	CD4_Tcell	ATP5PO	2.6e-15	0.0595196	0.0737676	0.0452716	2.89e-14	ENSG00000241837
Early post-vaccination vs pre-vaccination	CD4_Tcell	CALM3	2.58e-20	0.0588706	0.0727668	0.0449743	4.24e-19	ENSG00000160014
Early post-vaccination vs pre-vaccination	CD4_Tcell	NACA	1.13e-17	0.0586742	0.0731997	0.0441487	1.53e-16	ENSG00000196531
Early post-vaccination vs pre-vaccination	CD4_Tcell	CYBA	7.62e-14	0.0586154	0.0737399	0.0434909	7.38e-13	ENSG00000051523
Early post-vaccination vs pre-vaccination	CD4_Tcell	SUB1	2.71e-16	0.0584936	0.07295	0.0440371	3.27e-15	ENSG00000113387
Early post-vaccination vs pre-vaccination	CD4_Tcell	RPL7	1.23e-19	0.0583892	0.0739021	0.0428763	1.91e-18	ENSG00000147604
Early post-vaccination vs pre-vaccination	CD4_Tcell	ARF6	6.68e-18	0.0583802	0.0715848	0.0451756	9.22e-17	ENSG00000165527
Early post-vaccination vs pre-vaccination	CD4_Tcell	ELOB	2.35e-15	0.0582468	0.0724597	0.0440339	2.62e-14	ENSG00000103363
Early post-vaccination vs pre-vaccination	CD4_Tcell	SSR2	2.23e-14	0.058179	0.0727483	0.0436097	2.32e-13	ENSG00000163479
Early post-vaccination vs pre-vaccination	CD4_Tcell	COX8A	4.72e-16	0.0581496	0.0717623	0.044537	5.61e-15	ENSG00000176340
Early post-vaccination vs pre-vaccination	CD4_Tcell	PPP1CC	1.57e-27	0.0581148	0.0710616	0.045168	3.91e-26	ENSG00000186298
Early post-vaccination vs pre-vaccination	CD4_Tcell	COX7C	8.37e-16	0.0580841	0.0722888	0.0438793	9.71e-15	ENSG00000127184
Early post-vaccination vs pre-vaccination	CD4_Tcell	RHOG	4.16e-19	0.0580537	0.0707043	0.0454032	6.18e-18	ENSG00000177105
Early post-vaccination vs pre-vaccination	CD4_Tcell	SF3B5	2.15e-21	0.0578909	0.0697434	0.0460384	3.75e-20	ENSG00000169976
Early post-vaccination vs pre-vaccination	CD4_Tcell	SOCS3	1.48e-38	0.0578546	0.0686334	0.0470757	6.01e-37	ENSG00000184557
Early post-vaccination vs pre-vaccination	CD4_Tcell	RPL9	6.34e-19	0.057851	0.0713857	0.0443162	9.27e-18	ENSG00000163682
Early post-vaccination vs pre-vaccination	CD4_Tcell	HOOK2	2.75e-31	0.0578048	0.0682391	0.0473705	8.35e-30	ENSG00000095066
Early post-vaccination vs pre-vaccination	CD4_Tcell	SAT1	2.71e-21	0.057339	0.0704784	0.0441996	4.69e-20	ENSG00000130066
Early post-vaccination vs pre-vaccination	CD4_Tcell	MYLIP	2.7e-24	0.056843	0.0677769	0.0459091	5.69e-23	ENSG00000007944
Early post-vaccination vs pre-vaccination	CD4_Tcell	EIF3D	2.04e-16	0.0567237	0.0700299	0.0434174	2.49e-15	ENSG00000100353
Early post-vaccination vs pre-vaccination	CD4_Tcell	SLC25A3	3.47e-16	0.0566171	0.0710738	0.0421604	4.16e-15	ENSG00000075415
Early post-vaccination vs pre-vaccination	CD4_Tcell	PSME2	6.48e-16	0.0565611	0.0705288	0.0425933	7.63e-15	ENSG00000100911
Early post-vaccination vs pre-vaccination	CD4_Tcell	MRPL54	5.11e-26	0.0562868	0.0668588	0.0457147	1.2e-24	ENSG00000183617
Early post-vaccination vs pre-vaccination	CD4_Tcell	GPI	3.01e-21	0.056096	0.0679226	0.0442694	5.19e-20	ENSG00000105220
Early post-vaccination vs pre-vaccination	CD4_Tcell	SAP18	2.27e-17	0.0560375	0.0690313	0.0430436	3e-16	ENSG00000150459
Early post-vaccination vs pre-vaccination	CD4_Tcell	JTB	8.16e-17	0.0559697	0.0688817	0.0430578	1.04e-15	ENSG00000143543
Early post-vaccination vs pre-vaccination	CD4_Tcell	REL	3.93e-24	0.0559393	0.0666432	0.0452354	8.11e-23	ENSG00000162924
Early post-vaccination vs pre-vaccination	CD4_Tcell	SOD1	3.24e-14	0.0557482	0.0703387	0.0411578	3.3e-13	ENSG00000142168
Early post-vaccination vs pre-vaccination	CD4_Tcell	APRT	1.47e-12	0.0555301	0.0703447	0.0407154	1.27e-11	ENSG00000198931
Early post-vaccination vs pre-vaccination	CD4_Tcell	TSC22D4	3.26e-19	0.0552491	0.0676366	0.0428616	4.89e-18	ENSG00000166925
Early post-vaccination vs pre-vaccination	CD4_Tcell	AUP1	1.05e-17	0.0551634	0.0674027	0.042924	1.43e-16	ENSG00000115307
Early post-vaccination vs pre-vaccination	CD4_Tcell	SSU72	2.03e-16	0.0551321	0.0677904	0.0424738	2.47e-15	ENSG00000160075
Early post-vaccination vs pre-vaccination	CD4_Tcell	STRAP	1.47e-23	0.0550406	0.0656251	0.0444562	2.89e-22	ENSG00000023734
Early post-vaccination vs pre-vaccination	CD4_Tcell	STAT3	5.69e-18	0.0548868	0.0685378	0.0412357	7.91e-17	ENSG00000168610
Early post-vaccination vs pre-vaccination	CD4_Tcell	EID1	4.36e-17	0.0548459	0.0681648	0.041527	5.64e-16	ENSG00000255302
Early post-vaccination vs pre-vaccination	CD4_Tcell	STK17A	1.27e-11	0.0545357	0.0698132	0.0392582	1e-10	ENSG00000164543
Early post-vaccination vs pre-vaccination	CD4_Tcell	COX5A	6.41e-24	0.0544968	0.0658624	0.0431312	1.29e-22	ENSG00000178741
Early post-vaccination vs pre-vaccination	CD4_Tcell	RPS17	1.04e-11	0.0543314	0.0694764	0.0391864	8.29e-11	ENSG00000182774
Early post-vaccination vs pre-vaccination	CD4_Tcell	ICAM3	1.18e-12	0.0542207	0.0686816	0.0397598	1.03e-11	ENSG00000076662
Early post-vaccination vs pre-vaccination	CD4_Tcell	PIM2	1.32e-16	0.054194	0.0672438	0.0411442	1.65e-15	ENSG00000102096
Early post-vaccination vs pre-vaccination	CD4_Tcell	UBE2D3	1.01e-12	0.0541694	0.068588	0.0397508	8.87e-12	ENSG00000109332
Early post-vaccination vs pre-vaccination	CD4_Tcell	HNRNPL	2e-14	0.0541309	0.0676459	0.0406159	2.1e-13	ENSG00000104824
Early post-vaccination vs pre-vaccination	CD4_Tcell	RPS8	8.5e-17	0.0534096	0.0667684	0.0400509	1.08e-15	ENSG00000142937
Early post-vaccination vs pre-vaccination	CD4_Tcell	VSIR	1.39e-14	0.0533422	0.0665134	0.040171	1.47e-13	ENSG00000107738
Early post-vaccination vs pre-vaccination	CD4_Tcell	SELENOH	6.18e-13	0.053296	0.0674532	0.0391389	5.49e-12	ENSG00000211450
Early post-vaccination vs pre-vaccination	CD4_Tcell	LSP1	7.85e-14	0.05326	0.067956	0.0385641	7.59e-13	ENSG00000130592
Early post-vaccination vs pre-vaccination	CD4_Tcell	PGK1	1.2e-12	0.0532447	0.0675348	0.0389547	1.04e-11	ENSG00000102144
Early post-vaccination vs pre-vaccination	CD4_Tcell	ATP5F1C	8.26e-17	0.0528775	0.0648567	0.0408983	1.05e-15	ENSG00000165629
Early post-vaccination vs pre-vaccination	CD4_Tcell	FKBP8	2.82e-19	0.0528305	0.065728	0.039933	4.26e-18	ENSG00000105701
Early post-vaccination vs pre-vaccination	CD4_Tcell	HSPA5	3.01e-13	0.0527929	0.0673763	0.0382096	2.78e-12	ENSG00000044574
Early post-vaccination vs pre-vaccination	CD4_Tcell	LIME1	2e-13	0.0527897	0.0679382	0.0376412	1.86e-12	ENSG00000203896
Early post-vaccination vs pre-vaccination	CD4_Tcell	SRSF9	7.16e-16	0.0527339	0.0650672	0.0404006	8.38e-15	ENSG00000111786
Early post-vaccination vs pre-vaccination	CD4_Tcell	GUK1	1.07e-14	0.0526073	0.0654956	0.0397189	1.14e-13	ENSG00000143774
Early post-vaccination vs pre-vaccination	CD4_Tcell	IGFLR1	2.69e-23	0.052377	0.0636096	0.0411444	5.26e-22	ENSG00000126246
Early post-vaccination vs pre-vaccination	CD4_Tcell	KLF2	8.8e-07	0.0523331	0.072041	0.0326253	3.75e-06	ENSG00000127528
Early post-vaccination vs pre-vaccination	CD4_Tcell	TUBA1A	7.32e-19	0.0523131	0.0668515	0.0377747	1.06e-17	ENSG00000167552
Early post-vaccination vs pre-vaccination	CD4_Tcell	HNRNPDL	1.47e-13	0.0522	0.0662042	0.0381958	1.39e-12	ENSG00000152795
Early post-vaccination vs pre-vaccination	CD4_Tcell	UBE2D2	3.32e-13	0.0521458	0.0662083	0.0380833	3.05e-12	ENSG00000131508
Early post-vaccination vs pre-vaccination	CD4_Tcell	PSMB1	3.88e-15	0.05205	0.0646451	0.0394549	4.28e-14	ENSG00000008018
Early post-vaccination vs pre-vaccination	CD4_Tcell	TMEM258	7.87e-14	0.0518762	0.0658797	0.0378727	7.59e-13	ENSG00000134825
Early post-vaccination vs pre-vaccination	CD4_Tcell	WDR1	8.66e-12	0.0518291	0.0662254	0.0374329	7.03e-11	ENSG00000071127
Early post-vaccination vs pre-vaccination	CD4_Tcell	BCAS2	4.1e-26	0.0516582	0.0613969	0.0419196	9.74e-25	ENSG00000116752
Early post-vaccination vs pre-vaccination	CD4_Tcell	SRSF10	2.12e-12	0.0515902	0.0653923	0.0377881	1.79e-11	ENSG00000188529
Early post-vaccination vs pre-vaccination	CD4_Tcell	KRT10	6.06e-13	0.0513013	0.0647169	0.0378857	5.41e-12	ENSG00000186395
Early post-vaccination vs pre-vaccination	CD4_Tcell	RPS24	8.94e-16	0.0510698	0.0645881	0.0375514	1.03e-14	ENSG00000138326
Early post-vaccination vs pre-vaccination	CD4_Tcell	COPE	3.35e-15	0.05104	0.0632902	0.0387899	3.7e-14	ENSG00000105669
Early post-vaccination vs pre-vaccination	CD4_Tcell	SNU13	2.44e-15	0.0509289	0.0639422	0.0379156	2.71e-14	ENSG00000100138
Early post-vaccination vs pre-vaccination	CD4_Tcell	EEF1A1	5.64e-21	0.0507936	0.0621896	0.0393976	9.65e-20	ENSG00000156508
Early post-vaccination vs pre-vaccination	CD4_Tcell	COX6B1	1.94e-10	0.0502422	0.0650907	0.0353937	1.33e-09	ENSG00000126267
Early post-vaccination vs pre-vaccination	CD4_Tcell	COX6C	1.39e-10	0.0501982	0.0649272	0.0354693	9.74e-10	ENSG00000164919
Early post-vaccination vs pre-vaccination	CD4_Tcell	RALY	6.8e-14	0.0501665	0.0631706	0.0371623	6.62e-13	ENSG00000125970
Early post-vaccination vs pre-vaccination	CD4_Tcell	CORO1B	1.8e-17	0.0500678	0.0637151	0.0364204	2.4e-16	ENSG00000172725
Early post-vaccination vs pre-vaccination	CD4_Tcell	NOSIP	8.17e-10	0.0500109	0.0662834	0.0337384	5.3e-09	ENSG00000142546
Early post-vaccination vs pre-vaccination	CD4_Tcell	C12orf57	5.79e-09	0.0499446	0.0663207	0.0335685	3.36e-08	ENSG00000111678
Early post-vaccination vs pre-vaccination	CD4_Tcell	LSM7	1.7e-14	0.0499406	0.0626464	0.0372348	1.8e-13	ENSG00000130332
Early post-vaccination vs pre-vaccination	CD4_Tcell	METTL9	4.75e-20	0.0499393	0.0606053	0.0392734	7.62e-19	ENSG00000197006
Early post-vaccination vs pre-vaccination	CD4_Tcell	SIPA1	3.32e-20	0.0499353	0.0602946	0.039576	5.41e-19	ENSG00000213445
Early post-vaccination vs pre-vaccination	CD4_Tcell	COX7A2	1.88e-11	0.0497285	0.0636676	0.0357894	1.45e-10	ENSG00000112695
Early post-vaccination vs pre-vaccination	CD4_Tcell	GPX4	1.89e-10	0.0496642	0.0643078	0.0350206	1.3e-09	ENSG00000167468
Early post-vaccination vs pre-vaccination	CD4_Tcell	FP236383.3	6.99e-11	0.0494271	0.065592	0.0332622	5.09e-10	ENSG00000280441
Early post-vaccination vs pre-vaccination	CD4_Tcell	RHOF	3.66e-14	0.049278	0.0616076	0.0369483	3.71e-13	ENSG00000139725
Early post-vaccination vs pre-vaccination	CD4_Tcell	CCNL1	4.73e-11	0.0492186	0.0639405	0.0344966	3.54e-10	ENSG00000163660
Early post-vaccination vs pre-vaccination	CD4_Tcell	DRAP1	6.13e-14	0.0491847	0.0618947	0.0364747	6.06e-13	ENSG00000175550
Early post-vaccination vs pre-vaccination	CD4_Tcell	MZT2A	6.29e-14	0.0490242	0.0619401	0.0361083	6.18e-13	ENSG00000173272
Early post-vaccination vs pre-vaccination	CD4_Tcell	UQCRB	3.39e-11	0.0486511	0.0643862	0.0329159	2.57e-10	ENSG00000156467
Early post-vaccination vs pre-vaccination	CD4_Tcell	PNPLA2	1.03e-17	0.0486128	0.0593812	0.0378445	1.41e-16	ENSG00000177666
Early post-vaccination vs pre-vaccination	CD4_Tcell	MAF1	5.3e-20	0.0486058	0.0586905	0.0385211	8.46e-19	ENSG00000179632
Early post-vaccination vs pre-vaccination	CD4_Tcell	SRRM1	5.13e-11	0.0485748	0.063137	0.0340126	3.82e-10	ENSG00000133226
Early post-vaccination vs pre-vaccination	CD4_Tcell	YWHAQ	3.72e-17	0.0485495	0.0606341	0.0364648	4.86e-16	ENSG00000134308
Early post-vaccination vs pre-vaccination	CD4_Tcell	NSMCE3	8.84e-18	0.0485469	0.0597695	0.0373243	1.22e-16	ENSG00000185115
Early post-vaccination vs pre-vaccination	CD4_Tcell	CD3E	1.27e-16	0.0485394	0.0605713	0.0365074	1.59e-15	ENSG00000198851
Early post-vaccination vs pre-vaccination	CD4_Tcell	BSG	4.02e-14	0.0484103	0.0605679	0.0362527	4.05e-13	ENSG00000172270
Early post-vaccination vs pre-vaccination	CD4_Tcell	ERP29	5.63e-10	0.0481853	0.0627241	0.0336466	3.69e-09	ENSG00000089248
Early post-vaccination vs pre-vaccination	CD4_Tcell	CAP1	1.22e-09	0.0481629	0.0630346	0.0332913	7.77e-09	ENSG00000131236
Early post-vaccination vs pre-vaccination	CD4_Tcell	ATP5F1A	1.06e-11	0.0480874	0.06169	0.0344849	8.5e-11	ENSG00000152234
Early post-vaccination vs pre-vaccination	CD4_Tcell	SKIL	2.86e-30	0.0480206	0.0585916	0.0374495	8.3e-29	ENSG00000136603
Early post-vaccination vs pre-vaccination	CD4_Tcell	CIB1	7.8e-11	0.0478823	0.0617072	0.0340573	5.65e-10	ENSG00000185043
Early post-vaccination vs pre-vaccination	CD4_Tcell	RPL12	1.9e-11	0.0478155	0.0627507	0.0328802	1.47e-10	ENSG00000197958
Early post-vaccination vs pre-vaccination	CD4_Tcell	KLF9	4.43e-24	0.0475849	0.0566756	0.0384942	9.07e-23	ENSG00000119138
Early post-vaccination vs pre-vaccination	CD4_Tcell	RNF125	6.22e-14	0.047552	0.059516	0.0355879	6.12e-13	ENSG00000101695
Early post-vaccination vs pre-vaccination	CD4_Tcell	ACAP1	7.74e-10	0.0475109	0.0620989	0.0329229	5.03e-09	ENSG00000072818
Early post-vaccination vs pre-vaccination	CD4_Tcell	ID2	7.98e-22	0.0474187	0.0571441	0.0376934	1.44e-20	ENSG00000115738
Early post-vaccination vs pre-vaccination	CD4_Tcell	EEF1B2	6.57e-12	0.0473615	0.0639037	0.0308193	5.42e-11	ENSG00000114942
Early post-vaccination vs pre-vaccination	CD4_Tcell	PARK7	3.6e-14	0.0473543	0.0604126	0.0342959	3.65e-13	ENSG00000116288
Early post-vaccination vs pre-vaccination	CD4_Tcell	TXNL4A	7.54e-16	0.0473272	0.058432	0.0362223	8.8e-15	ENSG00000141759
Early post-vaccination vs pre-vaccination	CD4_Tcell	ARPC2	8.3e-12	0.0472526	0.0614004	0.0331048	6.76e-11	ENSG00000163466
Early post-vaccination vs pre-vaccination	CD4_Tcell	SSR4	2.42e-09	0.0470891	0.0618337	0.0323444	1.49e-08	ENSG00000180879
Early post-vaccination vs pre-vaccination	CD4_Tcell	SIK3	4.5e-09	0.0468719	0.0620697	0.0316742	2.65e-08	ENSG00000160584
Early post-vaccination vs pre-vaccination	CD4_Tcell	LIMD2	9.53e-11	0.0468293	0.0605907	0.0330679	6.82e-10	ENSG00000136490
Early post-vaccination vs pre-vaccination	CD4_Tcell	IDS	4.77e-14	0.0467845	0.0598442	0.0337248	4.78e-13	ENSG00000010404
Early post-vaccination vs pre-vaccination	CD4_Tcell	HSPB1	3.74e-11	0.0467611	0.060209	0.0333132	2.83e-10	ENSG00000106211
Early post-vaccination vs pre-vaccination	CD4_Tcell	RPS12	2.4e-09	0.0467362	0.0628796	0.0305928	1.47e-08	ENSG00000112306
Early post-vaccination vs pre-vaccination	CD4_Tcell	EIF3I	1.94e-16	0.0467179	0.0577774	0.0356585	2.38e-15	ENSG00000084623
Early post-vaccination vs pre-vaccination	CD4_Tcell	PNISR	5.1e-10	0.0465547	0.0611132	0.0319962	3.37e-09	ENSG00000132424
Early post-vaccination vs pre-vaccination	CD4_Tcell	TMEM243	1.71e-13	0.0464578	0.0591532	0.0337624	1.6e-12	ENSG00000135185
Early post-vaccination vs pre-vaccination	CD4_Tcell	APH1A	1.32e-15	0.0464556	0.0574175	0.0354937	1.5e-14	ENSG00000117362
Early post-vaccination vs pre-vaccination	CD4_Tcell	UBL5	3.08e-09	0.0464512	0.0610664	0.031836	1.86e-08	ENSG00000198258
Early post-vaccination vs pre-vaccination	CD4_Tcell	ANAPC16	9.95e-10	0.0463329	0.0607841	0.0318816	6.38e-09	ENSG00000166295
Early post-vaccination vs pre-vaccination	CD4_Tcell	IGBP1	6.21e-16	0.0463263	0.0574739	0.0351788	7.34e-15	ENSG00000089289
Early post-vaccination vs pre-vaccination	CD4_Tcell	GNB2	8.35e-12	0.0460344	0.0586948	0.0333741	6.79e-11	ENSG00000172354
Early post-vaccination vs pre-vaccination	CD4_Tcell	AP2M1	6.91e-16	0.0460277	0.0569952	0.0350602	8.1e-15	ENSG00000161203
Early post-vaccination vs pre-vaccination	CD4_Tcell	RNPEPL1	1.08e-21	0.0458719	0.0552753	0.0364686	1.91e-20	ENSG00000142327
Early post-vaccination vs pre-vaccination	CD4_Tcell	TRA2B	5.42e-11	0.0455264	0.059483	0.0315697	4.02e-10	ENSG00000136527
Early post-vaccination vs pre-vaccination	CD4_Tcell	CD44	2.96e-11	0.0455162	0.0599741	0.0310584	2.26e-10	ENSG00000026508
Early post-vaccination vs pre-vaccination	CD4_Tcell	RNF138	1.11e-15	0.04531	0.0560163	0.0346037	1.28e-14	ENSG00000134758
Early post-vaccination vs pre-vaccination	CD4_Tcell	CCNI	1.04e-08	0.0451201	0.0599019	0.0303383	5.86e-08	ENSG00000118816
Early post-vaccination vs pre-vaccination	CD4_Tcell	UFC1	7.86e-14	0.0450241	0.0567477	0.0333005	7.59e-13	ENSG00000143222
Early post-vaccination vs pre-vaccination	CD4_Tcell	AP3M2	2.08e-22	0.0449796	0.0542704	0.0356888	3.92e-21	ENSG00000070718
Early post-vaccination vs pre-vaccination	CD4_Tcell	PHB2	1.73e-11	0.0448193	0.0576456	0.0319931	1.35e-10	ENSG00000215021
Early post-vaccination vs pre-vaccination	CD4_Tcell	AURKAIP1	1.26e-15	0.0447665	0.0553513	0.0341817	1.44e-14	ENSG00000175756
Early post-vaccination vs pre-vaccination	CD4_Tcell	RNPS1	4.4e-12	0.0445715	0.0566508	0.0324922	3.66e-11	ENSG00000205937
Early post-vaccination vs pre-vaccination	CD4_Tcell	OXA1L	3.13e-13	0.0445002	0.056361	0.0326395	2.87e-12	ENSG00000155463
Early post-vaccination vs pre-vaccination	CD4_Tcell	EIF3M	5.95e-10	0.0443409	0.0578489	0.0308329	3.89e-09	ENSG00000149100
Early post-vaccination vs pre-vaccination	CD4_Tcell	VASP	1.01e-15	0.0442544	0.0546757	0.0338331	1.17e-14	ENSG00000125753
Early post-vaccination vs pre-vaccination	CD4_Tcell	PSMB3	8.48e-15	0.044242	0.0555836	0.0329005	9.09e-14	ENSG00000277791
Early post-vaccination vs pre-vaccination	CD4_Tcell	TMUB1	6.86e-19	0.0442211	0.0536817	0.0347605	1e-17	ENSG00000164897
Early post-vaccination vs pre-vaccination	CD4_Tcell	IFITM1	9.58e-07	0.0440444	0.0609248	0.027164	4.05e-06	ENSG00000185885
Early post-vaccination vs pre-vaccination	CD4_Tcell	SPOCK2	4.67e-09	0.0440357	0.0592406	0.0288308	2.74e-08	ENSG00000107742
Early post-vaccination vs pre-vaccination	CD4_Tcell	GNG5	2e-12	0.0437775	0.0564985	0.0310565	1.7e-11	ENSG00000174021
Early post-vaccination vs pre-vaccination	CD4_Tcell	CCDC59	8.53e-16	0.043683	0.0542858	0.0330803	9.88e-15	ENSG00000133773
Early post-vaccination vs pre-vaccination	CD4_Tcell	ARPC4	2.68e-14	0.0436381	0.0565539	0.0307222	2.75e-13	ENSG00000241553
Early post-vaccination vs pre-vaccination	CD4_Tcell	CYCS	5.56e-19	0.0435725	0.0535925	0.0335526	8.19e-18	ENSG00000172115
Early post-vaccination vs pre-vaccination	CD4_Tcell	RAB11A	5.42e-14	0.0435005	0.0549319	0.0320691	5.39e-13	ENSG00000103769
Early post-vaccination vs pre-vaccination	CD4_Tcell	COX6A1	1.44e-08	0.0434006	0.0578824	0.0289189	8e-08	ENSG00000111775
Early post-vaccination vs pre-vaccination	CD4_Tcell	CLPP	6.94e-15	0.0433528	0.0539217	0.0327839	7.52e-14	ENSG00000125656
Early post-vaccination vs pre-vaccination	CD4_Tcell	RELB	2.87e-22	0.0432687	0.0524212	0.0341161	5.34e-21	ENSG00000104856
Early post-vaccination vs pre-vaccination	CD4_Tcell	RHBDD2	3.71e-18	0.0432373	0.0528274	0.0336473	5.21e-17	ENSG00000005486
Early post-vaccination vs pre-vaccination	CD4_Tcell	RAB11B	3.48e-13	0.0430896	0.0541631	0.032016	3.17e-12	ENSG00000185236
Early post-vaccination vs pre-vaccination	CD4_Tcell	ATP5F1E	5.14e-09	0.0430818	0.0580172	0.0281464	3e-08	ENSG00000124172
Early post-vaccination vs pre-vaccination	CD4_Tcell	NAP1L1	1.3e-08	0.0430761	0.0576435	0.0285087	7.23e-08	ENSG00000187109
Early post-vaccination vs pre-vaccination	CD4_Tcell	SMDT1	3.48e-09	0.0430445	0.0576276	0.0284614	2.09e-08	ENSG00000183172
Early post-vaccination vs pre-vaccination	CD4_Tcell	SNRPB	3.56e-12	0.0429971	0.0549821	0.031012	2.99e-11	ENSG00000125835
Early post-vaccination vs pre-vaccination	CD4_Tcell	CHI3L2	5.31e-28	0.042974	0.0574165	0.0285314	1.37e-26	ENSG00000064886
Early post-vaccination vs pre-vaccination	CD4_Tcell	SRP14	3.51e-10	0.0427119	0.0576227	0.0278011	2.37e-09	ENSG00000140319
Early post-vaccination vs pre-vaccination	CD4_Tcell	NFATC1	6.01e-20	0.0424888	0.0531044	0.0318733	9.56e-19	ENSG00000131196
Early post-vaccination vs pre-vaccination	CD4_Tcell	PTPN7	5.8e-10	0.0424384	0.0552723	0.0296045	3.8e-09	ENSG00000143851
Early post-vaccination vs pre-vaccination	CD4_Tcell	PSMD7	3.44e-14	0.0424109	0.0530669	0.0317549	3.5e-13	ENSG00000103035
Early post-vaccination vs pre-vaccination	CD4_Tcell	RPL5	1.35e-10	0.0423395	0.0566501	0.0280289	9.49e-10	ENSG00000122406
Early post-vaccination vs pre-vaccination	CD4_Tcell	HSP90AB1	1.58e-07	0.0422092	0.0572253	0.0271931	7.6e-07	ENSG00000096384
Early post-vaccination vs pre-vaccination	CD4_Tcell	NDUFA11	3.07e-09	0.042204	0.0557191	0.0286889	1.86e-08	ENSG00000174886
Early post-vaccination vs pre-vaccination	CD4_Tcell	CD48	1.39e-07	0.0421466	0.0570619	0.0272313	6.77e-07	ENSG00000117091
Early post-vaccination vs pre-vaccination	CD4_Tcell	LDHB	3.89e-18	0.0421256	0.0572544	0.0269968	5.46e-17	ENSG00000111716
Early post-vaccination vs pre-vaccination	CD4_Tcell	CSNK2B	1.58e-09	0.0420421	0.0550836	0.0290005	9.9e-09	ENSG00000204435
Early post-vaccination vs pre-vaccination	CD4_Tcell	BAX	7.21e-13	0.0417799	0.0526897	0.0308701	6.37e-12	ENSG00000087088
Early post-vaccination vs pre-vaccination	CD4_Tcell	SIRPG	3.66e-10	0.041768	0.0556535	0.0278825	2.46e-09	ENSG00000089012
Early post-vaccination vs pre-vaccination	CD4_Tcell	TNFRSF14	4.41e-09	0.041757	0.0548995	0.0286146	2.6e-08	ENSG00000157873
Early post-vaccination vs pre-vaccination	CD4_Tcell	PDE4D	1.84e-16	0.0415853	0.0518486	0.0313219	2.25e-15	ENSG00000113448
Early post-vaccination vs pre-vaccination	CD4_Tcell	DNPH1	2.1e-18	0.041555	0.0510997	0.0320102	2.99e-17	ENSG00000112667
Early post-vaccination vs pre-vaccination	CD4_Tcell	DBI	1.22e-13	0.0415167	0.0525415	0.0304919	1.16e-12	ENSG00000155368
Early post-vaccination vs pre-vaccination	CD4_Tcell	ATP5PD	1.51e-09	0.0414446	0.0541825	0.0287068	9.47e-09	ENSG00000167863
Early post-vaccination vs pre-vaccination	CD4_Tcell	PSMD8	3.51e-14	0.041394	0.0524122	0.0303758	3.56e-13	ENSG00000099341
Early post-vaccination vs pre-vaccination	CD4_Tcell	FKBP1A	4.96e-14	0.0413087	0.0534863	0.0291311	4.95e-13	ENSG00000088832
Early post-vaccination vs pre-vaccination	CD4_Tcell	ARL6IP4	4.19e-08	0.0411285	0.0549754	0.0272815	2.2e-07	ENSG00000182196
Early post-vaccination vs pre-vaccination	CD4_Tcell	TNFSF8	6.5e-17	0.0410586	0.0511168	0.0310005	8.33e-16	ENSG00000106952
Early post-vaccination vs pre-vaccination	CD4_Tcell	SEPTIN6	1.09e-07	0.0410427	0.0557525	0.0263329	5.37e-07	ENSG00000125354
Early post-vaccination vs pre-vaccination	CD4_Tcell	P4HB	2.19e-09	0.0409863	0.05367	0.0283027	1.35e-08	ENSG00000185624
Early post-vaccination vs pre-vaccination	CD4_Tcell	ARID4B	8.87e-09	0.0409405	0.055877	0.026004	5.05e-08	ENSG00000054267
Early post-vaccination vs pre-vaccination	CD4_Tcell	XRCC6	2.92e-09	0.0409341	0.054596	0.0272722	1.77e-08	ENSG00000196419
Early post-vaccination vs pre-vaccination	CD4_Tcell	ABRACL	1.54e-08	0.040906	0.0547117	0.0271002	8.52e-08	ENSG00000146386
Early post-vaccination vs pre-vaccination	CD4_Tcell	MTDH	2.28e-08	0.0407253	0.054914	0.0265366	1.23e-07	ENSG00000147649
Early post-vaccination vs pre-vaccination	CD4_Tcell	ATP5F1B	2.22e-09	0.040705	0.0545635	0.0268464	1.37e-08	ENSG00000110955
Early post-vaccination vs pre-vaccination	CD4_Tcell	EIF4H	9.1e-10	0.0406797	0.0529943	0.0283652	5.86e-09	ENSG00000106682
Early post-vaccination vs pre-vaccination	CD4_Tcell	SF3B6	4.74e-13	0.0405752	0.0512972	0.0298533	4.27e-12	ENSG00000115128
Early post-vaccination vs pre-vaccination	CD4_Tcell	TWF2	1.76e-12	0.0405443	0.0513733	0.0297154	1.5e-11	ENSG00000247596
Early post-vaccination vs pre-vaccination	CD4_Tcell	MCUB	1.41e-07	0.0403827	0.0550692	0.0256963	6.84e-07	ENSG00000005059
Early post-vaccination vs pre-vaccination	CD4_Tcell	RPS3A	1.52e-08	0.040232	0.0547972	0.0256669	8.38e-08	ENSG00000145425
Early post-vaccination vs pre-vaccination	CD4_Tcell	WDR83OS	1.44e-10	0.0401721	0.0525658	0.0277784	1.01e-09	ENSG00000105583
Early post-vaccination vs pre-vaccination	CD4_Tcell	EVL	4.6e-13	0.0400917	0.0518161	0.0283673	4.15e-12	ENSG00000196405
Early post-vaccination vs pre-vaccination	CD4_Tcell	PSMA7	1.19e-07	0.0400821	0.0540833	0.026081	5.84e-07	ENSG00000101182
Early post-vaccination vs pre-vaccination	CD4_Tcell	VAPA	1.82e-09	0.0400734	0.0525878	0.0275591	1.13e-08	ENSG00000101558
Early post-vaccination vs pre-vaccination	CD4_Tcell	PRDX5	3.48e-13	0.040009	0.0507269	0.0292912	3.17e-12	ENSG00000126432
Early post-vaccination vs pre-vaccination	CD4_Tcell	JAK3	1.95e-08	0.0400056	0.0531361	0.0268752	1.06e-07	ENSG00000105639
Early post-vaccination vs pre-vaccination	CD4_Tcell	ZFP36	6.2e-46	0.0399742	0.0573271	0.0226213	3.36e-44	ENSG00000128016
Early post-vaccination vs pre-vaccination	CD4_Tcell	HMCES	3.29e-15	0.0399394	0.0496414	0.0302374	3.64e-14	ENSG00000183624
Early post-vaccination vs pre-vaccination	CD4_Tcell	AP2S1	1e-16	0.0398482	0.0490648	0.0306316	1.26e-15	ENSG00000042753
Early post-vaccination vs pre-vaccination	CD4_Tcell	BAZ1A	1.14e-09	0.0398435	0.0519401	0.0277469	7.27e-09	ENSG00000198604
Early post-vaccination vs pre-vaccination	CD4_Tcell	MYL12B	7.53e-07	0.0398405	0.0546485	0.0250324	3.23e-06	ENSG00000118680
Early post-vaccination vs pre-vaccination	CD4_Tcell	PUF60	3.03e-13	0.0398162	0.0504733	0.0291591	2.79e-12	ENSG00000179950
Early post-vaccination vs pre-vaccination	CD4_Tcell	TLE5	1.18e-08	0.0396689	0.0548733	0.0244645	6.61e-08	ENSG00000104964
Early post-vaccination vs pre-vaccination	CD4_Tcell	RPL32	1.52e-07	0.0396229	0.0553179	0.0239278	7.36e-07	ENSG00000144713
Early post-vaccination vs pre-vaccination	CD4_Tcell	SYTL3	9.13e-12	0.0394471	0.0509739	0.0279203	7.35e-11	ENSG00000164674
Early post-vaccination vs pre-vaccination	CD4_Tcell	MYADM	1.42e-15	0.0393993	0.0507786	0.0280199	1.61e-14	ENSG00000179820
Early post-vaccination vs pre-vaccination	CD4_Tcell	NDUFA12	1.74e-09	0.0392711	0.0514754	0.0270668	1.08e-08	ENSG00000184752
Early post-vaccination vs pre-vaccination	CD4_Tcell	NAMPT	1.6e-31	0.0392497	0.0464302	0.0320693	4.88e-30	ENSG00000105835
Early post-vaccination vs pre-vaccination	CD4_Tcell	POLR1D	7.6e-09	0.0392261	0.0518224	0.0266297	4.35e-08	ENSG00000186184
Early post-vaccination vs pre-vaccination	CD4_Tcell	PPP6R1	1.4e-12	0.0392127	0.0497109	0.0287144	1.21e-11	ENSG00000105063
Early post-vaccination vs pre-vaccination	CD4_Tcell	HMGA1	3.49e-11	0.0391707	0.05023	0.0281113	2.65e-10	ENSG00000137309
Early post-vaccination vs pre-vaccination	CD4_Tcell	PRR13	2.78e-07	0.0391048	0.0532355	0.0249742	1.29e-06	ENSG00000205352
Early post-vaccination vs pre-vaccination	CD4_Tcell	TKT	9.09e-12	0.0390733	0.0499217	0.0282249	7.33e-11	ENSG00000163931
Early post-vaccination vs pre-vaccination	CD4_Tcell	NONO	7.4e-09	0.0390401	0.0516852	0.0263951	4.24e-08	ENSG00000147140
Early post-vaccination vs pre-vaccination	CD4_Tcell	PGAM1	2.83e-12	0.0390343	0.0511948	0.0268738	2.39e-11	ENSG00000171314
Early post-vaccination vs pre-vaccination	CD4_Tcell	RPS27A	5.79e-10	0.0389032	0.0517068	0.0260997	3.79e-09	ENSG00000143947
Early post-vaccination vs pre-vaccination	CD4_Tcell	AL135905.2	1.41e-22	0.0388904	0.0470414	0.0307393	2.67e-21	ENSG00000285976
Early post-vaccination vs pre-vaccination	CD4_Tcell	EXOSC6	7.67e-19	0.0388615	0.047627	0.030096	1.11e-17	ENSG00000223496
Early post-vaccination vs pre-vaccination	CD4_Tcell	MT2A	1.97e-13	0.0387242	0.0507959	0.0266525	1.84e-12	ENSG00000125148
Early post-vaccination vs pre-vaccination	CD4_Tcell	PCED1B-AS1	6.78e-12	0.0386142	0.0542553	0.0229732	5.58e-11	ENSG00000247774
Early post-vaccination vs pre-vaccination	CD4_Tcell	NUTF2	1.22e-15	0.0385621	0.0476627	0.0294615	1.4e-14	ENSG00000102898
Early post-vaccination vs pre-vaccination	CD4_Tcell	TPM4	2.57e-09	0.0385213	0.0509041	0.0261386	1.57e-08	ENSG00000167460
Early post-vaccination vs pre-vaccination	CD4_Tcell	COX5B	2.69e-07	0.0385201	0.052597	0.0244432	1.25e-06	ENSG00000135940
Early post-vaccination vs pre-vaccination	CD4_Tcell	TMEM219	4.85e-11	0.0384963	0.0495754	0.0274172	3.62e-10	ENSG00000149932
Early post-vaccination vs pre-vaccination	CD4_Tcell	BIN1	3.45e-08	0.0383824	0.0512052	0.0255596	1.82e-07	ENSG00000136717
Early post-vaccination vs pre-vaccination	CD4_Tcell	CYTIP	2.68e-07	0.0383539	0.0532359	0.0234719	1.25e-06	ENSG00000115165
Early post-vaccination vs pre-vaccination	CD4_Tcell	VDAC1	1.09e-13	0.0382406	0.047905	0.0285762	1.04e-12	ENSG00000213585
Early post-vaccination vs pre-vaccination	CD4_Tcell	MLF2	4.49e-13	0.0381354	0.0480813	0.0281894	4.06e-12	ENSG00000089693
Early post-vaccination vs pre-vaccination	CD4_Tcell	MDH2	5.96e-11	0.0380932	0.0493465	0.0268399	4.4e-10	ENSG00000146701
Early post-vaccination vs pre-vaccination	CD4_Tcell	RPL35A	5.09e-07	0.038067	0.0535898	0.0225441	2.25e-06	ENSG00000182899
Early post-vaccination vs pre-vaccination	CD4_Tcell	C1QBP	3.17e-09	0.0380549	0.0502435	0.0258664	1.91e-08	ENSG00000108561
Early post-vaccination vs pre-vaccination	CD4_Tcell	NDUFB11	2.71e-07	0.0380161	0.0519962	0.024036	1.26e-06	ENSG00000147123
Early post-vaccination vs pre-vaccination	CD4_Tcell	RAC1	3.54e-09	0.037966	0.0506453	0.0252866	2.12e-08	ENSG00000136238
Early post-vaccination vs pre-vaccination	CD4_Tcell	PPA1	1.44e-09	0.0379487	0.0496327	0.0262647	9.12e-09	ENSG00000180817
Early post-vaccination vs pre-vaccination	CD4_Tcell	RANBP1	2.26e-15	0.0377836	0.0477059	0.0278612	2.52e-14	ENSG00000099901
Early post-vaccination vs pre-vaccination	CD4_Tcell	DAZAP1	2.02e-13	0.0377428	0.047778	0.0277075	1.88e-12	ENSG00000071626
Early post-vaccination vs pre-vaccination	CD4_Tcell	SNRPA1	1e-10	0.0376645	0.0485368	0.0267922	7.14e-10	ENSG00000131876
Early post-vaccination vs pre-vaccination	CD4_Tcell	PRDX2	1.73e-09	0.0376527	0.0496815	0.0256239	1.07e-08	ENSG00000167815
Early post-vaccination vs pre-vaccination	CD4_Tcell	SDCBP	4.42e-11	0.0376192	0.0489211	0.0263174	3.32e-10	ENSG00000137575
Early post-vaccination vs pre-vaccination	CD4_Tcell	RPL22L1	6.01e-12	0.0375818	0.048599	0.0265646	4.97e-11	ENSG00000163584
Early post-vaccination vs pre-vaccination	CD4_Tcell	RAN	1.39e-06	0.037494	0.051748	0.0232399	5.7e-06	ENSG00000132341
Early post-vaccination vs pre-vaccination	CD4_Tcell	ETFB	7.17e-14	0.0373701	0.0467786	0.0279615	6.96e-13	ENSG00000105379
Early post-vaccination vs pre-vaccination	CD4_Tcell	RBBP6	1.12e-08	0.0371924	0.0500775	0.0243072	6.27e-08	ENSG00000122257
Early post-vaccination vs pre-vaccination	CD4_Tcell	RPL30	9.89e-07	0.0371767	0.0523629	0.0219906	4.17e-06	ENSG00000156482
Early post-vaccination vs pre-vaccination	CD4_Tcell	SELENOK	1.29e-11	0.0371707	0.0475182	0.0268232	1.02e-10	ENSG00000113811
Early post-vaccination vs pre-vaccination	CD4_Tcell	NDUFA6	4.37e-14	0.0370577	0.0471679	0.0269474	4.39e-13	ENSG00000184983
Early post-vaccination vs pre-vaccination	CD4_Tcell	SNHG29	1.08e-08	0.0370399	0.0530111	0.0210687	6.08e-08	ENSG00000175061
Early post-vaccination vs pre-vaccination	CD4_Tcell	HDAC1	7.08e-09	0.0368698	0.0488191	0.0249204	4.06e-08	ENSG00000116478
Early post-vaccination vs pre-vaccination	CD4_Tcell	SEC11A	3.85e-11	0.0368537	0.0480351	0.0256723	2.91e-10	ENSG00000140612
Early post-vaccination vs pre-vaccination	CD4_Tcell	RGS19	1.01e-08	0.0368345	0.0487162	0.0249527	5.72e-08	ENSG00000171700
Early post-vaccination vs pre-vaccination	CD4_Tcell	IL2RG	1.23e-06	0.0368189	0.050798	0.0228397	5.1e-06	ENSG00000147168
Early post-vaccination vs pre-vaccination	CD4_Tcell	YWHAB	3.83e-06	0.0368006	0.0516038	0.0219975	1.45e-05	ENSG00000166913
Early post-vaccination vs pre-vaccination	CD4_Tcell	DEDD2	1.41e-15	0.0367245	0.0454895	0.0279595	1.6e-14	ENSG00000160570
Early post-vaccination vs pre-vaccination	CD4_Tcell	DDOST	6.14e-08	0.0367216	0.0492756	0.0241676	3.15e-07	ENSG00000244038
Early post-vaccination vs pre-vaccination	CD4_Tcell	HNRNPU	2.54e-06	0.0366961	0.0512632	0.022129	1e-05	ENSG00000153187
Early post-vaccination vs pre-vaccination	CD4_Tcell	FAM177A1	2.63e-14	0.0366927	0.0457291	0.0276563	2.71e-13	ENSG00000151327
Early post-vaccination vs pre-vaccination	CD4_Tcell	NDUFV2	4.33e-15	0.0366539	0.0491523	0.0241555	4.75e-14	ENSG00000178127
Early post-vaccination vs pre-vaccination	CD4_Tcell	FAM174C	9.84e-14	0.0366465	0.0458674	0.0274256	9.45e-13	ENSG00000228300
Early post-vaccination vs pre-vaccination	CD4_Tcell	ATP6V0E1	4.55e-07	0.0364445	0.0505429	0.0223461	2.03e-06	ENSG00000113732
Early post-vaccination vs pre-vaccination	CD4_Tcell	RAB5C	5.62e-11	0.0361997	0.0464463	0.025953	4.15e-10	ENSG00000108774
Early post-vaccination vs pre-vaccination	CD4_Tcell	PEBP1	6.65e-07	0.0361795	0.049966	0.0223931	2.88e-06	ENSG00000089220
Early post-vaccination vs pre-vaccination	CD4_Tcell	SNHG5	1.07e-06	0.0361385	0.0497531	0.022524	4.48e-06	ENSG00000203875
Early post-vaccination vs pre-vaccination	CD4_Tcell	R3HDM4	6.27e-09	0.036098	0.0475594	0.0246366	3.62e-08	ENSG00000198858
Early post-vaccination vs pre-vaccination	CD4_Tcell	PSME1	9.59e-06	0.0360414	0.0513955	0.0206873	3.39e-05	ENSG00000092010
Early post-vaccination vs pre-vaccination	CD4_Tcell	SERBP1	3.57e-06	0.0359547	0.0500315	0.021878	1.36e-05	ENSG00000142864
Early post-vaccination vs pre-vaccination	CD4_Tcell	NCBP2AS2	3.09e-13	0.0359036	0.0451806	0.0266265	2.84e-12	ENSG00000270170
Early post-vaccination vs pre-vaccination	CD4_Tcell	INO80E	6.86e-12	0.0358967	0.0456977	0.0260956	5.63e-11	ENSG00000169592
Early post-vaccination vs pre-vaccination	CD4_Tcell	COX7B	2.61e-08	0.0358487	0.0478322	0.0238652	1.4e-07	ENSG00000131174
Early post-vaccination vs pre-vaccination	CD4_Tcell	VDAC2	3.42e-09	0.0357	0.0470775	0.0243225	2.05e-08	ENSG00000165637
Early post-vaccination vs pre-vaccination	CD4_Tcell	PRELID1	2.51e-08	0.0356377	0.0474588	0.0238165	1.35e-07	ENSG00000169230
Early post-vaccination vs pre-vaccination	CD4_Tcell	TSPYL1	5.57e-11	0.0355944	0.0459216	0.0252672	4.12e-10	ENSG00000189241
Early post-vaccination vs pre-vaccination	CD4_Tcell	GOLPH3	1.64e-10	0.0355338	0.0459134	0.0251541	1.14e-09	ENSG00000113384
Early post-vaccination vs pre-vaccination	CD4_Tcell	SRSF3	9.86e-07	0.035508	0.0493406	0.0216754	4.16e-06	ENSG00000112081
Early post-vaccination vs pre-vaccination	CD4_Tcell	ARPC5L	1.48e-12	0.0353101	0.045237	0.0253833	1.27e-11	ENSG00000136950
Early post-vaccination vs pre-vaccination	CD4_Tcell	GPSM3	7.95e-06	0.0352518	0.0499194	0.0205841	2.86e-05	ENSG00000213654
Early post-vaccination vs pre-vaccination	CD4_Tcell	POLD4	7.25e-08	0.0352438	0.047472	0.0230155	3.69e-07	ENSG00000175482
Early post-vaccination vs pre-vaccination	CD4_Tcell	ATP5MD	8.25e-07	0.0352025	0.049115	0.02129	3.53e-06	ENSG00000173915
Early post-vaccination vs pre-vaccination	CD4_Tcell	NDUFA1	4.93e-07	0.0351466	0.0489323	0.0213609	2.19e-06	ENSG00000125356
Early post-vaccination vs pre-vaccination	CD4_Tcell	COX7A2L	7.64e-08	0.0351224	0.0471141	0.0231307	3.87e-07	ENSG00000115944
Early post-vaccination vs pre-vaccination	CD4_Tcell	NDUFB4	4.92e-08	0.0348784	0.0472363	0.0225206	2.56e-07	ENSG00000065518
Early post-vaccination vs pre-vaccination	CD4_Tcell	ARHGDIA	4.99e-07	0.0347116	0.0477079	0.0217153	2.21e-06	ENSG00000141522
Early post-vaccination vs pre-vaccination	CD4_Tcell	GZMM	6.07e-07	0.0346991	0.047598	0.0218003	2.65e-06	ENSG00000197540
Early post-vaccination vs pre-vaccination	CD4_Tcell	GSPT1	9.35e-08	0.0346898	0.0469153	0.0224643	4.66e-07	ENSG00000103342
Early post-vaccination vs pre-vaccination	CD4_Tcell	GPRIN3	2.42e-06	0.0346467	0.0491433	0.0201501	9.58e-06	ENSG00000185477
Early post-vaccination vs pre-vaccination	CD4_Tcell	TOMM22	6.41e-11	0.0346438	0.0445184	0.0247692	4.71e-10	ENSG00000100216
Early post-vaccination vs pre-vaccination	CD4_Tcell	UBE2S	3.32e-23	0.0346357	0.041886	0.0273853	6.45e-22	ENSG00000108106
Early post-vaccination vs pre-vaccination	CD4_Tcell	ETHE1	1.62e-14	0.0346305	0.0433084	0.0259527	1.71e-13	ENSG00000105755
Early post-vaccination vs pre-vaccination	CD4_Tcell	BLOC1S1	2.94e-08	0.0345967	0.0462627	0.0229306	1.57e-07	ENSG00000135441
Early post-vaccination vs pre-vaccination	CD4_Tcell	MOAP1	5.87e-16	0.0344774	0.0426612	0.0262937	6.95e-15	ENSG00000165943
Early post-vaccination vs pre-vaccination	CD4_Tcell	SNRPD1	4.68e-10	0.0344119	0.0447817	0.0240422	3.11e-09	ENSG00000167088
Early post-vaccination vs pre-vaccination	CD4_Tcell	WTAP	2.28e-07	0.0343618	0.0471076	0.0216159	1.07e-06	ENSG00000146457
Early post-vaccination vs pre-vaccination	CD4_Tcell	ARIH1	7.28e-06	0.0343112	0.0482801	0.0203423	2.63e-05	ENSG00000166233
Early post-vaccination vs pre-vaccination	CD4_Tcell	FOSB	4.4e-12	0.0340218	0.0475706	0.020473	3.66e-11	ENSG00000125740
Early post-vaccination vs pre-vaccination	CD4_Tcell	NDUFB2	1.39e-06	0.0339771	0.0471878	0.0207664	5.71e-06	ENSG00000090266
Early post-vaccination vs pre-vaccination	CD4_Tcell	ARL4A	3.69e-19	0.0339469	0.0421977	0.025696	5.51e-18	ENSG00000122644
Early post-vaccination vs pre-vaccination	CD4_Tcell	MXD4	2.48e-18	0.0339402	0.0421723	0.0257082	3.51e-17	ENSG00000123933
Early post-vaccination vs pre-vaccination	CD4_Tcell	ATP6V0B	1.6e-09	0.0339226	0.0443753	0.02347	1e-08	ENSG00000117410
Early post-vaccination vs pre-vaccination	CD4_Tcell	RTRAF	2.84e-07	0.03391	0.046114	0.0217059	1.31e-06	ENSG00000087302
Early post-vaccination vs pre-vaccination	CD4_Tcell	OSBPL8	6.56e-06	0.0338916	0.0481899	0.0195932	2.39e-05	ENSG00000091039
Early post-vaccination vs pre-vaccination	CD4_Tcell	ARHGEF1	1.28e-05	0.0338657	0.0482088	0.0195226	4.43e-05	ENSG00000076928
Early post-vaccination vs pre-vaccination	CD4_Tcell	LRP10	4.17e-08	0.0338582	0.0451987	0.0225177	2.19e-07	ENSG00000197324
Early post-vaccination vs pre-vaccination	CD4_Tcell	PASK	2.33e-16	0.0338414	0.0446905	0.0229923	2.82e-15	ENSG00000115687
Early post-vaccination vs pre-vaccination	CD4_Tcell	RAB5IF	5.31e-11	0.0337521	0.0435946	0.0239097	3.94e-10	ENSG00000101084
Early post-vaccination vs pre-vaccination	CD4_Tcell	DOK2	1.66e-07	0.033715	0.0457421	0.0216879	7.95e-07	ENSG00000147443
Early post-vaccination vs pre-vaccination	CD4_Tcell	MICOS10	2.86e-06	0.0336788	0.0468157	0.0205419	1.11e-05	ENSG00000173436
Early post-vaccination vs pre-vaccination	CD4_Tcell	MAPRE2	3.47e-06	0.0334487	0.0464976	0.0203999	1.33e-05	ENSG00000166974
Early post-vaccination vs pre-vaccination	CD4_Tcell	UBE2B	1.93e-07	0.0334368	0.0455948	0.0212788	9.15e-07	ENSG00000119048
Early post-vaccination vs pre-vaccination	CD4_Tcell	PSMC5	7.38e-08	0.0334312	0.0448866	0.0219758	3.75e-07	ENSG00000087191
Early post-vaccination vs pre-vaccination	CD4_Tcell	SELENOW	1.32e-06	0.0334303	0.0465513	0.0203092	5.42e-06	ENSG00000178980
Early post-vaccination vs pre-vaccination	CD4_Tcell	DPP7	3.08e-06	0.0333839	0.0470485	0.0197192	1.19e-05	ENSG00000176978
Early post-vaccination vs pre-vaccination	CD4_Tcell	ANAPC11	3.91e-09	0.033345	0.043805	0.022885	2.32e-08	ENSG00000141552
Early post-vaccination vs pre-vaccination	CD4_Tcell	ATP6V1G1	1.33e-05	0.0333368	0.0474466	0.019227	4.58e-05	ENSG00000136888
Early post-vaccination vs pre-vaccination	CD4_Tcell	RPL21	3.78e-07	0.0333163	0.0476172	0.0190155	1.7e-06	ENSG00000122026
Early post-vaccination vs pre-vaccination	CD4_Tcell	UBA2	5.05e-08	0.0332577	0.0448274	0.021688	2.62e-07	ENSG00000126261
Early post-vaccination vs pre-vaccination	CD4_Tcell	RNMT	3.09e-08	0.0331014	0.0443531	0.0218498	1.64e-07	ENSG00000101654
Early post-vaccination vs pre-vaccination	CD4_Tcell	RPS28	5.84e-06	0.0330626	0.0474662	0.018659	2.15e-05	ENSG00000233927
Early post-vaccination vs pre-vaccination	CD4_Tcell	PRDX6	5.05e-09	0.032986	0.04344	0.0225319	2.95e-08	ENSG00000117592
Early post-vaccination vs pre-vaccination	CD4_Tcell	PRRC2C	4.89e-05	0.0329858	0.0475388	0.0184327	0.000151012	ENSG00000117523
Early post-vaccination vs pre-vaccination	CD4_Tcell	NDUFS7	1.04e-08	0.0329662	0.0435931	0.0223393	5.88e-08	ENSG00000115286
Early post-vaccination vs pre-vaccination	CD4_Tcell	SPCS1	3.24e-06	0.0329429	0.0469411	0.0189448	1.24e-05	ENSG00000114902
Early post-vaccination vs pre-vaccination	CD4_Tcell	ATP6V1F	7.23e-09	0.032909	0.0433974	0.0224205	4.15e-08	ENSG00000128524
Early post-vaccination vs pre-vaccination	CD4_Tcell	ERGIC3	2.75e-09	0.0328749	0.0437478	0.0220019	1.68e-08	ENSG00000125991
Early post-vaccination vs pre-vaccination	CD4_Tcell	SF3A2	1.03e-07	0.0327354	0.0439919	0.0214789	5.1e-07	ENSG00000104897
Early post-vaccination vs pre-vaccination	CD4_Tcell	TRIM28	5.48e-08	0.0327071	0.0440929	0.0213213	2.83e-07	ENSG00000130726
Early post-vaccination vs pre-vaccination	CD4_Tcell	PFKP	1.12e-15	0.0325981	0.0406509	0.0245454	1.28e-14	ENSG00000067057
Early post-vaccination vs pre-vaccination	CD4_Tcell	RILPL2	1.64e-12	0.0325433	0.0416597	0.0234269	1.41e-11	ENSG00000150977
Early post-vaccination vs pre-vaccination	CD4_Tcell	AL118516.1	2.2e-17	0.0325216	0.0416754	0.0233678	2.92e-16	ENSG00000260708
Early post-vaccination vs pre-vaccination	CD4_Tcell	IFITM2	0.000358591	0.0324529	0.0485778	0.016328	0.000937265	ENSG00000185201
Early post-vaccination vs pre-vaccination	CD4_Tcell	SFT2D1	2.64e-11	0.0324085	0.0417801	0.0230368	2.02e-10	ENSG00000198818
Early post-vaccination vs pre-vaccination	CD4_Tcell	PSMB6	1.06e-09	0.0323754	0.0424302	0.0223205	6.79e-09	ENSG00000142507
Early post-vaccination vs pre-vaccination	CD4_Tcell	ZAP70	5.72e-07	0.032345	0.046745	0.0179451	2.5e-06	ENSG00000115085
Early post-vaccination vs pre-vaccination	CD4_Tcell	HSPA9	6.16e-09	0.032286	0.0438795	0.0206926	3.57e-08	ENSG00000113013
Early post-vaccination vs pre-vaccination	CD4_Tcell	THAP11	3.91e-10	0.0322723	0.0419555	0.0225891	2.62e-09	ENSG00000168286
Early post-vaccination vs pre-vaccination	CD4_Tcell	SRRM2	9.67e-05	0.0321852	0.0470207	0.0173497	0.000282558	ENSG00000167978
Early post-vaccination vs pre-vaccination	CD4_Tcell	RPL36A	1.15e-06	0.0321412	0.0470062	0.0172762	4.8e-06	ENSG00000241343
Early post-vaccination vs pre-vaccination	CD4_Tcell	OSER1	8.5e-14	0.0321291	0.0403673	0.0238909	8.19e-13	ENSG00000132823
Early post-vaccination vs pre-vaccination	CD4_Tcell	CTSD	4.86e-07	0.0321248	0.0441894	0.0200602	2.16e-06	ENSG00000117984
Early post-vaccination vs pre-vaccination	CD4_Tcell	CNIH1	4.91e-10	0.0320977	0.0420433	0.022152	3.25e-09	ENSG00000100528
Early post-vaccination vs pre-vaccination	CD4_Tcell	IDI1	8.96e-13	0.0320511	0.0405451	0.023557	7.89e-12	ENSG00000067064
Early post-vaccination vs pre-vaccination	CD4_Tcell	ZNF706	8.97e-07	0.032048	0.0445295	0.0195666	3.8e-06	ENSG00000120963
Early post-vaccination vs pre-vaccination	CD4_Tcell	GLRX	1.19e-09	0.0320084	0.0418716	0.0221453	7.6e-09	ENSG00000173221
Early post-vaccination vs pre-vaccination	CD4_Tcell	TRAPPC1	2.15e-07	0.0320025	0.0444829	0.0195221	1.01e-06	ENSG00000170043
Early post-vaccination vs pre-vaccination	CD4_Tcell	ATP1B3	1.04e-15	0.0319368	0.0397849	0.0240888	1.19e-14	ENSG00000069849
Early post-vaccination vs pre-vaccination	CD4_Tcell	RNF139	1.45e-11	0.0318812	0.0409384	0.0228241	1.14e-10	ENSG00000170881
Early post-vaccination vs pre-vaccination	CD4_Tcell	TCF7	1.92e-05	0.0318441	0.0472381	0.0164501	6.43e-05	ENSG00000081059
Early post-vaccination vs pre-vaccination	CD4_Tcell	SLC3A2	1.9e-07	0.0318229	0.043051	0.0205948	8.97e-07	ENSG00000168003
Early post-vaccination vs pre-vaccination	CD4_Tcell	MAD1L1	5.56e-08	0.0318214	0.0428056	0.0208372	2.87e-07	ENSG00000002822
Early post-vaccination vs pre-vaccination	CD4_Tcell	CBLB	2.81e-06	0.0317176	0.045302	0.0181332	1.09e-05	ENSG00000114423
Early post-vaccination vs pre-vaccination	CD4_Tcell	U2AF1L4	5.99e-11	0.0316456	0.0407902	0.022501	4.41e-10	ENSG00000161265
Early post-vaccination vs pre-vaccination	CD4_Tcell	HCLS1	4.35e-05	0.0316136	0.0459819	0.0172453	0.000135838	ENSG00000180353
Early post-vaccination vs pre-vaccination	CD4_Tcell	SNHG32	7.84e-08	0.0315668	0.0423888	0.0207448	3.96e-07	ENSG00000204387
Early post-vaccination vs pre-vaccination	CD4_Tcell	SMIM26	3.41e-07	0.0315425	0.0428256	0.0202595	1.55e-06	ENSG00000232388
Early post-vaccination vs pre-vaccination	CD4_Tcell	POMP	2.9e-09	0.031513	0.0418742	0.0211518	1.76e-08	ENSG00000132963
Early post-vaccination vs pre-vaccination	CD4_Tcell	SRSF4	9.47e-06	0.0314686	0.0442426	0.0186946	3.36e-05	ENSG00000116350
Early post-vaccination vs pre-vaccination	CD4_Tcell	NDUFB10	2.72e-07	0.0314414	0.0426412	0.0202415	1.26e-06	ENSG00000140990
Early post-vaccination vs pre-vaccination	CD4_Tcell	BANF1	1.35e-08	0.0314123	0.0427399	0.0200847	7.49e-08	ENSG00000175334
Early post-vaccination vs pre-vaccination	CD4_Tcell	RPS7	1.07e-06	0.0313873	0.0450074	0.0177673	4.49e-06	ENSG00000171863
Early post-vaccination vs pre-vaccination	CD4_Tcell	TNFRSF1B	3.7e-13	0.031377	0.0418591	0.0208948	3.36e-12	ENSG00000028137
Early post-vaccination vs pre-vaccination	CD4_Tcell	C17orf49	3.68e-08	0.0312698	0.0418698	0.0206697	1.94e-07	ENSG00000258315
Early post-vaccination vs pre-vaccination	CD4_Tcell	USP3	0.000110982	0.0312687	0.0458608	0.0166766	0.000321348	ENSG00000140455
Early post-vaccination vs pre-vaccination	CD4_Tcell	CTSA	1.27e-10	0.0312543	0.0416597	0.0208489	8.97e-10	ENSG00000064601
Early post-vaccination vs pre-vaccination	CD4_Tcell	NASP	5.27e-08	0.0312406	0.0417738	0.0207075	2.73e-07	ENSG00000132780
Early post-vaccination vs pre-vaccination	CD4_Tcell	RNASEK	4.33e-05	0.0312386	0.0458393	0.0166378	0.000135212	ENSG00000219200
Early post-vaccination vs pre-vaccination	CD4_Tcell	MFNG	3.48e-07	0.0312028	0.0425084	0.0198973	1.58e-06	ENSG00000100060
Early post-vaccination vs pre-vaccination	CD4_Tcell	AC012645.3	6.23e-17	0.0311411	0.0390094	0.0232729	8e-16	ENSG00000261416
Early post-vaccination vs pre-vaccination	CD4_Tcell	LRRFIP1	0.000266617	0.031126	0.0461772	0.0160749	0.000712996	ENSG00000124831
Early post-vaccination vs pre-vaccination	CD4_Tcell	UBE2L3	1.36e-07	0.0310872	0.0418926	0.0202819	6.61e-07	ENSG00000185651
Early post-vaccination vs pre-vaccination	CD4_Tcell	HLA-B	9.98e-10	0.0309714	0.0404516	0.0214911	6.39e-09	ENSG00000234745
Early post-vaccination vs pre-vaccination	CD4_Tcell	POLR2L	2.44e-05	0.0309501	0.0441053	0.0177948	7.98e-05	ENSG00000177700
Early post-vaccination vs pre-vaccination	CD4_Tcell	TOMM6	1.91e-06	0.0309229	0.0439793	0.0178665	7.64e-06	ENSG00000214736
Early post-vaccination vs pre-vaccination	CD4_Tcell	PSMB9	9.18e-05	0.0308478	0.0452243	0.0164713	0.000269247	ENSG00000240065
Early post-vaccination vs pre-vaccination	CD4_Tcell	HNRNPH3	3.22e-06	0.030829	0.04352	0.0181381	1.23e-05	ENSG00000096746
Early post-vaccination vs pre-vaccination	CD4_Tcell	MRPS15	1.71e-12	0.0307517	0.0389507	0.0225527	1.47e-11	ENSG00000116898
Early post-vaccination vs pre-vaccination	CD4_Tcell	RWDD1	8.72e-07	0.0307281	0.0428852	0.0185709	3.72e-06	ENSG00000111832
Early post-vaccination vs pre-vaccination	CD4_Tcell	SNRPF	6.12e-07	0.0306413	0.042023	0.0192595	2.67e-06	ENSG00000139343
Early post-vaccination vs pre-vaccination	CD4_Tcell	KXD1	1.89e-11	0.0306396	0.0391505	0.0221287	1.46e-10	ENSG00000105700
Early post-vaccination vs pre-vaccination	CD4_Tcell	BUD31	3.04e-11	0.0306233	0.0393719	0.0218747	2.32e-10	ENSG00000106245
Early post-vaccination vs pre-vaccination	CD4_Tcell	PARP1	4.5e-10	0.0306156	0.0415194	0.0197117	3e-09	ENSG00000143799
Early post-vaccination vs pre-vaccination	CD4_Tcell	BCAP31	3.33e-05	0.0305811	0.043921	0.0172413	0.000106707	ENSG00000185825
Early post-vaccination vs pre-vaccination	CD4_Tcell	RAD23A	1.95e-06	0.0305697	0.0423772	0.0187622	7.81e-06	ENSG00000179262
Early post-vaccination vs pre-vaccination	CD4_Tcell	JMY	1.69e-10	0.0305568	0.0395193	0.0215944	1.17e-09	ENSG00000152409
Early post-vaccination vs pre-vaccination	CD4_Tcell	ARIH2	7.77e-08	0.0305478	0.0409184	0.0201773	3.93e-07	ENSG00000177479
Early post-vaccination vs pre-vaccination	CD4_Tcell	LAMTOR4	4.77e-05	0.030534	0.0440836	0.0169843	0.000147982	ENSG00000188186
Early post-vaccination vs pre-vaccination	CD4_Tcell	PPM1G	1.01e-06	0.0304747	0.0419309	0.0190184	4.25e-06	ENSG00000115241
Early post-vaccination vs pre-vaccination	CD4_Tcell	MORF4L1	4.79e-05	0.0304531	0.0442185	0.0166876	0.000148503	ENSG00000185787
Early post-vaccination vs pre-vaccination	CD4_Tcell	ARRDC2	8.98e-12	0.0304424	0.0388703	0.0220144	7.26e-11	ENSG00000105643
Early post-vaccination vs pre-vaccination	CD4_Tcell	ALKBH5	1.52e-08	0.0304034	0.0403517	0.0204551	8.4e-08	ENSG00000091542
Early post-vaccination vs pre-vaccination	CD4_Tcell	PDIA6	2.78e-06	0.0304017	0.0421482	0.0186552	1.08e-05	ENSG00000143870
Early post-vaccination vs pre-vaccination	CD4_Tcell	C4orf3	3.96e-05	0.0303509	0.0435413	0.0171604	0.000125125	ENSG00000164096
Early post-vaccination vs pre-vaccination	CD4_Tcell	KDM6B	1.97e-13	0.0303196	0.0383348	0.0223045	1.84e-12	ENSG00000132510
Early post-vaccination vs pre-vaccination	CD4_Tcell	TMEM123	3.73e-06	0.0303141	0.0450718	0.0155563	1.41e-05	ENSG00000152558
Early post-vaccination vs pre-vaccination	CD4_Tcell	IL2RB	1.26e-10	0.0303132	0.039558	0.0210684	8.96e-10	ENSG00000100385
Early post-vaccination vs pre-vaccination	CD4_Tcell	MKNK2	3.51e-06	0.0302498	0.042181	0.0183187	1.34e-05	ENSG00000099875
Early post-vaccination vs pre-vaccination	CD4_Tcell	PQBP1	3.04e-09	0.0301749	0.0395641	0.0207857	1.84e-08	ENSG00000102103
Early post-vaccination vs pre-vaccination	CD4_Tcell	RNF114	1.76e-08	0.0301707	0.039968	0.0203733	9.64e-08	ENSG00000124226
Early post-vaccination vs pre-vaccination	CD4_Tcell	CNBP	1.27e-05	0.0301323	0.0443292	0.0159354	4.41e-05	ENSG00000169714
Early post-vaccination vs pre-vaccination	CD4_Tcell	BCL7B	1.6e-11	0.0300715	0.0384058	0.0217372	1.25e-10	ENSG00000106635
Early post-vaccination vs pre-vaccination	CD4_Tcell	PGLS	1.43e-07	0.0300415	0.0404814	0.0196015	6.93e-07	ENSG00000130313
Early post-vaccination vs pre-vaccination	CD4_Tcell	VEGFB	2.28e-19	0.0300366	0.0374369	0.0226362	3.48e-18	ENSG00000173511
Early post-vaccination vs pre-vaccination	CD4_Tcell	MRPS24	8.87e-10	0.0300021	0.0391548	0.0208493	5.72e-09	ENSG00000062582
Early post-vaccination vs pre-vaccination	CD4_Tcell	DAD1	0.000158757	0.029983	0.0440597	0.0159062	0.000445771	ENSG00000129562
Early post-vaccination vs pre-vaccination	CD4_Tcell	RAB1B	2.22e-08	0.0299524	0.0402251	0.0196798	1.2e-07	ENSG00000174903
Early post-vaccination vs pre-vaccination	CD4_Tcell	TAP1	1.39e-05	0.0299413	0.042867	0.0170156	4.77e-05	ENSG00000168394
Early post-vaccination vs pre-vaccination	CD4_Tcell	SMAD7	1.62e-16	0.0299169	0.0375412	0.0222926	2.01e-15	ENSG00000101665
Early post-vaccination vs pre-vaccination	CD4_Tcell	BICDL1	2.92e-14	0.029878	0.0375285	0.0222275	2.98e-13	ENSG00000135127
Early post-vaccination vs pre-vaccination	CD4_Tcell	ZNF428	3.68e-09	0.0298581	0.0393856	0.0203307	2.19e-08	ENSG00000131116
Early post-vaccination vs pre-vaccination	CD4_Tcell	SF3B1	0.000181187	0.0298327	0.0444285	0.0152368	0.000503671	ENSG00000115524
Early post-vaccination vs pre-vaccination	CD4_Tcell	ADRM1	1.3e-09	0.029713	0.039124	0.020302	8.27e-09	ENSG00000130706
Early post-vaccination vs pre-vaccination	CD4_Tcell	VAMP5	4.73e-12	0.0296929	0.0382948	0.021091	3.93e-11	ENSG00000168899
Early post-vaccination vs pre-vaccination	CD4_Tcell	PPP4C	3.69e-08	0.0296473	0.0407833	0.0185112	1.95e-07	ENSG00000149923
Early post-vaccination vs pre-vaccination	CD4_Tcell	NDUFA2	4.81e-08	0.0295702	0.040065	0.0190754	2.51e-07	ENSG00000131495
Early post-vaccination vs pre-vaccination	CD4_Tcell	TRAPPC5	4.64e-07	0.0295413	0.0406707	0.0184119	2.07e-06	ENSG00000181029
Early post-vaccination vs pre-vaccination	CD4_Tcell	RBM39	0.000149705	0.0295398	0.0434673	0.0156122	0.00042268	ENSG00000131051
Early post-vaccination vs pre-vaccination	CD4_Tcell	CLTB	1.01e-10	0.0295219	0.0388387	0.020205	7.17e-10	ENSG00000175416
Early post-vaccination vs pre-vaccination	CD4_Tcell	MIDN	2.66e-09	0.0294687	0.0387722	0.0201651	1.63e-08	ENSG00000167470
Early post-vaccination vs pre-vaccination	CD4_Tcell	CRY1	1.13e-11	0.0294283	0.0376986	0.021158	8.99e-11	ENSG00000008405
Early post-vaccination vs pre-vaccination	CD4_Tcell	PPP1R16B	6.73e-07	0.0294259	0.0406961	0.0181558	2.91e-06	ENSG00000101445
Early post-vaccination vs pre-vaccination	CD4_Tcell	MFF	1.75e-07	0.0293641	0.0396238	0.0191045	8.36e-07	ENSG00000168958
Early post-vaccination vs pre-vaccination	CD4_Tcell	NXT1	1.42e-12	0.0293548	0.0374532	0.0212563	1.23e-11	ENSG00000132661
Early post-vaccination vs pre-vaccination	CD4_Tcell	ABHD14B	1.19e-06	0.0293465	0.0407947	0.0178983	4.95e-06	ENSG00000114779
Early post-vaccination vs pre-vaccination	CD4_Tcell	PSMA6	2.31e-07	0.0293426	0.0404462	0.0182391	1.08e-06	ENSG00000100902
Early post-vaccination vs pre-vaccination	CD4_Tcell	ACTN1	3.28e-05	0.0293015	0.041953	0.0166499	0.000105275	ENSG00000072110
Early post-vaccination vs pre-vaccination	CD4_Tcell	NDUFB7	1.15e-07	0.0292095	0.0395717	0.0188473	5.64e-07	ENSG00000099795
Early post-vaccination vs pre-vaccination	CD4_Tcell	USP36	8.87e-08	0.0292007	0.0392675	0.0191338	4.44e-07	ENSG00000055483
Early post-vaccination vs pre-vaccination	CD4_Tcell	MRPS7	6.71e-11	0.0291945	0.0374895	0.0208994	4.92e-10	ENSG00000125445
Early post-vaccination vs pre-vaccination	CD4_Tcell	PCBP2	2.69e-05	0.029165	0.0420866	0.0162434	8.75e-05	ENSG00000197111
Early post-vaccination vs pre-vaccination	CD4_Tcell	CYBC1	6.5e-07	0.0291368	0.0399293	0.0183442	2.82e-06	ENSG00000178927
Early post-vaccination vs pre-vaccination	CD4_Tcell	ATP5PB	5.53e-05	0.0290385	0.0420746	0.0160025	0.000169056	ENSG00000116459
Early post-vaccination vs pre-vaccination	CD4_Tcell	ATG4B	4.08e-11	0.0290193	0.0372914	0.0207473	3.08e-10	ENSG00000168397
Early post-vaccination vs pre-vaccination	CD4_Tcell	MED30	7.53e-12	0.0289901	0.0368773	0.0211029	6.16e-11	ENSG00000164758
Early post-vaccination vs pre-vaccination	CD4_Tcell	C4orf48	6.93e-11	0.0288887	0.0376189	0.0201585	5.06e-10	ENSG00000243449
Early post-vaccination vs pre-vaccination	CD4_Tcell	RASGRP2	0.000195016	0.0288731	0.0427235	0.0150228	0.00053942	ENSG00000068831
Early post-vaccination vs pre-vaccination	CD4_Tcell	NDUFA10	9.02e-08	0.0287759	0.0386279	0.0189239	4.51e-07	ENSG00000130414
Early post-vaccination vs pre-vaccination	CD4_Tcell	U2AF1	1.43e-16	0.0287682	0.0437177	0.0138187	1.78e-15	ENSG00000160201
Early post-vaccination vs pre-vaccination	CD4_Tcell	UCP2	3.74e-06	0.0287651	0.0438268	0.0137034	1.42e-05	ENSG00000175567
Early post-vaccination vs pre-vaccination	CD4_Tcell	SNX3	2.14e-05	0.0287522	0.0408665	0.0166379	7.09e-05	ENSG00000112335
Early post-vaccination vs pre-vaccination	CD4_Tcell	TERF2IP	5.32e-07	0.0287055	0.0417605	0.0156505	2.34e-06	ENSG00000166848
Early post-vaccination vs pre-vaccination	CD4_Tcell	COMMD6	1.14e-05	0.0286143	0.0439143	0.0133144	3.98e-05	ENSG00000188243
Early post-vaccination vs pre-vaccination	CD4_Tcell	BATF	6.76e-09	0.028547	0.0381409	0.0189532	3.89e-08	ENSG00000156127
Early post-vaccination vs pre-vaccination	CD4_Tcell	SMPD1	2.9e-07	0.0284388	0.0386552	0.0182225	1.34e-06	ENSG00000166311
Early post-vaccination vs pre-vaccination	CD4_Tcell	UBXN4	0.00025063	0.0284322	0.0421264	0.014738	0.000674519	ENSG00000144224
Early post-vaccination vs pre-vaccination	CD4_Tcell	TCEA1	6.93e-05	0.0283779	0.0415446	0.0152112	0.000208247	ENSG00000187735
Early post-vaccination vs pre-vaccination	CD4_Tcell	SURF4	1.74e-07	0.0283687	0.0382983	0.0184392	8.29e-07	ENSG00000148248
Early post-vaccination vs pre-vaccination	CD4_Tcell	GRSF1	6.62e-07	0.0282403	0.0389915	0.0174892	2.87e-06	ENSG00000132463
Early post-vaccination vs pre-vaccination	CD4_Tcell	LSM4	1.42e-07	0.0282193	0.0380466	0.018392	6.91e-07	ENSG00000130520
Early post-vaccination vs pre-vaccination	CD4_Tcell	SLC25A39	2.15e-10	0.0281825	0.0368601	0.0195049	1.47e-09	ENSG00000013306
Early post-vaccination vs pre-vaccination	CD4_Tcell	SRP9	0.000184922	0.0281813	0.0418277	0.0145348	0.00051289	ENSG00000143742
Early post-vaccination vs pre-vaccination	CD4_Tcell	RPS19BP1	5.08e-08	0.0281101	0.0380709	0.0181492	2.64e-07	ENSG00000187051
Early post-vaccination vs pre-vaccination	CD4_Tcell	COPS9	3.95e-06	0.0280719	0.0393863	0.0167575	1.49e-05	ENSG00000172428
Early post-vaccination vs pre-vaccination	CD4_Tcell	PSMD9	5.51e-10	0.0280664	0.0364277	0.0197051	3.62e-09	ENSG00000110801
Early post-vaccination vs pre-vaccination	CD4_Tcell	SRM	8.94e-10	0.0280234	0.0367186	0.0193283	5.76e-09	ENSG00000116649
Early post-vaccination vs pre-vaccination	CD4_Tcell	NUDT22	9.57e-10	0.0280219	0.0365267	0.0195171	6.15e-09	ENSG00000149761
Early post-vaccination vs pre-vaccination	CD4_Tcell	YPEL3	1.08e-05	0.0279741	0.0422462	0.013702	3.77e-05	ENSG00000090238
Early post-vaccination vs pre-vaccination	CD4_Tcell	UQCRC2	4.51e-08	0.0279241	0.0384347	0.0174136	2.36e-07	ENSG00000140740
Early post-vaccination vs pre-vaccination	CD4_Tcell	PPP1R18	0.000285395	0.0278956	0.041447	0.0143442	0.000758576	ENSG00000146112
Early post-vaccination vs pre-vaccination	CD4_Tcell	ESYT2	0.000339298	0.027785	0.0415924	0.0139777	0.00089102	ENSG00000117868
Early post-vaccination vs pre-vaccination	CD4_Tcell	ISG15	1.3e-10	0.0277396	0.0377086	0.0177706	9.21e-10	ENSG00000187608
Early post-vaccination vs pre-vaccination	CD4_Tcell	HERPUD2	1.57e-06	0.0277366	0.0382715	0.0172016	6.35e-06	ENSG00000122557
Early post-vaccination vs pre-vaccination	CD4_Tcell	TMEM230	3.42e-06	0.0276944	0.0384599	0.0169288	1.31e-05	ENSG00000089063
Early post-vaccination vs pre-vaccination	CD4_Tcell	ANP32A	3.87e-06	0.0276828	0.0396613	0.0157043	1.46e-05	ENSG00000140350
Early post-vaccination vs pre-vaccination	CD4_Tcell	SZRD1	9.76e-09	0.0276755	0.0365028	0.0188483	5.52e-08	ENSG00000055070
Early post-vaccination vs pre-vaccination	CD4_Tcell	HNRNPC	0.000527376	0.027672	0.0422016	0.0131425	0.00132744	ENSG00000092199
Early post-vaccination vs pre-vaccination	CD4_Tcell	TCIRG1	1.19e-06	0.0276675	0.0381615	0.0171734	4.92e-06	ENSG00000110719
Early post-vaccination vs pre-vaccination	CD4_Tcell	CCDC85B	5.72e-05	0.0276448	0.040125	0.0151647	0.000174297	ENSG00000175602
Early post-vaccination vs pre-vaccination	CD4_Tcell	BLOC1S6	6.72e-11	0.0276044	0.0355107	0.0196982	4.92e-10	ENSG00000104164
Early post-vaccination vs pre-vaccination	CD4_Tcell	H2AFY	3.06e-06	0.0275505	0.0382934	0.0168075	1.18e-05	ENSG00000113648
Early post-vaccination vs pre-vaccination	CD4_Tcell	ADSL	5.03e-07	0.0275059	0.0378632	0.0171486	2.23e-06	ENSG00000239900
Early post-vaccination vs pre-vaccination	CD4_Tcell	RASAL3	0.000551243	0.0274459	0.0413774	0.0135144	0.00138126	ENSG00000105122
Early post-vaccination vs pre-vaccination	CD4_Tcell	MT-ND1	1.01e-05	0.0274437	0.0404446	0.0144428	3.56e-05	ENSG00000198888
Early post-vaccination vs pre-vaccination	CD4_Tcell	ATP5MF	8.27e-06	0.0273935	0.0401862	0.0146008	2.96e-05	ENSG00000241468
Early post-vaccination vs pre-vaccination	CD4_Tcell	CORO7	6.83e-05	0.0273589	0.0401372	0.0145805	0.000205604	ENSG00000262246
Early post-vaccination vs pre-vaccination	CD4_Tcell	MAGOH	1.08e-06	0.0273192	0.0376751	0.0169632	4.51e-06	ENSG00000162385
Early post-vaccination vs pre-vaccination	CD4_Tcell	PDE3B	0.00609524	0.0273106	0.0441102	0.010511	0.0119831	ENSG00000152270
Early post-vaccination vs pre-vaccination	CD4_Tcell	PAXX	4.2e-05	0.0272439	0.0394263	0.0150614	0.000131596	ENSG00000148362
Early post-vaccination vs pre-vaccination	CD4_Tcell	IFRD1	5.76e-09	0.0272128	0.0358739	0.0185517	3.35e-08	ENSG00000006652
Early post-vaccination vs pre-vaccination	CD4_Tcell	SNRPG	0.000101292	0.0271767	0.0395796	0.0147738	0.000295106	ENSG00000143977
Early post-vaccination vs pre-vaccination	CD4_Tcell	POLR2E	7.21e-07	0.0271725	0.0371933	0.0171517	3.11e-06	ENSG00000099817
Early post-vaccination vs pre-vaccination	CD4_Tcell	SEC61B	4.21e-05	0.0271123	0.0400659	0.0141588	0.000131976	ENSG00000106803
Early post-vaccination vs pre-vaccination	CD4_Tcell	ENSA	1.6e-05	0.0271068	0.0384093	0.0158044	5.43e-05	ENSG00000143420
Early post-vaccination vs pre-vaccination	CD4_Tcell	VCP	1.21e-05	0.0270898	0.0405649	0.0136147	4.2e-05	ENSG00000165280
Early post-vaccination vs pre-vaccination	CD4_Tcell	BNIP2	1.8e-05	0.0270818	0.038421	0.0157426	6.06e-05	ENSG00000140299
Early post-vaccination vs pre-vaccination	CD4_Tcell	COX14	1.82e-06	0.0269719	0.0373963	0.0165474	7.34e-06	ENSG00000178449
Early post-vaccination vs pre-vaccination	CD4_Tcell	PSMB7	1.73e-08	0.0269569	0.0357378	0.0181761	9.49e-08	ENSG00000136930
Early post-vaccination vs pre-vaccination	CD4_Tcell	NME3	6.83e-05	0.0269132	0.0397416	0.0140849	0.000205782	ENSG00000103024
Early post-vaccination vs pre-vaccination	CD4_Tcell	SDF2L1	1.01e-07	0.026906	0.0362394	0.0175727	5e-07	ENSG00000128228
Early post-vaccination vs pre-vaccination	CD4_Tcell	B2M	5.61e-10	0.0268635	0.0374133	0.0163136	3.69e-09	ENSG00000166710
Early post-vaccination vs pre-vaccination	CD4_Tcell	SRSF6	1.85e-09	0.0267471	0.0352523	0.0182418	1.15e-08	ENSG00000124193
Early post-vaccination vs pre-vaccination	CD4_Tcell	HP1BP3	0.000915067	0.0267039	0.041206	0.0122017	0.00220105	ENSG00000127483
Early post-vaccination vs pre-vaccination	CD4_Tcell	POLR2C	1.14e-07	0.0266414	0.0358009	0.0174819	5.64e-07	ENSG00000102978
Early post-vaccination vs pre-vaccination	CD4_Tcell	MTFP1	3.59e-17	0.0266279	0.0330249	0.020231	4.7e-16	ENSG00000242114
Early post-vaccination vs pre-vaccination	CD4_Tcell	PLK3	3.31e-09	0.0266274	0.0352312	0.0180235	1.99e-08	ENSG00000173846
Early post-vaccination vs pre-vaccination	CD4_Tcell	TSPO	7.43e-05	0.0265296	0.0385085	0.0145506	0.00022142	ENSG00000100300
Early post-vaccination vs pre-vaccination	CD4_Tcell	SF3A1	9.5e-05	0.0264136	0.0384344	0.0143928	0.0002779	ENSG00000099995
Early post-vaccination vs pre-vaccination	CD4_Tcell	TGFBR2	0.00351149	0.0263426	0.0417373	0.0109479	0.00732437	ENSG00000163513
Early post-vaccination vs pre-vaccination	CD4_Tcell	CAPZB	0.000416741	0.0262701	0.0405752	0.011965	0.00107142	ENSG00000077549
Early post-vaccination vs pre-vaccination	CD4_Tcell	ROMO1	5.05e-05	0.02626	0.037984	0.014536	0.000155583	ENSG00000125995
Early post-vaccination vs pre-vaccination	CD4_Tcell	DNAJB6	2.76e-06	0.0262358	0.0368027	0.0156689	1.07e-05	ENSG00000105993
Early post-vaccination vs pre-vaccination	CD4_Tcell	TAF10	0.000659399	0.0261951	0.0399863	0.0124039	0.00162305	ENSG00000166337
Early post-vaccination vs pre-vaccination	CD4_Tcell	GBP2	1.18e-07	0.0261709	0.0366467	0.015695	5.81e-07	ENSG00000162645
Early post-vaccination vs pre-vaccination	CD4_Tcell	HLA-E	3.22e-07	0.0261374	0.0358441	0.0164307	1.47e-06	ENSG00000204592
Early post-vaccination vs pre-vaccination	CD4_Tcell	ITPKB	0.000719341	0.0260928	0.0396115	0.0125741	0.0017621	ENSG00000143772
Early post-vaccination vs pre-vaccination	CD4_Tcell	RPS27	0.000414357	0.0260917	0.0394707	0.0127126	0.00106663	ENSG00000177954
Early post-vaccination vs pre-vaccination	CD4_Tcell	SNRPN	6.47e-05	0.0260781	0.0379136	0.0142426	0.000195348	ENSG00000128739
Early post-vaccination vs pre-vaccination	CD4_Tcell	MYDGF	1.63e-06	0.0260676	0.035922	0.0162132	6.6e-06	ENSG00000074842
Early post-vaccination vs pre-vaccination	CD4_Tcell	AC025164.1	8.16e-08	0.026059	0.035348	0.01677	4.11e-07	ENSG00000245904
Early post-vaccination vs pre-vaccination	CD4_Tcell	ANXA7	3.66e-06	0.026058	0.0373242	0.0147919	1.39e-05	ENSG00000138279
Early post-vaccination vs pre-vaccination	CD4_Tcell	SSBP4	5.98e-06	0.0260394	0.0365094	0.0155695	2.19e-05	ENSG00000130511
Early post-vaccination vs pre-vaccination	CD4_Tcell	IFI27L2	1.35e-11	0.0260275	0.0339413	0.0181136	1.07e-10	ENSG00000119632
Early post-vaccination vs pre-vaccination	CD4_Tcell	TMED9	1.55e-05	0.0260148	0.0374584	0.0145713	5.29e-05	ENSG00000184840
Early post-vaccination vs pre-vaccination	CD4_Tcell	IDH3G	9.05e-08	0.0259946	0.0348991	0.0170901	4.51e-07	ENSG00000067829
Early post-vaccination vs pre-vaccination	CD4_Tcell	ZNRF1	7.43e-17	0.0259189	0.0329489	0.0188889	9.5e-16	ENSG00000186187
Early post-vaccination vs pre-vaccination	CD4_Tcell	SFPQ	0.00252114	0.0259095	0.0406568	0.0111621	0.00542306	ENSG00000116560
Early post-vaccination vs pre-vaccination	CD4_Tcell	NDUFV1	4.07e-05	0.0258821	0.0372305	0.0145337	0.000127982	ENSG00000167792
Early post-vaccination vs pre-vaccination	CD4_Tcell	DBNL	3.91e-06	0.0258729	0.0362332	0.0155126	1.48e-05	ENSG00000136279
Early post-vaccination vs pre-vaccination	CD4_Tcell	HLA-F	0.000984739	0.0258603	0.0403738	0.0113468	0.00234014	ENSG00000204642
Early post-vaccination vs pre-vaccination	CD4_Tcell	STUB1	5.74e-07	0.0258447	0.0368474	0.0148421	2.51e-06	ENSG00000103266
Early post-vaccination vs pre-vaccination	CD4_Tcell	NUP58	3.4e-07	0.025826	0.035486	0.016166	1.55e-06	ENSG00000139496
Early post-vaccination vs pre-vaccination	CD4_Tcell	N4BP1	4.82e-06	0.0257699	0.0358753	0.0156645	1.79e-05	ENSG00000102921
Early post-vaccination vs pre-vaccination	CD4_Tcell	CMTM7	5.5e-05	0.0257659	0.0380954	0.0134364	0.000168347	ENSG00000153551
Early post-vaccination vs pre-vaccination	CD4_Tcell	PAIP2	0.000310756	0.0257428	0.0383279	0.0131576	0.000820642	ENSG00000120727
Early post-vaccination vs pre-vaccination	CD4_Tcell	DCTN3	5.67e-08	0.0256503	0.0348329	0.0164677	2.92e-07	ENSG00000137100
Early post-vaccination vs pre-vaccination	CD4_Tcell	ATP5PF	0.000414883	0.0256478	0.0383726	0.012923	0.00106754	ENSG00000154723
Early post-vaccination vs pre-vaccination	CD4_Tcell	PTBP1	1.74e-05	0.0256383	0.0363497	0.0149268	5.88e-05	ENSG00000011304
Early post-vaccination vs pre-vaccination	CD4_Tcell	PSMD13	2.78e-06	0.0256182	0.035496	0.0157404	1.08e-05	ENSG00000185627
Early post-vaccination vs pre-vaccination	CD4_Tcell	VIM	1.61e-07	0.0255886	0.0427185	0.0084587	7.75e-07	ENSG00000026025
Early post-vaccination vs pre-vaccination	CD4_Tcell	LAMTOR5	1.01e-07	0.0255361	0.0348047	0.0162676	5.01e-07	ENSG00000134248
Early post-vaccination vs pre-vaccination	CD4_Tcell	NOL7	0.000420021	0.0255345	0.0381973	0.0128717	0.00107849	ENSG00000225921
Early post-vaccination vs pre-vaccination	CD4_Tcell	TMEM256	1.16e-06	0.0255277	0.0354933	0.015562	4.82e-06	ENSG00000205544
Early post-vaccination vs pre-vaccination	CD4_Tcell	DNAAF2	4.63e-10	0.02548	0.0334718	0.0174882	3.09e-09	ENSG00000165506
Early post-vaccination vs pre-vaccination	CD4_Tcell	C9orf78	0.000675249	0.0254436	0.0388919	0.0119952	0.00165807	ENSG00000136819
Early post-vaccination vs pre-vaccination	CD4_Tcell	MEF2D	4.95e-11	0.0254424	0.0325978	0.0182869	3.69e-10	ENSG00000116604
Early post-vaccination vs pre-vaccination	CD4_Tcell	SDF4	6.89e-07	0.0254398	0.0362868	0.0145928	2.98e-06	ENSG00000078808
Early post-vaccination vs pre-vaccination	CD4_Tcell	POLR2J	2.06e-06	0.0254355	0.0351276	0.0157434	8.21e-06	ENSG00000005075
Early post-vaccination vs pre-vaccination	CD4_Tcell	SLC44A2	9.52e-05	0.0254016	0.0371954	0.0136077	0.000278329	ENSG00000129353
Early post-vaccination vs pre-vaccination	CD4_Tcell	RELA	9.91e-07	0.0253865	0.0348427	0.0159304	4.17e-06	ENSG00000173039
Early post-vaccination vs pre-vaccination	CD4_Tcell	TUFM	1.66e-05	0.0253772	0.0375976	0.0131569	5.64e-05	ENSG00000178952
Early post-vaccination vs pre-vaccination	CD4_Tcell	PCIF1	1.86e-07	0.0253713	0.0342538	0.0164889	8.83e-07	ENSG00000100982
Early post-vaccination vs pre-vaccination	CD4_Tcell	RARA	1.43e-08	0.0253687	0.0337116	0.0170258	7.95e-08	ENSG00000131759
Early post-vaccination vs pre-vaccination	CD4_Tcell	EAPP	2.28e-05	0.0253611	0.0360403	0.014682	7.55e-05	ENSG00000129518
Early post-vaccination vs pre-vaccination	CD4_Tcell	LAMTOR1	2.76e-07	0.0253438	0.0350693	0.0156182	1.28e-06	ENSG00000149357
Early post-vaccination vs pre-vaccination	CD4_Tcell	TXN2	1.65e-07	0.0252886	0.0341205	0.0164567	7.9e-07	ENSG00000100348
Early post-vaccination vs pre-vaccination	CD4_Tcell	ASXL1	3.05e-05	0.0252814	0.037785	0.0127778	9.84e-05	ENSG00000171456
Early post-vaccination vs pre-vaccination	CD4_Tcell	SF3B4	7.89e-08	0.0252646	0.0350856	0.0154435	3.98e-07	ENSG00000143368
Early post-vaccination vs pre-vaccination	CD4_Tcell	GRK6	3.69e-05	0.0252229	0.0382942	0.0121517	0.000117024	ENSG00000198055
Early post-vaccination vs pre-vaccination	CD4_Tcell	UQCRQ	0.000225203	0.0251585	0.0371728	0.0131441	0.000612679	ENSG00000164405
Early post-vaccination vs pre-vaccination	CD4_Tcell	TNIP1	1.76e-05	0.0251425	0.035625	0.0146599	5.94e-05	ENSG00000145901
Early post-vaccination vs pre-vaccination	CD4_Tcell	PRMT1	2.28e-06	0.0251332	0.0350728	0.0151936	9.05e-06	ENSG00000126457
Early post-vaccination vs pre-vaccination	CD4_Tcell	MRPL41	9.1e-06	0.0251327	0.0353605	0.0149049	3.24e-05	ENSG00000182154
Early post-vaccination vs pre-vaccination	CD4_Tcell	RPL23	6.83e-14	0.0251078	0.0400755	0.0101402	6.64e-13	ENSG00000125691
Early post-vaccination vs pre-vaccination	CD4_Tcell	SH3BP1	2.89e-05	0.0250944	0.0358641	0.0143246	9.34e-05	ENSG00000100092
Early post-vaccination vs pre-vaccination	CD4_Tcell	TAX1BP1	0.000987914	0.025071	0.0385398	0.0116023	0.00234405	ENSG00000106052
Early post-vaccination vs pre-vaccination	CD4_Tcell	E2F4	5.26e-07	0.0250637	0.0342776	0.0158497	2.32e-06	ENSG00000205250
Early post-vaccination vs pre-vaccination	CD4_Tcell	ETF1	1.81e-10	0.0250011	0.0323187	0.0176835	1.25e-09	ENSG00000120705
Early post-vaccination vs pre-vaccination	CD4_Tcell	PSMB8	0.000168847	0.0249725	0.0384402	0.0115048	0.000471293	ENSG00000204264
Early post-vaccination vs pre-vaccination	CD4_Tcell	KRTCAP2	0.000102691	0.0249596	0.0391998	0.0107194	0.000298897	ENSG00000163463
Early post-vaccination vs pre-vaccination	CD4_Tcell	PIK3IP1	0.0024552	0.0249572	0.0395124	0.010402	0.00529051	ENSG00000100100
Early post-vaccination vs pre-vaccination	CD4_Tcell	LSM2	2.69e-07	0.0249409	0.0341394	0.0157423	1.25e-06	ENSG00000204392
Early post-vaccination vs pre-vaccination	CD4_Tcell	TMC6	0.00135976	0.0249287	0.0386116	0.0112458	0.00310253	ENSG00000141524
Early post-vaccination vs pre-vaccination	CD4_Tcell	SNHG16	3.58e-07	0.0248681	0.0342414	0.0154948	1.62e-06	ENSG00000163597
Early post-vaccination vs pre-vaccination	CD4_Tcell	LSM14A	0.00103604	0.0248316	0.0381686	0.0114947	0.00243934	ENSG00000257103
Early post-vaccination vs pre-vaccination	CD4_Tcell	SYNGR2	3.11e-06	0.0248266	0.0364467	0.0132066	1.2e-05	ENSG00000108639
Early post-vaccination vs pre-vaccination	CD4_Tcell	ABCC1	4.39e-06	0.0248228	0.0348245	0.0148211	1.65e-05	ENSG00000103222
Early post-vaccination vs pre-vaccination	CD4_Tcell	DDA1	9.64e-12	0.0248072	0.0317937	0.0178206	7.75e-11	ENSG00000130311
Early post-vaccination vs pre-vaccination	CD4_Tcell	RING1	4.12e-08	0.0247592	0.0332025	0.0163159	2.17e-07	ENSG00000204227
Early post-vaccination vs pre-vaccination	CD4_Tcell	SDHA	8.33e-05	0.0247478	0.0359009	0.0135947	0.000246006	ENSG00000073578
Early post-vaccination vs pre-vaccination	CD4_Tcell	ATRAID	6.9e-05	0.0246627	0.0356777	0.0136478	0.0002075	ENSG00000138085
Early post-vaccination vs pre-vaccination	CD4_Tcell	URM1	1.77e-07	0.0246533	0.0332583	0.0160483	8.44e-07	ENSG00000167118
Early post-vaccination vs pre-vaccination	CD4_Tcell	HNRNPD	0.00235634	0.0246303	0.0386194	0.0106413	0.00510261	ENSG00000138668
Early post-vaccination vs pre-vaccination	CD4_Tcell	PSMA1	3.67e-07	0.0245784	0.0378641	0.0112927	1.66e-06	ENSG00000129084
Early post-vaccination vs pre-vaccination	CD4_Tcell	CARHSP1	8.84e-12	0.0245617	0.0316041	0.0175193	7.16e-11	ENSG00000153048
Early post-vaccination vs pre-vaccination	CD4_Tcell	CCDC107	5.84e-05	0.0245438	0.0354174	0.0136703	0.000177699	ENSG00000159884
Early post-vaccination vs pre-vaccination	CD4_Tcell	ATXN2L	0.000146291	0.0245273	0.0361109	0.0129437	0.000413422	ENSG00000168488
Early post-vaccination vs pre-vaccination	CD4_Tcell	CCT3	0.000349915	0.0245163	0.036559	0.0124736	0.000916543	ENSG00000163468
Early post-vaccination vs pre-vaccination	CD4_Tcell	SCML1	2.77e-06	0.0244846	0.0342197	0.0147495	1.08e-05	ENSG00000047634
Early post-vaccination vs pre-vaccination	CD4_Tcell	FAM102A	6.3e-06	0.0244435	0.037303	0.011584	2.3e-05	ENSG00000167106
Early post-vaccination vs pre-vaccination	CD4_Tcell	PMF1	4.35e-09	0.0243788	0.0321345	0.016623	2.57e-08	ENSG00000160783
Early post-vaccination vs pre-vaccination	CD4_Tcell	PIN1	1.87e-06	0.024354	0.0336752	0.0150327	7.5e-06	ENSG00000127445
Early post-vaccination vs pre-vaccination	CD4_Tcell	CMTM6	3.01e-05	0.0243373	0.0347374	0.0139373	9.72e-05	ENSG00000091317
Early post-vaccination vs pre-vaccination	CD4_Tcell	G3BP2	5.99e-05	0.0243018	0.0368986	0.011705	0.000181951	ENSG00000138757
Early post-vaccination vs pre-vaccination	CD4_Tcell	PTPRJ	5.34e-07	0.0242871	0.0351509	0.0134234	2.35e-06	ENSG00000149177
Early post-vaccination vs pre-vaccination	CD4_Tcell	PLEKHJ1	5.72e-07	0.0242405	0.0330658	0.0154152	2.51e-06	ENSG00000104886
Early post-vaccination vs pre-vaccination	CD4_Tcell	DBF4	6.93e-08	0.0242168	0.0328452	0.0155884	3.54e-07	ENSG00000006634
Early post-vaccination vs pre-vaccination	CD4_Tcell	PPDPF	7.39e-05	0.0241825	0.0403609	0.00800406	0.000220442	ENSG00000125534
Early post-vaccination vs pre-vaccination	CD4_Tcell	ILF2	1.48e-05	0.0241311	0.0349584	0.0133037	5.07e-05	ENSG00000143621
Early post-vaccination vs pre-vaccination	CD4_Tcell	MAP1LC3B	9.25e-05	0.0240969	0.0353916	0.0128023	0.000271307	ENSG00000140941
Early post-vaccination vs pre-vaccination	CD4_Tcell	RUNX3	0.000121745	0.0240676	0.0352023	0.012933	0.00034954	ENSG00000020633
Early post-vaccination vs pre-vaccination	CD4_Tcell	CAMLG	2.73e-06	0.0240477	0.0333633	0.0147322	1.06e-05	ENSG00000164615
Early post-vaccination vs pre-vaccination	CD4_Tcell	DNAJC4	9.51e-09	0.0240389	0.0317836	0.0162942	5.4e-08	ENSG00000110011
Early post-vaccination vs pre-vaccination	CD4_Tcell	ZC3H15	0.000502963	0.0240336	0.0360941	0.0119731	0.00126964	ENSG00000065548
Early post-vaccination vs pre-vaccination	CD4_Tcell	SUMO3	1.76e-06	0.0240164	0.0331523	0.0148806	7.11e-06	ENSG00000184900
Early post-vaccination vs pre-vaccination	CD4_Tcell	TMED2	0.000102264	0.0240119	0.0351285	0.0128954	0.000297796	ENSG00000086598
Early post-vaccination vs pre-vaccination	CD4_Tcell	TPP1	3e-08	0.0239711	0.0322308	0.0157115	1.6e-07	ENSG00000166340
Early post-vaccination vs pre-vaccination	CD4_Tcell	PTDSS1	1.91e-05	0.023949	0.0344386	0.0134594	6.41e-05	ENSG00000156471
Early post-vaccination vs pre-vaccination	CD4_Tcell	MED10	0.000293402	0.0239393	0.0355421	0.0123364	0.00077817	ENSG00000133398
Early post-vaccination vs pre-vaccination	CD4_Tcell	NDUFB9	2.03e-05	0.0238598	0.0371637	0.0105559	6.75e-05	ENSG00000147684
Early post-vaccination vs pre-vaccination	CD4_Tcell	TIGIT	1.16e-10	0.0237947	0.0325783	0.0150111	8.24e-10	ENSG00000181847
Early post-vaccination vs pre-vaccination	CD4_Tcell	TRAPPC3	7.39e-08	0.0237696	0.0321745	0.0153647	3.75e-07	ENSG00000054116
Early post-vaccination vs pre-vaccination	CD4_Tcell	SNHG3	1.26e-06	0.0237095	0.0330111	0.0144079	5.19e-06	ENSG00000242125
Early post-vaccination vs pre-vaccination	CD4_Tcell	MPC2	2.87e-07	0.0237045	0.0323007	0.0151084	1.32e-06	ENSG00000143158
Early post-vaccination vs pre-vaccination	CD4_Tcell	H2AFZ	0.000109581	0.0237039	0.0373301	0.0100777	0.000317895	ENSG00000164032
Early post-vaccination vs pre-vaccination	CD4_Tcell	POLR2G	6.12e-06	0.0236935	0.0331887	0.0141983	2.24e-05	ENSG00000168002
Early post-vaccination vs pre-vaccination	CD4_Tcell	EHD4	8.61e-10	0.0236776	0.0310352	0.01632	5.57e-09	ENSG00000103966
Early post-vaccination vs pre-vaccination	CD4_Tcell	CCDC12	5.84e-06	0.0236767	0.0339351	0.0134183	2.15e-05	ENSG00000160799
Early post-vaccination vs pre-vaccination	CD4_Tcell	PAK2	0.00317235	0.0235137	0.037296	0.0097315	0.00668759	ENSG00000180370
Early post-vaccination vs pre-vaccination	CD4_Tcell	CDK17	0.00105872	0.023499	0.0368884	0.0101095	0.00248794	ENSG00000059758
Early post-vaccination vs pre-vaccination	CD4_Tcell	SHMT2	2.9e-09	0.023474	0.0309158	0.0160322	1.76e-08	ENSG00000182199
Early post-vaccination vs pre-vaccination	CD4_Tcell	GET3	1.38e-11	0.023452	0.0302221	0.0166819	1.09e-10	ENSG00000198356
Early post-vaccination vs pre-vaccination	CD4_Tcell	CNOT7	0.000127671	0.0233836	0.034223	0.0125442	0.000365014	ENSG00000198791
Early post-vaccination vs pre-vaccination	CD4_Tcell	SIAH2	7.25e-07	0.0233655	0.0322373	0.0144936	3.12e-06	ENSG00000181788
Early post-vaccination vs pre-vaccination	CD4_Tcell	ARPC5	0.00131854	0.0233626	0.0381668	0.0085583	0.00301634	ENSG00000162704
Early post-vaccination vs pre-vaccination	CD4_Tcell	XRCC5	0.00387093	0.0233433	0.0376709	0.00901579	0.00800054	ENSG00000079246
Early post-vaccination vs pre-vaccination	CD4_Tcell	BUD23	8.26e-06	0.0232488	0.0328158	0.0136818	2.96e-05	ENSG00000071462
Early post-vaccination vs pre-vaccination	CD4_Tcell	BACH2	0.0194187	0.0232159	0.0407508	0.00568099	0.0337553	ENSG00000112182
Early post-vaccination vs pre-vaccination	CD4_Tcell	DRG1	2.97e-09	0.0232096	0.0305222	0.015897	1.8e-08	ENSG00000185721
Early post-vaccination vs pre-vaccination	CD4_Tcell	SDHAF2	3.69e-05	0.0231962	0.0333131	0.0130794	0.000117024	ENSG00000167985
Early post-vaccination vs pre-vaccination	CD4_Tcell	EBPL	3.12e-07	0.0231847	0.0316647	0.0147048	1.43e-06	ENSG00000123179
Early post-vaccination vs pre-vaccination	CD4_Tcell	SELENOT	4.83e-05	0.0231814	0.0346636	0.0116992	0.00014932	ENSG00000198843
Early post-vaccination vs pre-vaccination	CD4_Tcell	CREM	4.62e-09	0.0231511	0.0304958	0.0158064	2.72e-08	ENSG00000095794
Early post-vaccination vs pre-vaccination	CD4_Tcell	SYAP1	2.46e-06	0.0231232	0.0322863	0.0139602	9.7e-06	ENSG00000169895
Early post-vaccination vs pre-vaccination	CD4_Tcell	ABTB1	6.43e-06	0.0230855	0.0323933	0.0137778	2.35e-05	ENSG00000114626
Early post-vaccination vs pre-vaccination	CD4_Tcell	CHRAC1	1.67e-08	0.0230693	0.030575	0.0155636	9.18e-08	ENSG00000104472
Early post-vaccination vs pre-vaccination	CD4_Tcell	VPS51	0.000595381	0.0230681	0.0348866	0.0112497	0.00147915	ENSG00000149823
Early post-vaccination vs pre-vaccination	CD4_Tcell	ANXA11	0.00304102	0.0230184	0.0367485	0.00928823	0.00643288	ENSG00000122359
Early post-vaccination vs pre-vaccination	CD4_Tcell	RAB7A	0.00161271	0.0229913	0.0355232	0.0104593	0.00362563	ENSG00000075785
Early post-vaccination vs pre-vaccination	CD4_Tcell	FIS1	9.3e-07	0.0228547	0.0338237	0.0118857	3.94e-06	ENSG00000214253
Early post-vaccination vs pre-vaccination	CD4_Tcell	CSDE1	0.00455536	0.0228267	0.0373499	0.00830341	0.0092712	ENSG00000009307
Early post-vaccination vs pre-vaccination	CD4_Tcell	SHKBP1	8.25e-06	0.0228216	0.032118	0.0135251	2.96e-05	ENSG00000160410
Early post-vaccination vs pre-vaccination	CD4_Tcell	LGALS3BP	2.81e-07	0.0228048	0.0310344	0.0145752	1.3e-06	ENSG00000108679
Early post-vaccination vs pre-vaccination	CD4_Tcell	NDUFB8	0.000650538	0.0228022	0.0356955	0.00990888	0.00160189	ENSG00000166136
Early post-vaccination vs pre-vaccination	CD4_Tcell	EIF1B	0.00024263	0.0227993	0.0337001	0.0118984	0.000654278	ENSG00000114784
Early post-vaccination vs pre-vaccination	CD4_Tcell	CD59	1.89e-12	0.0227917	0.0296316	0.0159518	1.61e-11	ENSG00000085063
Early post-vaccination vs pre-vaccination	CD4_Tcell	C7orf26	7.86e-11	0.0227362	0.0296783	0.015794	5.69e-10	ENSG00000146576
Early post-vaccination vs pre-vaccination	CD4_Tcell	SHISA5	0.0022801	0.0227339	0.035482	0.00998584	0.00495329	ENSG00000164054
Early post-vaccination vs pre-vaccination	CD4_Tcell	PITHD1	1.01e-05	0.0227179	0.0320571	0.0133786	3.56e-05	ENSG00000057757
Early post-vaccination vs pre-vaccination	CD4_Tcell	CTSL	3.29e-08	0.0227074	0.0321859	0.013229	1.75e-07	ENSG00000135047
Early post-vaccination vs pre-vaccination	CD4_Tcell	FBXO7	4.1e-05	0.0226842	0.0325167	0.0128518	0.000128691	ENSG00000100225
Early post-vaccination vs pre-vaccination	CD4_Tcell	NOP58	0.00144422	0.0226556	0.0354679	0.00984324	0.0032745	ENSG00000055044
Early post-vaccination vs pre-vaccination	CD4_Tcell	TMEM160	8.75e-06	0.022594	0.0318204	0.0133676	3.13e-05	ENSG00000130748
Early post-vaccination vs pre-vaccination	CD4_Tcell	ZC3HAV1	0.000641645	0.0225911	0.0376554	0.00752672	0.00158637	ENSG00000105939
Early post-vaccination vs pre-vaccination	CD4_Tcell	STOML2	3.12e-09	0.0225896	0.0300278	0.0151514	1.88e-08	ENSG00000165283
Early post-vaccination vs pre-vaccination	CD4_Tcell	UQCRC1	1.17e-05	0.0225134	0.0318647	0.013162	4.08e-05	ENSG00000010256
Early post-vaccination vs pre-vaccination	CD4_Tcell	STX5	7.26e-09	0.0224389	0.0299718	0.014906	4.16e-08	ENSG00000162236
Early post-vaccination vs pre-vaccination	CD4_Tcell	SYF2	0.000266891	0.0224155	0.0346817	0.0101492	0.000713417	ENSG00000117614
Early post-vaccination vs pre-vaccination	CD4_Tcell	HNRNPUL1	0.00157678	0.0224142	0.034766	0.0100624	0.00355267	ENSG00000105323
Early post-vaccination vs pre-vaccination	CD4_Tcell	UFD1	5.76e-06	0.0224101	0.0312895	0.0135307	2.12e-05	ENSG00000070010
Early post-vaccination vs pre-vaccination	CD4_Tcell	RNF7	9.98e-06	0.0223957	0.0330401	0.0117513	3.53e-05	ENSG00000114125
Early post-vaccination vs pre-vaccination	CD4_Tcell	DNAJA2	0.000244439	0.0223622	0.0331193	0.0116052	0.000658867	ENSG00000069345
Early post-vaccination vs pre-vaccination	CD4_Tcell	ECHS1	7.16e-08	0.022341	0.0299532	0.0147289	3.64e-07	ENSG00000127884
Early post-vaccination vs pre-vaccination	CD4_Tcell	DDX3X	0.0103185	0.0223206	0.0368626	0.00777867	0.0192302	ENSG00000215301
Early post-vaccination vs pre-vaccination	CD4_Tcell	SET	0.00548603	0.0222637	0.0371144	0.00741308	0.0109577	ENSG00000119335
Early post-vaccination vs pre-vaccination	CD4_Tcell	SUMO1	2.1e-05	0.0222625	0.0332415	0.0112835	7e-05	ENSG00000116030
Early post-vaccination vs pre-vaccination	CD4_Tcell	FAM118A	0.000272551	0.0222161	0.0340949	0.0103374	0.000726645	ENSG00000100376
Early post-vaccination vs pre-vaccination	CD4_Tcell	TCF25	0.00599506	0.022212	0.0358399	0.00858405	0.0118203	ENSG00000141002
Early post-vaccination vs pre-vaccination	CD4_Tcell	ZFAND5	6.23e-05	0.0222069	0.0322443	0.0121694	0.000188538	ENSG00000107372
Early post-vaccination vs pre-vaccination	CD4_Tcell	ZNF394	6.1e-06	0.0222048	0.0311865	0.0132231	2.23e-05	ENSG00000160908
Early post-vaccination vs pre-vaccination	CD4_Tcell	NDUFS8	7.03e-05	0.022184	0.032369	0.0119989	0.000210696	ENSG00000110717
Early post-vaccination vs pre-vaccination	CD4_Tcell	BNIP3L	2.91e-05	0.0221557	0.0317247	0.0125868	9.42e-05	ENSG00000104765
Early post-vaccination vs pre-vaccination	CD4_Tcell	GSTK1	0.00328826	0.0220134	0.037058	0.00696888	0.00690116	ENSG00000197448
Early post-vaccination vs pre-vaccination	CD4_Tcell	LITAF	0.000736327	0.0219947	0.0342909	0.00969861	0.00180083	ENSG00000189067
Early post-vaccination vs pre-vaccination	CD4_Tcell	ITGAE	1.17e-08	0.0219795	0.0290857	0.0148732	6.54e-08	ENSG00000083457
Early post-vaccination vs pre-vaccination	CD4_Tcell	PSMG2	6.23e-05	0.0219465	0.0316927	0.0122003	0.000188538	ENSG00000128789
Early post-vaccination vs pre-vaccination	CD4_Tcell	TMEM14C	1.03e-05	0.0218964	0.0309539	0.0128389	3.61e-05	ENSG00000111843
Early post-vaccination vs pre-vaccination	CD4_Tcell	TNFRSF4	7.26e-07	0.0218707	0.0317168	0.0120246	3.12e-06	ENSG00000186827
Early post-vaccination vs pre-vaccination	CD4_Tcell	LENG8	0.00208253	0.021821	0.0344519	0.0091901	0.00456295	ENSG00000167615
Early post-vaccination vs pre-vaccination	CD4_Tcell	PSMD6	0.000150859	0.0217632	0.0318555	0.0116709	0.000425547	ENSG00000163636
Early post-vaccination vs pre-vaccination	CD4_Tcell	RBCK1	0.000228976	0.0217619	0.0322077	0.011316	0.000621839	ENSG00000125826
Early post-vaccination vs pre-vaccination	CD4_Tcell	FERMT3	0.0012927	0.0217087	0.0333915	0.0100259	0.00296661	ENSG00000149781
Early post-vaccination vs pre-vaccination	CD4_Tcell	DNAJC15	0.000376716	0.0216927	0.0324085	0.0109769	0.000977547	ENSG00000120675
Early post-vaccination vs pre-vaccination	CD4_Tcell	GTF2A2	0.000118284	0.0216877	0.0317563	0.0116192	0.000340559	ENSG00000140307
Early post-vaccination vs pre-vaccination	CD4_Tcell	CD99	0.0258146	0.0216564	0.0381151	0.00519763	0.0435884	ENSG00000002586
Early post-vaccination vs pre-vaccination	CD4_Tcell	XRN2	0.00268377	0.0216532	0.0339611	0.00934527	0.00573462	ENSG00000088930
Early post-vaccination vs pre-vaccination	CD4_Tcell	AFF4	0.00059075	0.0216359	0.0330442	0.0102276	0.00147003	ENSG00000072364
Early post-vaccination vs pre-vaccination	CD4_Tcell	CHMP2A	1.13e-05	0.0216358	0.0304699	0.0128016	3.96e-05	ENSG00000130724
Early post-vaccination vs pre-vaccination	CD4_Tcell	UPF3A	0.000221726	0.0216276	0.0319107	0.0113444	0.000604026	ENSG00000169062
Early post-vaccination vs pre-vaccination	CD4_Tcell	PPP1R2	0.0104909	0.0216182	0.0357643	0.00747205	0.0194863	ENSG00000184203
Early post-vaccination vs pre-vaccination	CD4_Tcell	DNAJB11	6.31e-07	0.0216154	0.0296511	0.0135797	2.74e-06	ENSG00000090520
Early post-vaccination vs pre-vaccination	CD4_Tcell	NFKBIB	1.39e-10	0.0216044	0.0278983	0.0153105	9.74e-10	ENSG00000104825
Early post-vaccination vs pre-vaccination	CD4_Tcell	ISCU	0.00389329	0.0215998	0.0346241	0.00857559	0.00804133	ENSG00000136003
Early post-vaccination vs pre-vaccination	CD4_Tcell	RAB8A	6.36e-07	0.0215971	0.0305076	0.0126865	2.77e-06	ENSG00000167461
Early post-vaccination vs pre-vaccination	CD4_Tcell	RBM17	0.00152711	0.0215428	0.0332085	0.00987704	0.00344839	ENSG00000134453
Early post-vaccination vs pre-vaccination	CD4_Tcell	ACADVL	0.000163861	0.0215164	0.0316202	0.0114126	0.00045863	ENSG00000072778
Early post-vaccination vs pre-vaccination	CD4_Tcell	RABAC1	0.000995343	0.0215037	0.0335466	0.00946086	0.00235711	ENSG00000105404
Early post-vaccination vs pre-vaccination	CD4_Tcell	LSM3	2.76e-06	0.0215013	0.0306233	0.0123793	1.07e-05	ENSG00000170860
Early post-vaccination vs pre-vaccination	CD4_Tcell	EMC7	1.67e-05	0.0214968	0.0306523	0.0123414	5.66e-05	ENSG00000134153
Early post-vaccination vs pre-vaccination	CD4_Tcell	STAU1	0.000665707	0.0214851	0.03244	0.0105301	0.00163529	ENSG00000124214
Early post-vaccination vs pre-vaccination	CD4_Tcell	ELOC	8.68e-05	0.0214828	0.0314338	0.0115318	0.000255959	ENSG00000154582
Early post-vaccination vs pre-vaccination	CD4_Tcell	ZNF326	1.21e-06	0.0214287	0.0294863	0.0133712	5e-06	ENSG00000162664
Early post-vaccination vs pre-vaccination	CD4_Tcell	WDR6	1.83e-05	0.0214173	0.0303921	0.0124424	6.17e-05	ENSG00000178252
Early post-vaccination vs pre-vaccination	CD4_Tcell	COPZ1	3.82e-06	0.021413	0.029897	0.0129291	1.44e-05	ENSG00000111481
Early post-vaccination vs pre-vaccination	CD4_Tcell	AIMP1	6.14e-05	0.0213987	0.0317344	0.0110631	0.000186201	ENSG00000164022
Early post-vaccination vs pre-vaccination	CD4_Tcell	RPS6KB2	7.52e-07	0.0213948	0.029214	0.0135757	3.23e-06	ENSG00000175634
Early post-vaccination vs pre-vaccination	CD4_Tcell	VAMP8	0.00329571	0.0213562	0.0339094	0.00880297	0.00691196	ENSG00000118640
Early post-vaccination vs pre-vaccination	CD4_Tcell	RSL24D1	0.000569631	0.0212934	0.0339143	0.00867251	0.00142326	ENSG00000137876
Early post-vaccination vs pre-vaccination	CD4_Tcell	MRPL14	8.33e-07	0.0212874	0.02916	0.0134147	3.56e-06	ENSG00000180992
Early post-vaccination vs pre-vaccination	CD4_Tcell	OXLD1	4.37e-05	0.0212368	0.0309067	0.0115668	0.000136202	ENSG00000204237
Early post-vaccination vs pre-vaccination	CD4_Tcell	HSF1	2.38e-05	0.021212	0.0302693	0.0121547	7.84e-05	ENSG00000185122
Early post-vaccination vs pre-vaccination	CD4_Tcell	EIF6	5.32e-08	0.0212021	0.0289056	0.0134987	2.75e-07	ENSG00000242372
Early post-vaccination vs pre-vaccination	CD4_Tcell	INTS11	0.000103694	0.0211722	0.0307982	0.0115462	0.000301672	ENSG00000127054
Early post-vaccination vs pre-vaccination	CD4_Tcell	CDC37	0.00891746	0.021166	0.0349776	0.00735439	0.0169021	ENSG00000105401
Early post-vaccination vs pre-vaccination	CD4_Tcell	NHP2	7.3e-05	0.0211657	0.0317614	0.01057	0.000217939	ENSG00000145912
Early post-vaccination vs pre-vaccination	CD4_Tcell	EPB41L4A-AS1	1.48e-05	0.0211569	0.0299229	0.0123908	5.07e-05	ENSG00000224032
Early post-vaccination vs pre-vaccination	CD4_Tcell	RNF126	0.000281757	0.0210821	0.0312376	0.0109265	0.000750209	ENSG00000070423
Early post-vaccination vs pre-vaccination	CD4_Tcell	KRAS	0.000531666	0.021059	0.0317151	0.0104029	0.00133604	ENSG00000133703
Early post-vaccination vs pre-vaccination	CD4_Tcell	ZNF414	8.96e-07	0.0210558	0.0294756	0.0126361	3.8e-06	ENSG00000133250
Early post-vaccination vs pre-vaccination	CD4_Tcell	PSMB4	1.97e-05	0.0209901	0.0299284	0.0120518	6.56e-05	ENSG00000159377
Early post-vaccination vs pre-vaccination	CD4_Tcell	DENND1C	0.00168399	0.0209592	0.0324349	0.00948347	0.00376653	ENSG00000205744
Early post-vaccination vs pre-vaccination	CD4_Tcell	SNHG1	0.000197112	0.0209442	0.0308732	0.0110153	0.000544481	ENSG00000255717
Early post-vaccination vs pre-vaccination	CD4_Tcell	NCL	0.0133733	0.0209342	0.0356056	0.00626284	0.0241873	ENSG00000115053
Early post-vaccination vs pre-vaccination	CD4_Tcell	PDIA3	0.0156656	0.0208807	0.0353309	0.00643054	0.0278479	ENSG00000167004
Early post-vaccination vs pre-vaccination	CD4_Tcell	SCAMP3	0.000413808	0.0208645	0.031299	0.0104301	0.00106567	ENSG00000116521
Early post-vaccination vs pre-vaccination	CD4_Tcell	DYNLRB1	0.000640724	0.0208625	0.0314817	0.0102434	0.00158473	ENSG00000125971
Early post-vaccination vs pre-vaccination	CD4_Tcell	BZW1	2.95e-05	0.0208088	0.0333805	0.00823702	9.53e-05	ENSG00000082153
Early post-vaccination vs pre-vaccination	CD4_Tcell	SRRT	0.000464085	0.0208088	0.0312087	0.0104088	0.00117928	ENSG00000087087
Early post-vaccination vs pre-vaccination	CD4_Tcell	IMPDH2	2.19e-05	0.0208056	0.0306932	0.0109179	7.25e-05	ENSG00000178035
Early post-vaccination vs pre-vaccination	CD4_Tcell	PLIN2	9.77e-07	0.0207609	0.0287328	0.012789	4.13e-06	ENSG00000147872
Early post-vaccination vs pre-vaccination	CD4_Tcell	ARL6IP1	0.000267244	0.0207455	0.0333532	0.00813771	0.000714049	ENSG00000170540
Early post-vaccination vs pre-vaccination	CD4_Tcell	MRPS36	5.92e-06	0.0207293	0.0289517	0.0125069	2.18e-05	ENSG00000134056
Early post-vaccination vs pre-vaccination	CD4_Tcell	STAT1	0.00733553	0.0207008	0.0348848	0.0065169	0.0141847	ENSG00000115415
Early post-vaccination vs pre-vaccination	CD4_Tcell	SNX6	0.000620834	0.0206528	0.033418	0.00788754	0.00153864	ENSG00000129515
Early post-vaccination vs pre-vaccination	CD4_Tcell	TOP1	4.17e-05	0.0206521	0.0325406	0.00876359	0.000130777	ENSG00000198900
Early post-vaccination vs pre-vaccination	CD4_Tcell	PTPN11	3.65e-10	0.0206467	0.0300084	0.0112849	2.46e-09	ENSG00000179295
Early post-vaccination vs pre-vaccination	CD4_Tcell	ATP6AP2	0.00149514	0.0206164	0.0327224	0.00851032	0.00338243	ENSG00000182220
Early post-vaccination vs pre-vaccination	CD4_Tcell	SRSF2	0.0179078	0.0205888	0.0348867	0.0062909	0.0313695	ENSG00000161547
Early post-vaccination vs pre-vaccination	CD4_Tcell	ANKRD10	0.000593105	0.0205854	0.0311165	0.0100543	0.00147469	ENSG00000088448
Early post-vaccination vs pre-vaccination	CD4_Tcell	BRD7	0.000128519	0.0205629	0.032892	0.00823378	0.000367266	ENSG00000166164
Early post-vaccination vs pre-vaccination	CD4_Tcell	TNIP2	7.11e-08	0.0205516	0.0276609	0.0134423	3.63e-07	ENSG00000168884
Early post-vaccination vs pre-vaccination	CD4_Tcell	NCF1	4.24e-07	0.0205458	0.0317074	0.00938419	1.9e-06	ENSG00000158517
Early post-vaccination vs pre-vaccination	CD4_Tcell	GTPBP6	1.35e-05	0.0205323	0.0296432	0.0114214	4.65e-05	ENSG00000178605
Early post-vaccination vs pre-vaccination	CD4_Tcell	YBX1	1.55e-07	0.020478	0.0356986	0.00525743	7.47e-07	ENSG00000065978
Early post-vaccination vs pre-vaccination	CD4_Tcell	SIVA1	0.000371983	0.0204668	0.0306682	0.0102654	0.000966494	ENSG00000184990
Early post-vaccination vs pre-vaccination	CD4_Tcell	TBC1D4	9.69e-09	0.0204499	0.0323945	0.00850521	5.48e-08	ENSG00000136111
Early post-vaccination vs pre-vaccination	CD4_Tcell	LSM10	2.03e-06	0.0204472	0.02851	0.0123844	8.1e-06	ENSG00000181817
Early post-vaccination vs pre-vaccination	CD4_Tcell	TGFB1	0.00745863	0.0204426	0.0354725	0.00541265	0.0143818	ENSG00000105329
Early post-vaccination vs pre-vaccination	CD4_Tcell	SNX17	2.39e-05	0.0204303	0.0305889	0.0102716	7.86e-05	ENSG00000115234
Early post-vaccination vs pre-vaccination	CD4_Tcell	CACYBP	0.00129884	0.0204032	0.0313326	0.00947393	0.00297794	ENSG00000116161
Early post-vaccination vs pre-vaccination	CD4_Tcell	IDH3B	8e-06	0.0203867	0.0286729	0.0121005	2.87e-05	ENSG00000101365
Early post-vaccination vs pre-vaccination	CD4_Tcell	IFI6	7.51e-05	0.020376	0.0306917	0.0100603	0.000223555	ENSG00000126709
Early post-vaccination vs pre-vaccination	CD4_Tcell	TADA3	0.000112166	0.0203715	0.029762	0.0109809	0.000324471	ENSG00000171148
Early post-vaccination vs pre-vaccination	CD4_Tcell	LRPAP1	0.000240428	0.0203254	0.0306805	0.00997029	0.000651208	ENSG00000163956
Early post-vaccination vs pre-vaccination	CD4_Tcell	PSMD4	0.000529856	0.0203238	0.0305662	0.0100815	0.00133299	ENSG00000159352
Early post-vaccination vs pre-vaccination	CD4_Tcell	ACP5	5.87e-08	0.0203175	0.027369	0.013266	3.02e-07	ENSG00000102575
Early post-vaccination vs pre-vaccination	CD4_Tcell	DYNLL1	0.000120238	0.0203118	0.0320662	0.00855746	0.000345537	ENSG00000088986
Early post-vaccination vs pre-vaccination	CD4_Tcell	FBLN7	2.37e-05	0.0203105	0.0295506	0.0110703	7.82e-05	ENSG00000144152
Early post-vaccination vs pre-vaccination	CD4_Tcell	WDR26	4.1e-05	0.020281	0.0292436	0.0113184	0.000128691	ENSG00000162923
Early post-vaccination vs pre-vaccination	CD4_Tcell	HMG20B	7.97e-08	0.0202387	0.0274592	0.0130183	4.02e-07	ENSG00000064961
Early post-vaccination vs pre-vaccination	CD4_Tcell	CPNE1	0.00164741	0.0202386	0.0313895	0.00908765	0.00369417	ENSG00000214078
Early post-vaccination vs pre-vaccination	CD4_Tcell	C1orf122	8.53e-09	0.0201921	0.026819	0.0135653	4.86e-08	ENSG00000197982
Early post-vaccination vs pre-vaccination	CD4_Tcell	STXBP2	1.91e-05	0.0201491	0.0295993	0.0106988	6.41e-05	ENSG00000076944
Early post-vaccination vs pre-vaccination	CD4_Tcell	MRPL11	1.27e-06	0.0201272	0.0278166	0.0124378	5.26e-06	ENSG00000174547
Early post-vaccination vs pre-vaccination	CD4_Tcell	ECH1	0.000839759	0.0201247	0.0308776	0.00937185	0.00203349	ENSG00000104823
Early post-vaccination vs pre-vaccination	CD4_Tcell	DYNC1H1	0.000923246	0.0201134	0.0322063	0.00802047	0.00221724	ENSG00000197102
Early post-vaccination vs pre-vaccination	CD4_Tcell	NDUFB6	0.000214443	0.0200858	0.0299413	0.0102303	0.00058669	ENSG00000165264
Early post-vaccination vs pre-vaccination	CD4_Tcell	CCT4	0.00793627	0.0200634	0.0327888	0.00733803	0.015207	ENSG00000115484
Early post-vaccination vs pre-vaccination	CD4_Tcell	COPS2	0.000277599	0.0200459	0.0297196	0.0103723	0.000739459	ENSG00000166200
Early post-vaccination vs pre-vaccination	CD4_Tcell	ST13	0.00318312	0.0200358	0.0346716	0.00539997	0.00670569	ENSG00000100380
Early post-vaccination vs pre-vaccination	CD4_Tcell	ERGIC1	6.03e-07	0.0200283	0.0275468	0.0125099	2.63e-06	ENSG00000113719
Early post-vaccination vs pre-vaccination	CD4_Tcell	AKAP8L	0.000238989	0.0200126	0.0296966	0.0103287	0.000647884	ENSG00000011243
Early post-vaccination vs pre-vaccination	CD4_Tcell	AKIRIN2	6.63e-05	0.0199915	0.0291087	0.0108744	0.000199927	ENSG00000135334
Early post-vaccination vs pre-vaccination	CD4_Tcell	PSMA2	7.53e-07	0.019987	0.0309501	0.00902383	3.23e-06	ENSG00000106588
Early post-vaccination vs pre-vaccination	CD4_Tcell	TBC1D10C	0.0130838	0.0199783	0.0343035	0.00565307	0.0236987	ENSG00000175463
Early post-vaccination vs pre-vaccination	CD4_Tcell	TRIB2	4.83e-07	0.0199461	0.0296257	0.0102664	2.15e-06	ENSG00000071575
Early post-vaccination vs pre-vaccination	CD4_Tcell	IDH2	6.21e-06	0.0199387	0.0295794	0.0102979	2.27e-05	ENSG00000182054
Early post-vaccination vs pre-vaccination	CD4_Tcell	CKLF	0.000354803	0.0199179	0.0336698	0.00616598	0.000927759	ENSG00000217555
Early post-vaccination vs pre-vaccination	CD4_Tcell	MAP3K2	0.000562099	0.0198957	0.0322482	0.00754324	0.00140674	ENSG00000169967
Early post-vaccination vs pre-vaccination	CD4_Tcell	NEDD8	0.00578868	0.0198937	0.0320164	0.0077709	0.0114916	ENSG00000129559
Early post-vaccination vs pre-vaccination	CD4_Tcell	ARAF	4.97e-05	0.0198793	0.0289834	0.0107751	0.000153389	ENSG00000078061
Early post-vaccination vs pre-vaccination	CD4_Tcell	PARP10	0.000462964	0.0198604	0.0298955	0.00982531	0.00117735	ENSG00000178685
Early post-vaccination vs pre-vaccination	CD4_Tcell	CSNK1G2	0.000597325	0.0198541	0.0302523	0.00945575	0.00148338	ENSG00000133275
Early post-vaccination vs pre-vaccination	CD4_Tcell	DNM2	0.00303869	0.0198387	0.031332	0.00834534	0.00643019	ENSG00000079805
Early post-vaccination vs pre-vaccination	CD4_Tcell	TRAPPC2L	2.39e-05	0.0198344	0.0282978	0.011371	7.86e-05	ENSG00000167515
Early post-vaccination vs pre-vaccination	CD4_Tcell	RWDD3	1.52e-06	0.0198152	0.0278587	0.0117716	6.19e-06	ENSG00000122481
Early post-vaccination vs pre-vaccination	CD4_Tcell	AKAP17A	0.000106477	0.0198121	0.0290536	0.0105707	0.000309475	ENSG00000197976
Early post-vaccination vs pre-vaccination	CD4_Tcell	SYNJ2	2.28e-05	0.0197479	0.0281179	0.0113778	7.55e-05	ENSG00000078269
Early post-vaccination vs pre-vaccination	CD4_Tcell	KRR1	0.000327228	0.0197337	0.0293407	0.0101267	0.00086043	ENSG00000111615
Early post-vaccination vs pre-vaccination	CD4_Tcell	PGP	3.49e-06	0.0197275	0.0275057	0.0119493	1.33e-05	ENSG00000184207
Early post-vaccination vs pre-vaccination	CD4_Tcell	NSA2	0.00171876	0.019692	0.0345339	0.00485011	0.00383311	ENSG00000164346
Early post-vaccination vs pre-vaccination	CD4_Tcell	SAE1	0.000187646	0.0196909	0.028928	0.0104537	0.000519902	ENSG00000142230
Early post-vaccination vs pre-vaccination	CD4_Tcell	GLRX3	1.31e-06	0.0196778	0.0271449	0.0122107	5.41e-06	ENSG00000108010
Early post-vaccination vs pre-vaccination	CD4_Tcell	PPP1R7	0.00013276	0.0196517	0.0288457	0.0104577	0.000378678	ENSG00000115685
Early post-vaccination vs pre-vaccination	CD4_Tcell	MRPL20	0.00395016	0.0196507	0.031314	0.00798738	0.00813128	ENSG00000242485
Early post-vaccination vs pre-vaccination	CD4_Tcell	MAP2K3	4.69e-07	0.0196296	0.0267217	0.0125375	2.09e-06	ENSG00000034152
Early post-vaccination vs pre-vaccination	CD4_Tcell	MRPL4	1.81e-06	0.0195938	0.0281858	0.0110018	7.28e-06	ENSG00000105364
Early post-vaccination vs pre-vaccination	CD4_Tcell	SMARCE1	0.000991024	0.019542	0.0298414	0.00924257	0.00235052	ENSG00000073584
Early post-vaccination vs pre-vaccination	CD4_Tcell	MCRIP1	1.39e-06	0.019519	0.0269848	0.0120532	5.69e-06	ENSG00000225663
Early post-vaccination vs pre-vaccination	CD4_Tcell	CHCHD5	2.98e-07	0.0195146	0.0265288	0.0125005	1.37e-06	ENSG00000125611
Early post-vaccination vs pre-vaccination	CD4_Tcell	STARD7	9.49e-06	0.0195086	0.0281316	0.0108856	3.37e-05	ENSG00000084090
Early post-vaccination vs pre-vaccination	CD4_Tcell	C11orf58	0.0114241	0.0194858	0.0331197	0.00585187	0.0209842	ENSG00000110696
Early post-vaccination vs pre-vaccination	CD4_Tcell	UBE2N	0.00237925	0.0194779	0.0306288	0.00832697	0.00514497	ENSG00000177889
Early post-vaccination vs pre-vaccination	CD4_Tcell	BORCS7	2.08e-06	0.0194708	0.0268825	0.0120591	8.28e-06	ENSG00000166275
Early post-vaccination vs pre-vaccination	CD4_Tcell	H2AFJ	1.49e-05	0.0194618	0.0275409	0.0113827	5.08e-05	ENSG00000246705
Early post-vaccination vs pre-vaccination	CD4_Tcell	TAF7	0.00246822	0.0194393	0.0318228	0.0070558	0.00531484	ENSG00000178913
Early post-vaccination vs pre-vaccination	CD4_Tcell	OLA1	0.000110195	0.0194035	0.0298284	0.0089786	0.000319373	ENSG00000138430
Early post-vaccination vs pre-vaccination	CD4_Tcell	AATF	0.000788445	0.0193908	0.029393	0.00938849	0.00191681	ENSG00000275700
Early post-vaccination vs pre-vaccination	CD4_Tcell	CITED4	1.54e-07	0.0193892	0.0264086	0.0123697	7.43e-07	ENSG00000179862
Early post-vaccination vs pre-vaccination	CD4_Tcell	ITPA	8.4e-07	0.019374	0.0265076	0.0122403	3.59e-06	ENSG00000125877
Early post-vaccination vs pre-vaccination	CD4_Tcell	NXF1	3.12e-06	0.0193675	0.0268127	0.0119223	1.2e-05	ENSG00000162231
Early post-vaccination vs pre-vaccination	CD4_Tcell	MRPS34	0.00243773	0.0193515	0.0303272	0.00837572	0.00525841	ENSG00000074071
Early post-vaccination vs pre-vaccination	CD4_Tcell	FUNDC2	0.000322627	0.0193179	0.0287657	0.00987014	0.000849426	ENSG00000165775
Early post-vaccination vs pre-vaccination	CD4_Tcell	STMP1	0.000495956	0.0192767	0.028952	0.00960145	0.00125298	ENSG00000243317
Early post-vaccination vs pre-vaccination	CD4_Tcell	PRKCSH	0.000145133	0.0192606	0.0288317	0.00968949	0.00041034	ENSG00000130175
Early post-vaccination vs pre-vaccination	CD4_Tcell	GRAMD1A	0.00380323	0.0192499	0.0305213	0.00797844	0.00787389	ENSG00000089351
Early post-vaccination vs pre-vaccination	CD4_Tcell	CNOT6L	0.0060338	0.0192366	0.03207	0.00640311	0.0118813	ENSG00000138767
Early post-vaccination vs pre-vaccination	CD4_Tcell	LAMTOR2	1.56e-07	0.0192357	0.0262353	0.0122361	7.53e-07	ENSG00000116586
Early post-vaccination vs pre-vaccination	CD4_Tcell	NUP98	0.00143631	0.019222	0.029966	0.00847802	0.00325898	ENSG00000110713
Early post-vaccination vs pre-vaccination	CD4_Tcell	AC026979.2	7.6e-05	0.0192099	0.0282842	0.0101357	0.00022563	ENSG00000271869
Early post-vaccination vs pre-vaccination	CD4_Tcell	NRBP1	0.000240541	0.019193	0.0292603	0.00912562	0.000651226	ENSG00000115216
Early post-vaccination vs pre-vaccination	CD4_Tcell	WBP2	0.00193497	0.0191772	0.0299915	0.0083629	0.00426557	ENSG00000132471
Early post-vaccination vs pre-vaccination	CD4_Tcell	PRELID3B	5.56e-06	0.019139	0.0267254	0.0115526	2.06e-05	ENSG00000101166
Early post-vaccination vs pre-vaccination	CD4_Tcell	GTF3A	0.0111047	0.0191252	0.0316403	0.00661009	0.0204834	ENSG00000122034
Early post-vaccination vs pre-vaccination	CD4_Tcell	GNL1	1.67e-05	0.0191244	0.027434	0.0108147	5.66e-05	ENSG00000204590
Early post-vaccination vs pre-vaccination	CD4_Tcell	TALDO1	0.00106191	0.0191161	0.0293865	0.00884584	0.00249399	ENSG00000177156
Early post-vaccination vs pre-vaccination	CD4_Tcell	CTSB	2.86e-06	0.0191154	0.0303601	0.00787057	1.11e-05	ENSG00000164733
Early post-vaccination vs pre-vaccination	CD4_Tcell	NUBP2	2.7e-05	0.0191028	0.0272453	0.0109603	8.78e-05	ENSG00000095906
Early post-vaccination vs pre-vaccination	CD4_Tcell	PSMD3	6.21e-05	0.0190298	0.0274623	0.0105974	0.00018821	ENSG00000108344
Early post-vaccination vs pre-vaccination	CD4_Tcell	TOB1	0.000197076	0.0189922	0.0289314	0.00905295	0.000544481	ENSG00000141232
Early post-vaccination vs pre-vaccination	CD4_Tcell	MMADHC	0.000433893	0.0189435	0.0286865	0.00920056	0.00111178	ENSG00000168288
Early post-vaccination vs pre-vaccination	CD4_Tcell	ALG3	1.11e-07	0.018943	0.0254444	0.0124416	5.49e-07	ENSG00000214160
Early post-vaccination vs pre-vaccination	CD4_Tcell	TMEM147	5.14e-05	0.0189227	0.0272342	0.0106113	0.000157898	ENSG00000105677
Early post-vaccination vs pre-vaccination	CD4_Tcell	SH2D1A	1.52e-10	0.0188726	0.0283271	0.00941811	1.06e-09	ENSG00000183918
Early post-vaccination vs pre-vaccination	CD4_Tcell	FKBP3	2.29e-05	0.0188634	0.0269453	0.0107816	7.55e-05	ENSG00000100442
Early post-vaccination vs pre-vaccination	CD4_Tcell	STARD3	0.00070752	0.0188586	0.0285393	0.0091779	0.00173383	ENSG00000131748
Early post-vaccination vs pre-vaccination	CD4_Tcell	GPS2	0.00429939	0.0188206	0.0307405	0.00690083	0.00878528	ENSG00000132522
Early post-vaccination vs pre-vaccination	CD4_Tcell	GRINA	0.000156936	0.0188192	0.0280759	0.00956244	0.000441062	ENSG00000178719
Early post-vaccination vs pre-vaccination	CD4_Tcell	PBX4	0.00011573	0.018792	0.0274534	0.0101306	0.000333992	ENSG00000105717
Early post-vaccination vs pre-vaccination	CD4_Tcell	RSL1D1	0.00321354	0.0187892	0.0327948	0.0047835	0.00676512	ENSG00000171490
Early post-vaccination vs pre-vaccination	CD4_Tcell	ELF1	0.0266094	0.0187732	0.0335665	0.00397982	0.0448174	ENSG00000120690
Early post-vaccination vs pre-vaccination	CD4_Tcell	MT-CYB	2.74e-07	0.0187256	0.0302858	0.00716536	1.27e-06	ENSG00000198727
Early post-vaccination vs pre-vaccination	CD4_Tcell	LRCH4	0.000348309	0.0187114	0.0278372	0.00958564	0.000913117	ENSG00000077454
Early post-vaccination vs pre-vaccination	CD4_Tcell	GLRX5	2.26e-05	0.0186852	0.0268248	0.0105455	7.48e-05	ENSG00000182512
Early post-vaccination vs pre-vaccination	CD4_Tcell	ZNHIT1	0.000600748	0.0186607	0.0282079	0.00911347	0.00149128	ENSG00000106400
Early post-vaccination vs pre-vaccination	CD4_Tcell	LYRM4	1.03e-07	0.0186481	0.0251278	0.0121684	5.09e-07	ENSG00000214113
Early post-vaccination vs pre-vaccination	CD4_Tcell	OTUB1	0.00586257	0.018642	0.030425	0.00685894	0.0116009	ENSG00000167770
Early post-vaccination vs pre-vaccination	CD4_Tcell	UBE2R2	0.000660308	0.0186211	0.0288508	0.00839139	0.00162464	ENSG00000107341
Early post-vaccination vs pre-vaccination	CD4_Tcell	KDELR1	0.00118944	0.0186131	0.0287943	0.00843199	0.00276229	ENSG00000105438
Early post-vaccination vs pre-vaccination	CD4_Tcell	COQ10B	0.000115817	0.0186043	0.0274876	0.0097211	0.000334086	ENSG00000115520
Early post-vaccination vs pre-vaccination	CD4_Tcell	NDUFC2	0.00139768	0.0185956	0.0307169	0.00647438	0.00318311	ENSG00000151366
Early post-vaccination vs pre-vaccination	CD4_Tcell	CHMP1B	4.18e-08	0.0185731	0.0250268	0.0121194	2.19e-07	ENSG00000255112
Early post-vaccination vs pre-vaccination	CD4_Tcell	UBE2I	0.00522639	0.0185683	0.0309086	0.00622809	0.0105008	ENSG00000103275
Early post-vaccination vs pre-vaccination	CD4_Tcell	NR1H2	0.000240869	0.0185492	0.0279133	0.00918502	0.00065125	ENSG00000131408
Early post-vaccination vs pre-vaccination	CD4_Tcell	GRHPR	1.16e-06	0.018541	0.0255741	0.0115079	4.84e-06	ENSG00000137106
Early post-vaccination vs pre-vaccination	CD4_Tcell	DNAJC8	0.00045294	0.0185312	0.0306431	0.00641937	0.00115624	ENSG00000126698
Early post-vaccination vs pre-vaccination	CD4_Tcell	MAPK8	0.000134709	0.0185234	0.0288986	0.00814827	0.000383702	ENSG00000107643
Early post-vaccination vs pre-vaccination	CD4_Tcell	NDUFAF8	0.000212142	0.0185209	0.027674	0.00936791	0.000581018	ENSG00000224877
Early post-vaccination vs pre-vaccination	CD4_Tcell	ATP6V0E2	0.00621974	0.0184598	0.0302563	0.00666341	0.0122121	ENSG00000171130
Early post-vaccination vs pre-vaccination	CD4_Tcell	METTL26	0.0017285	0.0184539	0.0290222	0.00788564	0.00385202	ENSG00000130731
Early post-vaccination vs pre-vaccination	CD4_Tcell	PSMA5	0.00261962	0.0184507	0.0302173	0.00668403	0.00561715	ENSG00000143106
Early post-vaccination vs pre-vaccination	CD4_Tcell	MPG	5.07e-05	0.0184421	0.0267087	0.0101755	0.000155874	ENSG00000103152
Early post-vaccination vs pre-vaccination	CD4_Tcell	MIEN1	4.81e-07	0.0184304	0.026881	0.00997978	2.14e-06	ENSG00000141741
Early post-vaccination vs pre-vaccination	CD4_Tcell	BEX2	0.000362665	0.0183844	0.0274575	0.00931131	0.000945492	ENSG00000133134
Early post-vaccination vs pre-vaccination	CD4_Tcell	HIF1A	0.00446836	0.0183489	0.0310106	0.00568719	0.00910624	ENSG00000100644
Early post-vaccination vs pre-vaccination	CD4_Tcell	ADGRE5	0.00423905	0.0183405	0.0318559	0.00482511	0.00867645	ENSG00000123146
Early post-vaccination vs pre-vaccination	CD4_Tcell	TMEM14B	0.0138095	0.0183111	0.0306854	0.00593685	0.0248953	ENSG00000137210
Early post-vaccination vs pre-vaccination	CD4_Tcell	TPST2	2.26e-08	0.0183062	0.0256251	0.0109874	1.23e-07	ENSG00000128294
Early post-vaccination vs pre-vaccination	CD4_Tcell	HSD17B10	4.71e-06	0.0182739	0.0256451	0.0109027	1.76e-05	ENSG00000072506
Early post-vaccination vs pre-vaccination	CD4_Tcell	ABCG1	1.25e-05	0.018261	0.0260456	0.0104763	4.32e-05	ENSG00000160179
Early post-vaccination vs pre-vaccination	CD4_Tcell	NDUFS6	0.00115993	0.0182476	0.0284073	0.00808786	0.00270194	ENSG00000145494
Early post-vaccination vs pre-vaccination	CD4_Tcell	EIF3B	0.00274531	0.0182338	0.0285788	0.00788878	0.00585181	ENSG00000106263
Early post-vaccination vs pre-vaccination	CD4_Tcell	FASTK	0.000159679	0.0182335	0.0270311	0.00943596	0.000448155	ENSG00000164896
Early post-vaccination vs pre-vaccination	CD4_Tcell	AMFR	1.12e-06	0.0181897	0.025325	0.0110543	4.67e-06	ENSG00000159461
Early post-vaccination vs pre-vaccination	CD4_Tcell	TMIGD2	0.000472754	0.0180926	0.0274381	0.00874701	0.00119832	ENSG00000167664
Early post-vaccination vs pre-vaccination	CD4_Tcell	SEC11C	0.00129544	0.0180778	0.028234	0.00792168	0.00297127	ENSG00000166562
Early post-vaccination vs pre-vaccination	CD4_Tcell	SNRNP200	0.00726127	0.0180405	0.030118	0.00596305	0.0140455	ENSG00000144028
Early post-vaccination vs pre-vaccination	CD4_Tcell	PTOV1	0.000918908	0.0180402	0.0276001	0.00848024	0.00220942	ENSG00000104960
Early post-vaccination vs pre-vaccination	CD4_Tcell	ATP8A1	0.0016325	0.0180379	0.0286123	0.00746347	0.00366476	ENSG00000124406
Early post-vaccination vs pre-vaccination	CD4_Tcell	RPN2	0.0172835	0.0180356	0.0310009	0.00507038	0.0303366	ENSG00000118705
Early post-vaccination vs pre-vaccination	CD4_Tcell	P2RY10	5.03e-05	0.0180241	0.0267338	0.00931436	0.000154973	ENSG00000078589
Early post-vaccination vs pre-vaccination	CD4_Tcell	WAS	0.0189144	0.0180174	0.0313806	0.00465431	0.0329724	ENSG00000015285
Early post-vaccination vs pre-vaccination	CD4_Tcell	KDELR2	0.000164535	0.0179543	0.0264494	0.00945916	0.000460096	ENSG00000136240
Early post-vaccination vs pre-vaccination	CD4_Tcell	SUPT4H1	4.96e-05	0.0179268	0.0259476	0.00990606	0.00015314	ENSG00000213246
Early post-vaccination vs pre-vaccination	CD4_Tcell	RPN1	0.00572051	0.017894	0.0298418	0.00594628	0.0113778	ENSG00000163902
Early post-vaccination vs pre-vaccination	CD4_Tcell	MAPK3	9.1e-08	0.0178935	0.0244798	0.0113073	4.54e-07	ENSG00000102882
Early post-vaccination vs pre-vaccination	CD4_Tcell	TMEM50A	0.00184184	0.0178461	0.0304819	0.00521041	0.00407641	ENSG00000183726
Early post-vaccination vs pre-vaccination	CD4_Tcell	MRPL34	0.00101502	0.0178366	0.0275535	0.0081197	0.00239723	ENSG00000130312
Early post-vaccination vs pre-vaccination	CD4_Tcell	BECN1	0.000141163	0.0178272	0.0261182	0.00953624	0.000400223	ENSG00000126581
Early post-vaccination vs pre-vaccination	CD4_Tcell	SS18L2	0.000888413	0.0178188	0.0272345	0.00840306	0.00214114	ENSG00000008324
Early post-vaccination vs pre-vaccination	CD4_Tcell	PRPS1	0.00012437	0.0178123	0.0260062	0.00961841	0.000356574	ENSG00000147224
Early post-vaccination vs pre-vaccination	CD4_Tcell	RAD23B	0.00262564	0.0177871	0.0278629	0.00771133	0.00562736	ENSG00000119318
Early post-vaccination vs pre-vaccination	CD4_Tcell	CDK2AP2	0.00058731	0.017785	0.027348	0.00822197	0.00146207	ENSG00000167797
Early post-vaccination vs pre-vaccination	CD4_Tcell	CERS6	0.000212997	0.0177309	0.0289016	0.00656014	0.0005831	ENSG00000172292
Early post-vaccination vs pre-vaccination	CD4_Tcell	REPIN1	2.43e-05	0.0177301	0.0252581	0.0102021	7.97e-05	ENSG00000214022
Early post-vaccination vs pre-vaccination	CD4_Tcell	C1orf43	0.00026756	0.0177188	0.0280257	0.0074118	0.000714583	ENSG00000143612
Early post-vaccination vs pre-vaccination	CD4_Tcell	TOM1	0.00130889	0.0176786	0.0271551	0.00820201	0.00299539	ENSG00000100284
Early post-vaccination vs pre-vaccination	CD4_Tcell	KIF5B	0.0107143	0.0176475	0.0291783	0.00611675	0.0198471	ENSG00000170759
Early post-vaccination vs pre-vaccination	CD4_Tcell	LAP3	8.66e-07	0.0176403	0.0245551	0.0107255	3.69e-06	ENSG00000002549
Early post-vaccination vs pre-vaccination	CD4_Tcell	CBX4	1.97e-08	0.0176347	0.0240926	0.0111767	1.08e-07	ENSG00000141582
Early post-vaccination vs pre-vaccination	CD4_Tcell	GSDMD	0.000845724	0.0176299	0.0274779	0.0077818	0.00204631	ENSG00000104518
Early post-vaccination vs pre-vaccination	CD4_Tcell	SRP19	0.00158386	0.0176259	0.0278388	0.00741307	0.0035647	ENSG00000153037
Early post-vaccination vs pre-vaccination	CD4_Tcell	SH3GL1	3.69e-05	0.0176242	0.0258217	0.00942667	0.000117164	ENSG00000141985
Early post-vaccination vs pre-vaccination	CD4_Tcell	ZNF524	1.02e-05	0.0176168	0.0249793	0.0102544	3.59e-05	ENSG00000171443
Early post-vaccination vs pre-vaccination	CD4_Tcell	SMARCB1	0.000530017	0.0175617	0.0263734	0.00874989	0.00133299	ENSG00000099956
Early post-vaccination vs pre-vaccination	CD4_Tcell	CMC2	7.36e-06	0.0175474	0.0258528	0.00924197	2.66e-05	ENSG00000103121
Early post-vaccination vs pre-vaccination	CD4_Tcell	FDX1	0.000141072	0.0175089	0.0256748	0.00934295	0.000400149	ENSG00000137714
Early post-vaccination vs pre-vaccination	CD4_Tcell	PRKRA	8.06e-05	0.0174685	0.0253006	0.00963645	0.000238782	ENSG00000180228
Early post-vaccination vs pre-vaccination	CD4_Tcell	VPS37B	0.000223114	0.0174172	0.0257092	0.00912523	0.000607537	ENSG00000139722
Early post-vaccination vs pre-vaccination	CD4_Tcell	PSMF1	0.00578783	0.0173999	0.028255	0.00654481	0.0114916	ENSG00000125818
Early post-vaccination vs pre-vaccination	CD4_Tcell	SMARCC1	0.012277	0.0173973	0.0294963	0.00529825	0.022383	ENSG00000173473
Early post-vaccination vs pre-vaccination	CD4_Tcell	PDLIM2	0.00504249	0.017377	0.0286541	0.00609984	0.0101747	ENSG00000120913
Early post-vaccination vs pre-vaccination	CD4_Tcell	GPR108	0.000343206	0.0173696	0.0259979	0.00874123	0.000900897	ENSG00000125734
Early post-vaccination vs pre-vaccination	CD4_Tcell	TXNL1	0.000443276	0.0173487	0.0260407	0.00865676	0.00113393	ENSG00000091164
Early post-vaccination vs pre-vaccination	CD4_Tcell	RNF10	0.00199928	0.0173472	0.0272764	0.00741794	0.00439469	ENSG00000022840
Early post-vaccination vs pre-vaccination	CD4_Tcell	AP3D1	0.000114661	0.0173325	0.025409	0.00925599	0.000331218	ENSG00000065000
Early post-vaccination vs pre-vaccination	CD4_Tcell	ZBTB1	0.0036379	0.0173214	0.0280367	0.00660609	0.00756485	ENSG00000126804
Early post-vaccination vs pre-vaccination	CD4_Tcell	LPXN	0.0133464	0.0173159	0.0294996	0.00513224	0.0241529	ENSG00000110031
Early post-vaccination vs pre-vaccination	CD4_Tcell	LGALS9	4.29e-07	0.0172872	0.0236975	0.0108768	1.92e-06	ENSG00000168961
Early post-vaccination vs pre-vaccination	CD4_Tcell	PDCL3	1.06e-05	0.0172759	0.0243291	0.0102228	3.72e-05	ENSG00000115539
Early post-vaccination vs pre-vaccination	CD4_Tcell	FBXW5	0.00315524	0.0172672	0.0272247	0.00730964	0.00665939	ENSG00000159069
Early post-vaccination vs pre-vaccination	CD4_Tcell	CD79B	4.23e-06	0.0172324	0.0240993	0.0103655	1.59e-05	ENSG00000007312
Early post-vaccination vs pre-vaccination	CD4_Tcell	FIBP	1.31e-05	0.0171478	0.0245529	0.00974266	4.52e-05	ENSG00000172500
Early post-vaccination vs pre-vaccination	CD4_Tcell	ZNHIT3	5.48e-05	0.0171216	0.0256663	0.008577	0.000167761	ENSG00000273611
Early post-vaccination vs pre-vaccination	CD4_Tcell	SARDH	5.67e-10	0.0171204	0.0239296	0.0103113	3.71e-09	ENSG00000123453
Early post-vaccination vs pre-vaccination	CD4_Tcell	SSNA1	0.00375396	0.0171164	0.0272087	0.00702414	0.00778768	ENSG00000176101
Early post-vaccination vs pre-vaccination	CD4_Tcell	EIF2S3	0.00813907	0.0171119	0.0315264	0.00269735	0.0155713	ENSG00000130741
Early post-vaccination vs pre-vaccination	CD4_Tcell	PKN1	0.00412157	0.0170864	0.0284489	0.00572398	0.00845579	ENSG00000123143
Early post-vaccination vs pre-vaccination	CD4_Tcell	BSDC1	0.000365992	0.0170832	0.0255304	0.00863598	0.000953353	ENSG00000160058
Early post-vaccination vs pre-vaccination	CD4_Tcell	LYPLA1	7.57e-05	0.0170188	0.0257789	0.00825879	0.000224692	ENSG00000120992
Early post-vaccination vs pre-vaccination	CD4_Tcell	PFDN2	0.00126199	0.0169947	0.0260945	0.00789494	0.00290651	ENSG00000143256
Early post-vaccination vs pre-vaccination	CD4_Tcell	CPSF6	0.0184821	0.0169787	0.0293257	0.00463174	0.0322462	ENSG00000111605
Early post-vaccination vs pre-vaccination	CD4_Tcell	SBNO2	4.48e-05	0.0169642	0.0244052	0.00952324	0.000139408	ENSG00000064932
Early post-vaccination vs pre-vaccination	CD4_Tcell	AKT1	3.24e-06	0.0169612	0.0236801	0.0102423	1.24e-05	ENSG00000142208
Early post-vaccination vs pre-vaccination	CD4_Tcell	ATF6B	0.0060412	0.01694	0.0277095	0.00617055	0.0118844	ENSG00000213676
Early post-vaccination vs pre-vaccination	CD4_Tcell	PPP2R1A	0.0203552	0.0169171	0.0287787	0.00505554	0.0351477	ENSG00000105568
Early post-vaccination vs pre-vaccination	CD4_Tcell	BLOC1S2	6.07e-05	0.0168983	0.0243596	0.00943695	0.000184371	ENSG00000196072
Early post-vaccination vs pre-vaccination	CD4_Tcell	RFXANK	5.81e-06	0.016898	0.0236206	0.0101754	2.14e-05	ENSG00000064490
Early post-vaccination vs pre-vaccination	CD4_Tcell	RBM22	0.000821841	0.0168915	0.0256204	0.0081627	0.00199325	ENSG00000086589
Early post-vaccination vs pre-vaccination	CD4_Tcell	WBP1	0.000317118	0.0168882	0.0251768	0.00859963	0.000836361	ENSG00000239779
Early post-vaccination vs pre-vaccination	CD4_Tcell	PYCARD	9.2e-05	0.0168773	0.024518	0.00923659	0.000269837	ENSG00000103490
Early post-vaccination vs pre-vaccination	CD4_Tcell	TSTA3	5.45e-05	0.0168663	0.0244564	0.00927613	0.000167113	ENSG00000104522
Early post-vaccination vs pre-vaccination	CD4_Tcell	ARID5B	0.0254764	0.0168258	0.0309911	0.00266043	0.0430392	ENSG00000150347
Early post-vaccination vs pre-vaccination	CD4_Tcell	COMMD7	0.00174386	0.0168249	0.0266251	0.00702456	0.00388317	ENSG00000149600
Early post-vaccination vs pre-vaccination	CD4_Tcell	B4GALT3	1.66e-05	0.0168026	0.0237927	0.00981245	5.63e-05	ENSG00000158850
Early post-vaccination vs pre-vaccination	CD4_Tcell	MAPKAPK3	2.5e-05	0.0168004	0.0239533	0.00964751	8.17e-05	ENSG00000114738
Early post-vaccination vs pre-vaccination	CD4_Tcell	CTDNEP1	0.00328943	0.0167906	0.0266014	0.00697991	0.00690116	ENSG00000175826
Early post-vaccination vs pre-vaccination	CD4_Tcell	PTGES3	0.0209802	0.0167799	0.0309866	0.0025732	0.0361008	ENSG00000110958
Early post-vaccination vs pre-vaccination	CD4_Tcell	MALSU1	4.75e-05	0.0167786	0.0243218	0.00923548	0.000147397	ENSG00000156928
Early post-vaccination vs pre-vaccination	CD4_Tcell	MAPRE1	0.00126854	0.0167521	0.0256909	0.00781325	0.00291941	ENSG00000101367
Early post-vaccination vs pre-vaccination	CD4_Tcell	IL16	0.0111862	0.0167347	0.0316442	0.00182512	0.0206078	ENSG00000172349
Early post-vaccination vs pre-vaccination	CD4_Tcell	CLEC2B	0.013103	0.0167336	0.0278413	0.00562595	0.0237264	ENSG00000110852
Early post-vaccination vs pre-vaccination	CD4_Tcell	TEX264	0.00841926	0.0167276	0.0273526	0.0061027	0.0160422	ENSG00000164081
Early post-vaccination vs pre-vaccination	CD4_Tcell	AIP	0.000307522	0.0167222	0.0280722	0.00537227	0.000812452	ENSG00000110711
Early post-vaccination vs pre-vaccination	CD4_Tcell	MPDU1	1.33e-06	0.0167194	0.0230381	0.0104007	5.48e-06	ENSG00000129255
Early post-vaccination vs pre-vaccination	CD4_Tcell	PTS	1.54e-06	0.0166784	0.0242516	0.00910521	6.26e-06	ENSG00000150787
Early post-vaccination vs pre-vaccination	CD4_Tcell	2005-03-01	3.66e-05	0.0166231	0.0239013	0.00934485	0.000116301	ENSG00000198060
Early post-vaccination vs pre-vaccination	CD4_Tcell	DUS1L	0.000604083	0.0165847	0.0270651	0.0061042	0.00149895	ENSG00000169718
Early post-vaccination vs pre-vaccination	CD4_Tcell	COMT	0.000586674	0.0165694	0.0250117	0.0081271	0.00146108	ENSG00000093010
Early post-vaccination vs pre-vaccination	CD4_Tcell	TFAM	0.00198652	0.0165596	0.0260538	0.00706541	0.00436979	ENSG00000108064
Early post-vaccination vs pre-vaccination	CD4_Tcell	ORAI1	0.00595604	0.0165474	0.0282106	0.00488431	0.0117509	ENSG00000276045
Early post-vaccination vs pre-vaccination	CD4_Tcell	SMIM10L1	0.00107185	0.0165341	0.0254275	0.00764079	0.00251398	ENSG00000256537
Early post-vaccination vs pre-vaccination	CD4_Tcell	ACAA1	0.00240045	0.0165025	0.0257852	0.00721982	0.00518531	ENSG00000060971
Early post-vaccination vs pre-vaccination	CD4_Tcell	UBE2J1	0.000205241	0.0164989	0.0243109	0.00868688	0.000564391	ENSG00000198833
Early post-vaccination vs pre-vaccination	CD4_Tcell	CFAP20	8.98e-06	0.0164807	0.0235642	0.00939722	3.2e-05	ENSG00000070761
Early post-vaccination vs pre-vaccination	CD4_Tcell	CHCHD10	0.0144673	0.0164656	0.0275198	0.0054114	0.0259588	ENSG00000250479
Early post-vaccination vs pre-vaccination	CD4_Tcell	UBAP1	0.00155104	0.0164225	0.0254977	0.00734735	0.00349856	ENSG00000165006
Early post-vaccination vs pre-vaccination	CD4_Tcell	HSPE1	0.0153995	0.0163918	0.0285431	0.00424057	0.0274466	ENSG00000115541
Early post-vaccination vs pre-vaccination	CD4_Tcell	GTF3C6	1.36e-05	0.0163775	0.0245278	0.00822712	4.7e-05	ENSG00000155115
Early post-vaccination vs pre-vaccination	CD4_Tcell	EMD	0.0115991	0.0163628	0.0277579	0.00496758	0.0212736	ENSG00000102119
Early post-vaccination vs pre-vaccination	CD4_Tcell	TOR1A	1.16e-05	0.0163609	0.0230847	0.00963702	4.04e-05	ENSG00000136827
Early post-vaccination vs pre-vaccination	CD4_Tcell	CCDC57	0.000412099	0.0163569	0.0250808	0.00763291	0.00106171	ENSG00000176155
Early post-vaccination vs pre-vaccination	CD4_Tcell	TRIM8	5.76e-06	0.0162922	0.0244124	0.008172	2.12e-05	ENSG00000171206
Early post-vaccination vs pre-vaccination	CD4_Tcell	YARS	1.52e-05	0.0162825	0.0229963	0.00956865	5.19e-05	ENSG00000134684
Early post-vaccination vs pre-vaccination	CD4_Tcell	TSPYL2	0.00111698	0.0162589	0.0274773	0.00504055	0.0026115	ENSG00000184205
Early post-vaccination vs pre-vaccination	CD4_Tcell	INSIG1	8.41e-08	0.0162535	0.022522	0.009985	4.22e-07	ENSG00000186480
Early post-vaccination vs pre-vaccination	CD4_Tcell	CCT7	0.0205776	0.016222	0.0276446	0.00479949	0.0355078	ENSG00000135624
Early post-vaccination vs pre-vaccination	CD4_Tcell	EIF2A	0.0169711	0.016221	0.0273273	0.0051147	0.0298567	ENSG00000144895
Early post-vaccination vs pre-vaccination	CD4_Tcell	FBRS	0.00344944	0.0161915	0.0255872	0.00679585	0.00720231	ENSG00000156860
Early post-vaccination vs pre-vaccination	CD4_Tcell	FLOT2	0.0123837	0.016185	0.0269127	0.00545725	0.0225439	ENSG00000132589
Early post-vaccination vs pre-vaccination	CD4_Tcell	PRR14	1.07e-05	0.016177	0.0227185	0.00963557	3.76e-05	ENSG00000156858
Early post-vaccination vs pre-vaccination	CD4_Tcell	PRNP	0.0103092	0.0161573	0.0267714	0.00554327	0.0192187	ENSG00000171867
Early post-vaccination vs pre-vaccination	CD4_Tcell	CLPTM1	0.000646392	0.0161318	0.0243383	0.00792533	0.00159488	ENSG00000104853
Early post-vaccination vs pre-vaccination	CD4_Tcell	EMC4	0.0048963	0.0161277	0.0260104	0.00624499	0.00990583	ENSG00000128463
Early post-vaccination vs pre-vaccination	CD4_Tcell	TAF9	0.000450436	0.0161218	0.0241744	0.00806922	0.00115032	ENSG00000273841
Early post-vaccination vs pre-vaccination	CD4_Tcell	RAB22A	0.00119375	0.0160845	0.0245818	0.00758729	0.00276914	ENSG00000124209
Early post-vaccination vs pre-vaccination	CD4_Tcell	DENR	0.00470344	0.0160777	0.027041	0.00511436	0.00954719	ENSG00000139726
Early post-vaccination vs pre-vaccination	CD4_Tcell	ARHGAP45	5.44e-05	0.0160762	0.0302253	0.00192697	0.000166737	ENSG00000180448
Early post-vaccination vs pre-vaccination	CD4_Tcell	NFKB1	0.00215915	0.0160587	0.0295179	0.00259945	0.00471395	ENSG00000109320
Early post-vaccination vs pre-vaccination	CD4_Tcell	HAUS3	0.000649973	0.0160584	0.0242521	0.00786478	0.00160149	ENSG00000214367
Early post-vaccination vs pre-vaccination	CD4_Tcell	GPS1	0.000165057	0.0160402	0.0237428	0.00833755	0.000461346	ENSG00000169727
Early post-vaccination vs pre-vaccination	CD4_Tcell	MAZ	0.00406089	0.0160315	0.0254694	0.00659357	0.00833966	ENSG00000103495
Early post-vaccination vs pre-vaccination	CD4_Tcell	ACP1	0.014702	0.0160287	0.0268939	0.00516341	0.0263415	ENSG00000143727
Early post-vaccination vs pre-vaccination	CD4_Tcell	ASPSCR1	2.15e-06	0.0159985	0.0225306	0.00946641	8.56e-06	ENSG00000169696
Early post-vaccination vs pre-vaccination	CD4_Tcell	TSN	0.000299942	0.0159974	0.0236961	0.00829875	0.00079414	ENSG00000211460
Early post-vaccination vs pre-vaccination	CD4_Tcell	ZFAND2B	0.0022369	0.0159958	0.0249274	0.00706425	0.00486634	ENSG00000158552
Early post-vaccination vs pre-vaccination	CD4_Tcell	NAA10	0.0027904	0.0159926	0.0255495	0.00643574	0.00593761	ENSG00000102030
Early post-vaccination vs pre-vaccination	CD4_Tcell	UBN1	4.01e-05	0.0159752	0.0242613	0.00768901	0.000126403	ENSG00000118900
Early post-vaccination vs pre-vaccination	CD4_Tcell	MANF	0.000958524	0.0159745	0.0243481	0.00760089	0.00228939	ENSG00000145050
Early post-vaccination vs pre-vaccination	CD4_Tcell	PNPLA8	0.000941827	0.0158939	0.0241762	0.0076115	0.00225479	ENSG00000135241
Early post-vaccination vs pre-vaccination	CD4_Tcell	KIAA2013	3.83e-06	0.0158709	0.0221584	0.00958347	1.45e-05	ENSG00000116685
Early post-vaccination vs pre-vaccination	CD4_Tcell	CD55	0.0134053	0.0158373	0.0273217	0.00435282	0.0242308	ENSG00000196352
Early post-vaccination vs pre-vaccination	CD4_Tcell	NCOR2	0.00054655	0.0158312	0.0243317	0.00733065	0.00137063	ENSG00000196498
Early post-vaccination vs pre-vaccination	CD4_Tcell	RTF2	0.00874584	0.0158273	0.0258625	0.00579214	0.0165973	ENSG00000022277
Early post-vaccination vs pre-vaccination	CD4_Tcell	STX10	0.00140141	0.0158128	0.0245631	0.00706256	0.00318924	ENSG00000104915
Early post-vaccination vs pre-vaccination	CD4_Tcell	B3GAT3	0.00192244	0.0158102	0.0246037	0.00701664	0.00424252	ENSG00000149541
Early post-vaccination vs pre-vaccination	CD4_Tcell	CHMP4A	0.00785532	0.0158074	0.0265686	0.00504616	0.0150897	ENSG00000254505
Early post-vaccination vs pre-vaccination	CD4_Tcell	NAPA	0.00711274	0.015806	0.0263897	0.00522224	0.0137878	ENSG00000105402
Early post-vaccination vs pre-vaccination	CD4_Tcell	BRI3	0.00263082	0.0158003	0.0254513	0.00614938	0.00563327	ENSG00000164713
Early post-vaccination vs pre-vaccination	CD4_Tcell	RPL11	0.0120829	0.0157679	0.027256	0.00427971	0.0220553	ENSG00000142676
Early post-vaccination vs pre-vaccination	CD4_Tcell	ARF4	0.00923863	0.0157491	0.0257906	0.00570768	0.0174622	ENSG00000168374
Early post-vaccination vs pre-vaccination	CD4_Tcell	TOMM40	1.07e-05	0.015745	0.0227932	0.00869673	3.77e-05	ENSG00000130204
Early post-vaccination vs pre-vaccination	CD4_Tcell	CAPNS1	0.0110513	0.0157397	0.0259748	0.00550462	0.0204034	ENSG00000126247
Early post-vaccination vs pre-vaccination	CD4_Tcell	THUMPD1	0.0102615	0.0157342	0.0258612	0.00560725	0.0191414	ENSG00000066654
Early post-vaccination vs pre-vaccination	CD4_Tcell	MFSD10	0.00557141	0.0157243	0.0252948	0.00615381	0.0111102	ENSG00000109736
Early post-vaccination vs pre-vaccination	CD4_Tcell	UBE2J2	0.000856882	0.0157201	0.0238772	0.00756311	0.00206922	ENSG00000160087
Early post-vaccination vs pre-vaccination	CD4_Tcell	ELOF1	4.03e-05	0.0157056	0.0225548	0.00885631	0.000126991	ENSG00000130165
Early post-vaccination vs pre-vaccination	CD4_Tcell	PMM1	3.53e-05	0.0157046	0.0224455	0.00896375	0.00011261	ENSG00000100417
Early post-vaccination vs pre-vaccination	CD4_Tcell	NUDT16L1	0.00269306	0.0156904	0.0249444	0.00643645	0.00575044	ENSG00000168101
Early post-vaccination vs pre-vaccination	CD4_Tcell	ATP6V0D1	3.54e-05	0.0156785	0.0229576	0.00839937	0.000112736	ENSG00000159720
Early post-vaccination vs pre-vaccination	CD4_Tcell	RLF	0.0116195	0.0156783	0.0259406	0.00541597	0.0212984	ENSG00000117000
Early post-vaccination vs pre-vaccination	CD4_Tcell	TMEM167B	1.12e-05	0.0156751	0.0220376	0.00931246	3.91e-05	ENSG00000215717
Early post-vaccination vs pre-vaccination	CD4_Tcell	AKT2	0.000436468	0.0156589	0.023517	0.0078007	0.00111791	ENSG00000105221
Early post-vaccination vs pre-vaccination	CD4_Tcell	TMEM183A	0.00117867	0.0156259	0.0239506	0.00730127	0.00274456	ENSG00000163444
Early post-vaccination vs pre-vaccination	CD4_Tcell	AC004448.2	2.58e-08	0.0156214	0.0355908	-0.00434809	1.39e-07	ENSG00000235979
Early post-vaccination vs pre-vaccination	CD4_Tcell	COMMD8	5.12e-05	0.0156123	0.0224711	0.00875348	0.000157354	ENSG00000169019
Early post-vaccination vs pre-vaccination	CD4_Tcell	MRPL47	4.08e-05	0.0156092	0.0225538	0.00866459	0.000128302	ENSG00000136522
Early post-vaccination vs pre-vaccination	CD4_Tcell	CALCOCO2	0.0157709	0.0156086	0.0264446	0.00477252	0.0279944	ENSG00000136436
Early post-vaccination vs pre-vaccination	CD4_Tcell	C18orf32	0.00759005	0.0155641	0.0253848	0.00574352	0.0146076	ENSG00000177576
Early post-vaccination vs pre-vaccination	CD4_Tcell	TIMM13	0.000137972	0.0154663	0.0227141	0.00821861	0.000392449	ENSG00000099800
Early post-vaccination vs pre-vaccination	CD4_Tcell	RRP1B	0.0155738	0.0154115	0.0261465	0.00467654	0.0277153	ENSG00000160208
Early post-vaccination vs pre-vaccination	CD4_Tcell	LAMP1	0.0116772	0.0154114	0.0280252	0.00279758	0.0213721	ENSG00000185896
Early post-vaccination vs pre-vaccination	CD4_Tcell	RPIA	0.00355196	0.0154056	0.0245157	0.00629557	0.00740122	ENSG00000153574
Early post-vaccination vs pre-vaccination	CD4_Tcell	RAB1A	0.00469571	0.0153861	0.0249002	0.00587191	0.00953466	ENSG00000138069
Early post-vaccination vs pre-vaccination	CD4_Tcell	CKAP2	2.45e-06	0.015386	0.0217548	0.00901717	9.66e-06	ENSG00000136108
Early post-vaccination vs pre-vaccination	CD4_Tcell	ANTKMT	1.19e-05	0.0153749	0.0219741	0.00877565	4.14e-05	ENSG00000103254
Early post-vaccination vs pre-vaccination	CD4_Tcell	SNRPC	0.0068222	0.0153616	0.0248675	0.00585566	0.0132723	ENSG00000124562
Early post-vaccination vs pre-vaccination	CD4_Tcell	ZNF639	0.00117939	0.0153097	0.0234727	0.00714661	0.0027452	ENSG00000121864
Early post-vaccination vs pre-vaccination	CD4_Tcell	CA5B	0.0222343	0.0152767	0.0262152	0.00433812	0.0380556	ENSG00000169239
Early post-vaccination vs pre-vaccination	CD4_Tcell	CPSF1	0.000259052	0.0152586	0.022629	0.00788822	0.000694585	ENSG00000071894
Early post-vaccination vs pre-vaccination	CD4_Tcell	AC008105.3	0.0232531	0.0152431	0.0270027	0.00348342	0.0396663	ENSG00000267121
Early post-vaccination vs pre-vaccination	CD4_Tcell	FAM89B	9.16e-05	0.0151962	0.0224171	0.00797533	0.000268882	ENSG00000176973
Early post-vaccination vs pre-vaccination	CD4_Tcell	ISCA1	0.000561255	0.0151657	0.0228982	0.00743326	0.0014052	ENSG00000135070
Early post-vaccination vs pre-vaccination	CD4_Tcell	PITPNM1	2.05e-05	0.0151602	0.0215736	0.00874686	6.83e-05	ENSG00000110697
Early post-vaccination vs pre-vaccination	CD4_Tcell	NUDT1	5.42e-06	0.0151404	0.0219047	0.00837601	2.01e-05	ENSG00000106268
Early post-vaccination vs pre-vaccination	CD4_Tcell	USP11	0.00125857	0.0151189	0.0232447	0.00699316	0.00290017	ENSG00000102226
Early post-vaccination vs pre-vaccination	CD4_Tcell	CTBS	0.00028817	0.0151038	0.0231949	0.0070128	0.000765288	ENSG00000117151
Early post-vaccination vs pre-vaccination	CD4_Tcell	PPM1M	0.00210766	0.0150871	0.0252323	0.00494184	0.0046114	ENSG00000164088
Early post-vaccination vs pre-vaccination	CD4_Tcell	AL139246.5	1.05e-05	0.015085	0.0214804	0.00868958	3.7e-05	ENSG00000272449
Early post-vaccination vs pre-vaccination	CD4_Tcell	HDGF	0.00193823	0.0150509	0.023429	0.00667285	0.00426968	ENSG00000143321
Early post-vaccination vs pre-vaccination	CD4_Tcell	ITGB2	0.0291892	0.0149806	0.029515	0.000446301	0.0487203	ENSG00000160255
Early post-vaccination vs pre-vaccination	CD4_Tcell	WDR74	0.00644358	0.0149239	0.0240883	0.00575955	0.0125911	ENSG00000133316
Early post-vaccination vs pre-vaccination	CD4_Tcell	OS9	0.0252628	0.014891	0.0256175	0.00416455	0.0427374	ENSG00000135506
Early post-vaccination vs pre-vaccination	CD4_Tcell	LYPLA2	0.000110948	0.0148508	0.0236298	0.00607186	0.000321348	ENSG00000011009
Early post-vaccination vs pre-vaccination	CD4_Tcell	PHB	0.00472987	0.0148128	0.0238519	0.00577371	0.00959131	ENSG00000167085
Early post-vaccination vs pre-vaccination	CD4_Tcell	ZDHHC12	0.000216653	0.0147909	0.0218037	0.00777801	0.000591789	ENSG00000160446
Early post-vaccination vs pre-vaccination	CD4_Tcell	THAP4	1.21e-05	0.0147824	0.020815	0.00874984	4.21e-05	ENSG00000176946
Early post-vaccination vs pre-vaccination	CD4_Tcell	ILKAP	0.0106116	0.014778	0.0248705	0.0046855	0.0196866	ENSG00000132323
Early post-vaccination vs pre-vaccination	CD4_Tcell	PRPF31	0.00194596	0.0147555	0.0229676	0.00654338	0.00428518	ENSG00000105618
Early post-vaccination vs pre-vaccination	CD4_Tcell	KAT8	0.00028599	0.0147249	0.0243526	0.00509727	0.000759828	ENSG00000103510
Early post-vaccination vs pre-vaccination	CD4_Tcell	NFU1	9.01e-06	0.0147136	0.0209342	0.008493	3.21e-05	ENSG00000169599
Early post-vaccination vs pre-vaccination	CD4_Tcell	PHACTR2	0.0260049	0.0147106	0.0292626	0.000158581	0.0438716	ENSG00000112419
Early post-vaccination vs pre-vaccination	CD4_Tcell	PSMC3	0.00140332	0.0147034	0.0228016	0.00660515	0.00319239	ENSG00000165916
Early post-vaccination vs pre-vaccination	CD4_Tcell	PEX6	0.000183742	0.0146949	0.0222736	0.00711612	0.00051008	ENSG00000124587
Early post-vaccination vs pre-vaccination	CD4_Tcell	AKR1A1	0.00265959	0.0146835	0.0232073	0.00615967	0.00568891	ENSG00000117448
Early post-vaccination vs pre-vaccination	CD4_Tcell	DCTN4	0.00792394	0.0146827	0.0241794	0.00518589	0.0151915	ENSG00000132912
Early post-vaccination vs pre-vaccination	CD4_Tcell	PNKD	0.00235498	0.0146796	0.0230617	0.00629752	0.00510147	ENSG00000127838
Early post-vaccination vs pre-vaccination	CD4_Tcell	NAXE	0.00135935	0.0146597	0.0228176	0.00650182	0.00310253	ENSG00000163382
Early post-vaccination vs pre-vaccination	CD4_Tcell	ARPC1A	0.00262702	0.0146497	0.0231037	0.00619571	0.00562736	ENSG00000241685
Early post-vaccination vs pre-vaccination	CD4_Tcell	NDUFAB1	0.0135737	0.0146081	0.0248236	0.00439254	0.0245063	ENSG00000004779
Early post-vaccination vs pre-vaccination	CD4_Tcell	EPHB6	0.000698414	0.014606	0.0243174	0.00489457	0.00171221	ENSG00000106123
Early post-vaccination vs pre-vaccination	CD4_Tcell	RSAD1	0.00323595	0.0145819	0.0231509	0.00601278	0.00680761	ENSG00000136444
Early post-vaccination vs pre-vaccination	CD4_Tcell	ISY1	0.00111575	0.0145483	0.0222024	0.00689409	0.00261096	ENSG00000240682
Early post-vaccination vs pre-vaccination	CD4_Tcell	TMX1	0.0104162	0.014508	0.0238716	0.00514432	0.0193887	ENSG00000139921
Early post-vaccination vs pre-vaccination	CD4_Tcell	ECSIT	7.31e-05	0.0145048	0.0209891	0.00802061	0.000218191	ENSG00000130159
Early post-vaccination vs pre-vaccination	CD4_Tcell	MRPL55	0.000662392	0.0144756	0.021924	0.00702724	0.00162846	ENSG00000162910
Early post-vaccination vs pre-vaccination	CD4_Tcell	JPT1	0.0017114	0.0144406	0.0232021	0.00567923	0.00381947	ENSG00000189159
Early post-vaccination vs pre-vaccination	CD4_Tcell	MRPL52	0.00584384	0.0144209	0.0246196	0.00422224	0.0115818	ENSG00000172590
Early post-vaccination vs pre-vaccination	CD4_Tcell	GNG10	0.000851543	0.0144197	0.021895	0.00694438	0.00205876	ENSG00000242616
Early post-vaccination vs pre-vaccination	CD4_Tcell	ATP6AP1	0.00916568	0.0143736	0.0237933	0.00495379	0.0173457	ENSG00000071553
Early post-vaccination vs pre-vaccination	CD4_Tcell	MAD2L2	1.49e-05	0.0143518	0.0203754	0.00832815	5.1e-05	ENSG00000116670
Early post-vaccination vs pre-vaccination	CD4_Tcell	BTF3L4	0.00799488	0.0143429	0.023396	0.00528975	0.0153098	ENSG00000134717
Early post-vaccination vs pre-vaccination	CD4_Tcell	IFT57	5.8e-05	0.0143322	0.0213994	0.00726495	0.000176404	ENSG00000114446
Early post-vaccination vs pre-vaccination	CD4_Tcell	NPC2	0.00460671	0.0143092	0.0236365	0.00498197	0.00936016	ENSG00000119655
Early post-vaccination vs pre-vaccination	CD4_Tcell	SH2B1	0.00125005	0.014302	0.0226227	0.00598135	0.00288445	ENSG00000178188
Early post-vaccination vs pre-vaccination	CD4_Tcell	EHD1	0.00428639	0.0142977	0.022936	0.00565932	0.00876164	ENSG00000110047
Early post-vaccination vs pre-vaccination	CD4_Tcell	COIL	0.000215581	0.0142941	0.021503	0.00708518	0.000589384	ENSG00000121058
Early post-vaccination vs pre-vaccination	CD4_Tcell	CD38	0.000117142	0.0142797	0.0214522	0.00710727	0.000337431	ENSG00000004468
Early post-vaccination vs pre-vaccination	CD4_Tcell	POLR2F	0.00377218	0.0142656	0.0225626	0.00596854	0.00782283	ENSG00000100142
Early post-vaccination vs pre-vaccination	CD4_Tcell	RB1	0.00214181	0.0142617	0.0255575	0.00296586	0.00467943	ENSG00000139687
Early post-vaccination vs pre-vaccination	CD4_Tcell	GMIP	0.00787255	0.014207	0.0238365	0.00457754	0.0151094	ENSG00000089639
Early post-vaccination vs pre-vaccination	CD4_Tcell	TSPYL4	2.47e-05	0.0142022	0.0206034	0.00780099	8.09e-05	ENSG00000187189
Early post-vaccination vs pre-vaccination	CD4_Tcell	PAFAH1B3	7.55e-05	0.0141941	0.020893	0.00749516	0.000224368	ENSG00000079462
Early post-vaccination vs pre-vaccination	CD4_Tcell	CCDC167	1.53e-06	0.0141832	0.0207445	0.00762192	6.22e-06	ENSG00000198937
Early post-vaccination vs pre-vaccination	CD4_Tcell	RBBP7	0.013487	0.0141436	0.0239609	0.00432629	0.0243641	ENSG00000102054
Early post-vaccination vs pre-vaccination	CD4_Tcell	TRMT10C	0.00240986	0.0141379	0.0221723	0.00610356	0.0052038	ENSG00000174173
Early post-vaccination vs pre-vaccination	CD4_Tcell	RTF1	0.0245855	0.0141086	0.0247475	0.00346978	0.0417068	ENSG00000137815
Early post-vaccination vs pre-vaccination	CD4_Tcell	UBE3A	0.0138095	0.0140833	0.0258733	0.00229321	0.0248953	ENSG00000114062
Early post-vaccination vs pre-vaccination	CD4_Tcell	LTA	0.00154104	0.0140529	0.0218395	0.00626633	0.00347728	ENSG00000226979
Early post-vaccination vs pre-vaccination	CD4_Tcell	HINT2	2.64e-05	0.0140466	0.0204278	0.00766541	8.6e-05	ENSG00000137133
Early post-vaccination vs pre-vaccination	CD4_Tcell	RNASEH1	0.000194587	0.014046	0.020638	0.00745399	0.000538721	ENSG00000171865
Early post-vaccination vs pre-vaccination	CD4_Tcell	LRRC59	6.34e-05	0.0140426	0.0203684	0.00771683	0.000191468	ENSG00000108829
Early post-vaccination vs pre-vaccination	CD4_Tcell	BAG1	0.000302114	0.0140323	0.0212105	0.006854	0.000799199	ENSG00000107262
Early post-vaccination vs pre-vaccination	CD4_Tcell	EMC3	0.00236313	0.014031	0.0221707	0.00589124	0.00511371	ENSG00000125037
Early post-vaccination vs pre-vaccination	CD4_Tcell	TOMM5	0.0102772	0.0140022	0.0245583	0.00344613	0.0191649	ENSG00000175768
Early post-vaccination vs pre-vaccination	CD4_Tcell	TOPORS	0.000248826	0.0139966	0.0210512	0.00694206	0.0006701	ENSG00000197579
Early post-vaccination vs pre-vaccination	CD4_Tcell	C12orf10	0.000584654	0.0139757	0.0211395	0.00681202	0.00145723	ENSG00000139637
Early post-vaccination vs pre-vaccination	CD4_Tcell	SH3GLB2	0.00185124	0.0139309	0.0216546	0.00620714	0.00409573	ENSG00000148341
Early post-vaccination vs pre-vaccination	CD4_Tcell	POP5	0.00508562	0.013879	0.0233747	0.00438331	0.0102482	ENSG00000167272
Early post-vaccination vs pre-vaccination	CD4_Tcell	UBE2G1	0.019972	0.0138188	0.0237139	0.0039236	0.0345895	ENSG00000132388
Early post-vaccination vs pre-vaccination	CD4_Tcell	CENPC	0.0279385	0.0138187	0.0260024	0.00163502	0.0467984	ENSG00000145241
Early post-vaccination vs pre-vaccination	CD4_Tcell	DNAJC21	0.0111231	0.0137962	0.022828	0.00476431	0.0205051	ENSG00000168724
Early post-vaccination vs pre-vaccination	CD4_Tcell	DNAJB9	0.00185796	0.0137859	0.0215409	0.00603086	0.00410911	ENSG00000128590
Early post-vaccination vs pre-vaccination	CD4_Tcell	YIF1A	0.001275	0.0137588	0.0211174	0.00640019	0.00293206	ENSG00000174851
Early post-vaccination vs pre-vaccination	CD4_Tcell	TPGS1	0.000140516	0.013758	0.0209557	0.00656031	0.000399127	ENSG00000141933
Early post-vaccination vs pre-vaccination	CD4_Tcell	TIPRL	0.00531435	0.0137485	0.0220843	0.00541281	0.01066	ENSG00000143155
Early post-vaccination vs pre-vaccination	CD4_Tcell	MRPL16	0.00546376	0.0137292	0.0224027	0.00505572	0.0109347	ENSG00000166902
Early post-vaccination vs pre-vaccination	CD4_Tcell	MAGEF1	0.000104307	0.0137282	0.0200073	0.00744919	0.000303314	ENSG00000177383
Early post-vaccination vs pre-vaccination	CD4_Tcell	CCNK	0.000388516	0.0137041	0.0231939	0.00421427	0.00100561	ENSG00000090061
Early post-vaccination vs pre-vaccination	CD4_Tcell	MTMR6	0.00316899	0.0136777	0.0215386	0.00581669	0.00668281	ENSG00000139505
Early post-vaccination vs pre-vaccination	CD4_Tcell	DTNBP1	0.00855146	0.013661	0.0223974	0.0049246	0.0162688	ENSG00000047579
Early post-vaccination vs pre-vaccination	CD4_Tcell	NSMCE1	0.0228153	0.0136449	0.023441	0.00384882	0.0389846	ENSG00000169189
Early post-vaccination vs pre-vaccination	CD4_Tcell	NDUFS3	0.000899777	0.0136189	0.021609	0.00562883	0.00216597	ENSG00000213619
Early post-vaccination vs pre-vaccination	CD4_Tcell	SERPINB1	0.0109877	0.013546	0.0247814	0.00231054	0.0203043	ENSG00000021355
Early post-vaccination vs pre-vaccination	CD4_Tcell	RNF187	0.0155415	0.0135118	0.0226513	0.00437239	0.0276755	ENSG00000168159
Early post-vaccination vs pre-vaccination	CD4_Tcell	SREBF2	0.00635333	0.0135097	0.0219901	0.00502923	0.0124346	ENSG00000198911
Early post-vaccination vs pre-vaccination	CD4_Tcell	NDUFA9	0.0106644	0.0135004	0.0222203	0.0047806	0.0197665	ENSG00000139180
Early post-vaccination vs pre-vaccination	CD4_Tcell	IER3IP1	0.00956281	0.0134634	0.0221301	0.00479669	0.0179971	ENSG00000134049
Early post-vaccination vs pre-vaccination	CD4_Tcell	CCDC124	0.000925127	0.0134459	0.020448	0.0064438	0.00222089	ENSG00000007080
Early post-vaccination vs pre-vaccination	CD4_Tcell	FKBP2	0.00291064	0.0134366	0.0228225	0.00405077	0.00617628	ENSG00000173486
Early post-vaccination vs pre-vaccination	CD4_Tcell	SH2D2A	0.00365212	0.0134156	0.0213963	0.005435	0.00759184	ENSG00000027869
Early post-vaccination vs pre-vaccination	CD4_Tcell	MICAL1	0.0162043	0.0134112	0.022531	0.00429146	0.0286311	ENSG00000135596
Early post-vaccination vs pre-vaccination	CD4_Tcell	SDHB	0.00898219	0.0134047	0.0219468	0.00486266	0.0170142	ENSG00000117118
Early post-vaccination vs pre-vaccination	CD4_Tcell	MRPL28	2.48e-05	0.0133943	0.0199744	0.00681422	8.12e-05	ENSG00000086504
Early post-vaccination vs pre-vaccination	CD4_Tcell	NDFIP2	0.000429083	0.0133671	0.0205754	0.00615884	0.00110038	ENSG00000102471
Early post-vaccination vs pre-vaccination	CD4_Tcell	GADD45GIP1	0.0285677	0.013348	0.023131	0.00356486	0.0477479	ENSG00000179271
Early post-vaccination vs pre-vaccination	CD4_Tcell	RAB27A	0.000731084	0.0132334	0.0215767	0.00489008	0.00178943	ENSG00000069974
Early post-vaccination vs pre-vaccination	CD4_Tcell	SREK1	0.0116469	0.0132325	0.0233142	0.00315081	0.0213358	ENSG00000153914
Early post-vaccination vs pre-vaccination	CD4_Tcell	RNF220	0.00100518	0.0132271	0.0225608	0.00389334	0.00237856	ENSG00000187147
Early post-vaccination vs pre-vaccination	CD4_Tcell	MVP	0.0180261	0.0132084	0.0247389	0.00167798	0.0315496	ENSG00000013364
Early post-vaccination vs pre-vaccination	CD4_Tcell	INPP5K	0.000974811	0.0131974	0.0201692	0.00622562	0.00231983	ENSG00000132376
Early post-vaccination vs pre-vaccination	CD4_Tcell	EFR3A	0.0151976	0.0131583	0.0240452	0.0022715	0.027158	ENSG00000132294
Early post-vaccination vs pre-vaccination	CD4_Tcell	PPHLN1	0.000959526	0.0131558	0.0246763	0.00163529	0.00229089	ENSG00000134283
Early post-vaccination vs pre-vaccination	CD4_Tcell	DCAF11	0.00456062	0.0131484	0.0215883	0.00470837	0.0092779	ENSG00000100897
Early post-vaccination vs pre-vaccination	CD4_Tcell	CYC1	0.00189891	0.0131459	0.0221705	0.00412127	0.00419513	ENSG00000179091
Early post-vaccination vs pre-vaccination	CD4_Tcell	PSENEN	0.00111657	0.0131417	0.0211777	0.00510574	0.0026115	ENSG00000205155
Early post-vaccination vs pre-vaccination	CD4_Tcell	SEC61G	0.0189528	0.0131353	0.0256786	0.000592001	0.0330298	ENSG00000132432
Early post-vaccination vs pre-vaccination	CD4_Tcell	RETREG2	0.0192099	0.0131243	0.0222395	0.00400913	0.0334304	ENSG00000144567
Early post-vaccination vs pre-vaccination	CD4_Tcell	APEH	0.0057061	0.0131148	0.0210466	0.00518294	0.0113556	ENSG00000164062
Early post-vaccination vs pre-vaccination	CD4_Tcell	HDDC2	0.0113146	0.0131015	0.0217624	0.00444059	0.0208204	ENSG00000111906
Early post-vaccination vs pre-vaccination	CD4_Tcell	MRPL51	0.0281152	0.0130848	0.0226873	0.00348241	0.0470687	ENSG00000111639
Early post-vaccination vs pre-vaccination	CD4_Tcell	DDB1	0.0193757	0.0130731	0.0226247	0.00352153	0.0336902	ENSG00000167986
Early post-vaccination vs pre-vaccination	CD4_Tcell	DHX40	8.74e-05	0.0130624	0.0198715	0.00625333	0.000257611	ENSG00000108406
Early post-vaccination vs pre-vaccination	CD4_Tcell	MRPL48	0.00045464	0.0130227	0.0195931	0.00645234	0.00115912	ENSG00000175581
Early post-vaccination vs pre-vaccination	CD4_Tcell	DGAT1	0.000460425	0.0130043	0.01971	0.0062986	0.00117143	ENSG00000185000
Early post-vaccination vs pre-vaccination	CD4_Tcell	POMT1	2.25e-06	0.012994	0.0195349	0.00645301	8.94e-06	ENSG00000130714
Early post-vaccination vs pre-vaccination	CD4_Tcell	VAV1	0.000591866	0.0129593	0.0237753	0.00214341	0.00147221	ENSG00000141968
Early post-vaccination vs pre-vaccination	CD4_Tcell	ZNF32	0.00149745	0.0129589	0.0204381	0.00547971	0.00338642	ENSG00000169740
Early post-vaccination vs pre-vaccination	CD4_Tcell	ZNF511	0.000489394	0.012948	0.0196247	0.00627125	0.00123743	ENSG00000198546
Early post-vaccination vs pre-vaccination	CD4_Tcell	C15orf40	0.00343858	0.0128612	0.020437	0.00528541	0.00718454	ENSG00000169609
Early post-vaccination vs pre-vaccination	CD4_Tcell	HPRT1	0.00108927	0.0128408	0.0201158	0.00556591	0.00255289	ENSG00000165704
Early post-vaccination vs pre-vaccination	CD4_Tcell	HCFC1R1	0.000968932	0.0128321	0.0195474	0.00611688	0.00230795	ENSG00000103145
Early post-vaccination vs pre-vaccination	CD4_Tcell	DGCR6L	0.0182356	0.0128038	0.0217129	0.0038947	0.0318616	ENSG00000128185
Early post-vaccination vs pre-vaccination	CD4_Tcell	WHAMM	0.0103862	0.0127966	0.0226975	0.00289564	0.0193446	ENSG00000156232
Early post-vaccination vs pre-vaccination	CD4_Tcell	OAT	0.000645844	0.0127809	0.0198679	0.00569393	0.00159482	ENSG00000065154
Early post-vaccination vs pre-vaccination	CD4_Tcell	CIAPIN1	0.000906052	0.0127737	0.0194676	0.00607989	0.00218022	ENSG00000005194
Early post-vaccination vs pre-vaccination	CD4_Tcell	PLD3	0.012428	0.0127496	0.0221512	0.00334789	0.0226178	ENSG00000105223
Early post-vaccination vs pre-vaccination	CD4_Tcell	FDPS	0.00698161	0.0126783	0.0212057	0.0041509	0.0135559	ENSG00000160752
Early post-vaccination vs pre-vaccination	CD4_Tcell	SNF8	0.0106619	0.0126617	0.0208488	0.0044747	0.0197665	ENSG00000159210
Early post-vaccination vs pre-vaccination	CD4_Tcell	SMIM19	0.00704533	0.0126617	0.0205063	0.00481707	0.0136667	ENSG00000176209
Early post-vaccination vs pre-vaccination	CD4_Tcell	OGFR	0.0150277	0.0126383	0.0228135	0.00246302	0.0268936	ENSG00000060491
Early post-vaccination vs pre-vaccination	CD4_Tcell	PSMG4	0.00175358	0.0126309	0.0202825	0.00497935	0.00390082	ENSG00000180822
Early post-vaccination vs pre-vaccination	CD4_Tcell	IRF2BPL	0.0210603	0.0126098	0.0215087	0.003711	0.0362284	ENSG00000119669
Early post-vaccination vs pre-vaccination	CD4_Tcell	BTBD11	0.0038458	0.0126092	0.021798	0.00342042	0.00795665	ENSG00000151136
Early post-vaccination vs pre-vaccination	CD4_Tcell	SH3BGRL	0.00099499	0.0126048	0.025712	-0.00050249	0.00235711	ENSG00000131171
Early post-vaccination vs pre-vaccination	CD4_Tcell	STK16	0.00016702	0.0125457	0.0190882	0.00600327	0.000466621	ENSG00000115661
Early post-vaccination vs pre-vaccination	CD4_Tcell	PHPT1	0.00333919	0.0125345	0.0198932	0.00517575	0.00699357	ENSG00000054148
Early post-vaccination vs pre-vaccination	CD4_Tcell	ACTR2	0.00894491	0.0125211	0.0270565	-0.00201429	0.0169488	ENSG00000138071
Early post-vaccination vs pre-vaccination	CD4_Tcell	EFHD2	0.0152379	0.0124984	0.0209178	0.00407907	0.0272219	ENSG00000142634
Early post-vaccination vs pre-vaccination	CD4_Tcell	MAGEH1	1.42e-18	0.0124822	0.0196177	0.0053467	2.02e-17	ENSG00000187601
Early post-vaccination vs pre-vaccination	CD4_Tcell	SMIM20	0.000133118	0.0124572	0.0193914	0.00552302	0.000379523	ENSG00000250317
Early post-vaccination vs pre-vaccination	CD4_Tcell	ODF2	0.000270363	0.0124528	0.0198446	0.00506097	0.000721754	ENSG00000136811
Early post-vaccination vs pre-vaccination	CD4_Tcell	RIC1	0.0105008	0.0123456	0.0220167	0.00267454	0.0194988	ENSG00000107036
Early post-vaccination vs pre-vaccination	CD4_Tcell	EIF4G3	0.00010896	0.012325	0.0226814	0.00196854	0.000316391	ENSG00000075151
Early post-vaccination vs pre-vaccination	CD4_Tcell	GID8	0.00890181	0.012258	0.0200697	0.00444632	0.0168776	ENSG00000101193
Early post-vaccination vs pre-vaccination	CD4_Tcell	EPN1	0.00324542	0.0122553	0.0196784	0.00483208	0.00682285	ENSG00000063245
Early post-vaccination vs pre-vaccination	CD4_Tcell	POLDIP2	0.000926158	0.0122475	0.0186222	0.00587286	0.00222249	ENSG00000004142
Early post-vaccination vs pre-vaccination	CD4_Tcell	MRPL10	2.39e-08	0.012204	0.0185325	0.00587549	1.29e-07	ENSG00000159111
Early post-vaccination vs pre-vaccination	CD4_Tcell	USP12	0.00499238	0.0121887	0.0197215	0.00465593	0.0100902	ENSG00000152484
Early post-vaccination vs pre-vaccination	CD4_Tcell	POLR2I	0.0144824	0.0121582	0.0212971	0.00301932	0.0259784	ENSG00000105258
Early post-vaccination vs pre-vaccination	CD4_Tcell	FAM111A	0.00586244	0.0121237	0.0202763	0.00397101	0.0116009	ENSG00000166801
Early post-vaccination vs pre-vaccination	CD4_Tcell	TBC1D15	0.0100174	0.0121187	0.0207621	0.00347527	0.0187375	ENSG00000121749
Early post-vaccination vs pre-vaccination	CD4_Tcell	BID	0.000241149	0.0121155	0.0181923	0.00603875	0.000651553	ENSG00000015475
Early post-vaccination vs pre-vaccination	CD4_Tcell	ZNF384	0.0151164	0.012082	0.0202212	0.00394288	0.0270444	ENSG00000126746
Early post-vaccination vs pre-vaccination	CD4_Tcell	RBM27	0.000444823	0.0120765	0.0226644	0.0014887	0.00113694	ENSG00000091009
Early post-vaccination vs pre-vaccination	CD4_Tcell	GARS	0.0138856	0.0120742	0.0209662	0.00318233	0.0250251	ENSG00000106105
Early post-vaccination vs pre-vaccination	CD4_Tcell	PRDX1	0.022575	0.0120629	0.0242646	-0.000138716	0.0386063	ENSG00000117450
Early post-vaccination vs pre-vaccination	CD4_Tcell	ZDHHC18	0.00603674	0.0120611	0.0197065	0.00441573	0.0118833	ENSG00000204160
Early post-vaccination vs pre-vaccination	CD4_Tcell	SRA1	0.00162207	0.0120606	0.0191157	0.00500538	0.00364399	ENSG00000213523
Early post-vaccination vs pre-vaccination	CD4_Tcell	POU2F2	0.0100443	0.0120474	0.0211432	0.00295151	0.0187791	ENSG00000028277
Early post-vaccination vs pre-vaccination	CD4_Tcell	WRNIP1	0.00738047	0.012031	0.0208939	0.00316814	0.0142625	ENSG00000124535
Early post-vaccination vs pre-vaccination	CD4_Tcell	IKZF5	0.0101445	0.0119925	0.0196934	0.00429164	0.018952	ENSG00000095574
Early post-vaccination vs pre-vaccination	CD4_Tcell	BORCS8	0.000257163	0.0119881	0.018287	0.00568917	0.000690429	ENSG00000254901
Early post-vaccination vs pre-vaccination	CD4_Tcell	ETFA	0.0152934	0.0119067	0.0205093	0.00330405	0.0273027	ENSG00000140374
Early post-vaccination vs pre-vaccination	CD4_Tcell	PARL	0.00965381	0.0118872	0.0199549	0.00381951	0.0181294	ENSG00000175193
Early post-vaccination vs pre-vaccination	CD4_Tcell	VPS25	0.000937294	0.0118852	0.0183308	0.00543963	0.00224481	ENSG00000131475
Early post-vaccination vs pre-vaccination	CD4_Tcell	MRFAP1	0.0258844	0.0118546	0.0211844	0.0025248	0.0436924	ENSG00000179010
Early post-vaccination vs pre-vaccination	CD4_Tcell	GSK3A	0.00860627	0.0118445	0.0193637	0.00432527	0.0163476	ENSG00000105723
Early post-vaccination vs pre-vaccination	CD4_Tcell	ABHD14A	0.0142601	0.0118268	0.0206327	0.0030209	0.0256321	ENSG00000248487
Early post-vaccination vs pre-vaccination	CD4_Tcell	MTA1	0.00126763	0.0117919	0.0191313	0.00445244	0.0029184	ENSG00000182979
Early post-vaccination vs pre-vaccination	CD4_Tcell	GCHFR	0.002219	0.0117792	0.018353	0.00520538	0.00483255	ENSG00000137880
Early post-vaccination vs pre-vaccination	CD4_Tcell	ARL8A	0.00774543	0.0117646	0.019094	0.00443526	0.0148833	ENSG00000143862
Early post-vaccination vs pre-vaccination	CD4_Tcell	SLC52A2	0.00284706	0.0117643	0.0184587	0.00506995	0.00604975	ENSG00000185803
Early post-vaccination vs pre-vaccination	CD4_Tcell	DNASE2	0.000570104	0.0117545	0.0182091	0.00529988	0.00142387	ENSG00000105612
Early post-vaccination vs pre-vaccination	CD4_Tcell	EPSTI1	0.00394075	0.0117292	0.0205348	0.00292362	0.00811745	ENSG00000133106
Early post-vaccination vs pre-vaccination	CD4_Tcell	SLC25A38	0.0245244	0.0116886	0.0200846	0.00329267	0.0416146	ENSG00000144659
Early post-vaccination vs pre-vaccination	CD4_Tcell	NINJ1	0.00372909	0.0116324	0.0188697	0.00439521	0.00773871	ENSG00000131669
Early post-vaccination vs pre-vaccination	CD4_Tcell	COX11	0.00499531	0.0116016	0.0193088	0.00389442	0.0100928	ENSG00000166260
Early post-vaccination vs pre-vaccination	CD4_Tcell	NTMT1	0.00123062	0.0115909	0.0179913	0.00519054	0.00284283	ENSG00000148335
Early post-vaccination vs pre-vaccination	CD4_Tcell	SURF1	0.025981	0.0115801	0.0205974	0.00256283	0.0438433	ENSG00000148290
Early post-vaccination vs pre-vaccination	CD4_Tcell	RPUSD3	0.00512632	0.0115491	0.018462	0.00463631	0.0103167	ENSG00000156990
Early post-vaccination vs pre-vaccination	CD4_Tcell	TMEM126A	0.00129293	0.0115473	0.0177669	0.0053278	0.00296661	ENSG00000171202
Early post-vaccination vs pre-vaccination	CD4_Tcell	NARF	0.0161955	0.0115264	0.0193811	0.00367175	0.0286237	ENSG00000141562
Early post-vaccination vs pre-vaccination	CD4_Tcell	RBM42	0.014094	0.0115258	0.0192751	0.00377653	0.0253783	ENSG00000126254
Early post-vaccination vs pre-vaccination	CD4_Tcell	BCL7C	0.0233752	0.0115245	0.0210862	0.00196283	0.0398413	ENSG00000099385
Early post-vaccination vs pre-vaccination	CD4_Tcell	GABPB1-IT1	0.0212996	0.0115235	0.0198398	0.00320724	0.036599	ENSG00000285410
Early post-vaccination vs pre-vaccination	CD4_Tcell	LSM1	0.00222468	0.0115216	0.0185084	0.00453472	0.00484321	ENSG00000175324
Early post-vaccination vs pre-vaccination	CD4_Tcell	CLK3	0.0143144	0.0114733	0.0194897	0.00345698	0.025692	ENSG00000179335
Early post-vaccination vs pre-vaccination	CD4_Tcell	TIMM10	0.00197727	0.0114393	0.018628	0.00425051	0.00435099	ENSG00000134809
Early post-vaccination vs pre-vaccination	CD4_Tcell	A1BG	0.00179995	0.0114338	0.0185027	0.00436496	0.00399054	ENSG00000121410
Early post-vaccination vs pre-vaccination	CD4_Tcell	CD320	0.00586677	0.01143	0.0190299	0.00383018	0.0116009	ENSG00000167775
Early post-vaccination vs pre-vaccination	CD4_Tcell	ERP44	0.020818	0.0114264	0.0218238	0.00102895	0.0358519	ENSG00000023318
Early post-vaccination vs pre-vaccination	CD4_Tcell	WDR45	0.00279867	0.0114104	0.0178764	0.00494439	0.00595313	ENSG00000196998
Early post-vaccination vs pre-vaccination	CD4_Tcell	MRPS2	0.000327191	0.0114055	0.0179579	0.0048531	0.00086043	ENSG00000122140
Early post-vaccination vs pre-vaccination	CD4_Tcell	DDX19B	0.00120161	0.0113869	0.0174694	0.00530438	0.00278421	ENSG00000157349
Early post-vaccination vs pre-vaccination	CD4_Tcell	PI4KB	0.0124434	0.0113789	0.0190095	0.00374829	0.0226257	ENSG00000143393
Early post-vaccination vs pre-vaccination	CD4_Tcell	PSMA4	0.0124317	0.0113723	0.0199472	0.00279744	0.0226178	ENSG00000041357
Early post-vaccination vs pre-vaccination	CD4_Tcell	TUBB4B	0.00635105	0.0113699	0.0198782	0.00286159	0.0124346	ENSG00000188229
Early post-vaccination vs pre-vaccination	CD4_Tcell	ZNF10	0.00395213	0.0113576	0.0184557	0.00425947	0.00813128	ENSG00000256223
Early post-vaccination vs pre-vaccination	CD4_Tcell	CDK4	0.00660094	0.011314	0.0190661	0.00356186	0.0128698	ENSG00000135446
Early post-vaccination vs pre-vaccination	CD4_Tcell	CYB561A3	0.00155499	0.0113003	0.0173879	0.00521271	0.00350616	ENSG00000162144
Early post-vaccination vs pre-vaccination	CD4_Tcell	ZFPM1	0.0110732	0.0113002	0.0186672	0.00393317	0.0204376	ENSG00000179588
Early post-vaccination vs pre-vaccination	CD4_Tcell	MBOAT7	0.000227102	0.0112946	0.0177025	0.00488667	0.000617298	ENSG00000125505
Early post-vaccination vs pre-vaccination	CD4_Tcell	CDC34	0.00562102	0.0112905	0.0181325	0.00444844	0.0111981	ENSG00000099804
Early post-vaccination vs pre-vaccination	CD4_Tcell	UBL7	0.00594029	0.0112339	0.0180735	0.00439432	0.0117236	ENSG00000138629
Early post-vaccination vs pre-vaccination	CD4_Tcell	DCAF13	0.00217662	0.0112158	0.0181218	0.00430985	0.0047504	ENSG00000164934
Early post-vaccination vs pre-vaccination	CD4_Tcell	MFSD12	0.0196096	0.0111731	0.019208	0.00313826	0.0340389	ENSG00000161091
Early post-vaccination vs pre-vaccination	CD4_Tcell	STK24	0.0104455	0.0111651	0.0237883	-0.00145816	0.0194315	ENSG00000102572
Early post-vaccination vs pre-vaccination	CD4_Tcell	TFDP1	0.00682252	0.0111542	0.0180446	0.00426373	0.0132723	ENSG00000198176
Early post-vaccination vs pre-vaccination	CD4_Tcell	MRPL12	0.00100069	0.0111025	0.0170068	0.00519818	0.00236884	ENSG00000262814
Early post-vaccination vs pre-vaccination	CD4_Tcell	MRPL21	0.0113528	0.0110939	0.01879	0.00339779	0.0208845	ENSG00000197345
Early post-vaccination vs pre-vaccination	CD4_Tcell	KARS	0.00215675	0.0110893	0.0186427	0.00353584	0.0047104	ENSG00000065427
Early post-vaccination vs pre-vaccination	CD4_Tcell	PLEKHF2	0.00167027	0.011069	0.017728	0.00441002	0.00374131	ENSG00000175895
Early post-vaccination vs pre-vaccination	CD4_Tcell	SLC35A4	0.00104029	0.0110683	0.0171591	0.00497746	0.0024484	ENSG00000176087
Early post-vaccination vs pre-vaccination	CD4_Tcell	NME1	0.000409006	0.0110662	0.0170075	0.00512488	0.00105419	ENSG00000239672
Early post-vaccination vs pre-vaccination	CD4_Tcell	RCN2	0.0200891	0.0110513	0.0205648	0.00153787	0.0347628	ENSG00000117906
Early post-vaccination vs pre-vaccination	CD4_Tcell	ELP5	0.0110137	0.0110361	0.0182881	0.0037841	0.0203463	ENSG00000170291
Early post-vaccination vs pre-vaccination	CD4_Tcell	UBE2V2	0.00367368	0.0110075	0.0192055	0.00280955	0.00763149	ENSG00000169139
Early post-vaccination vs pre-vaccination	CD4_Tcell	SLC39A1	0.000375373	0.0110007	0.0170292	0.00497228	0.000974474	ENSG00000143570
Early post-vaccination vs pre-vaccination	CD4_Tcell	MPV17	0.00637915	0.0109521	0.0178508	0.00405345	0.0124771	ENSG00000115204
Early post-vaccination vs pre-vaccination	CD4_Tcell	SMPD4	0.0096477	0.0108865	0.0181619	0.003611	0.0181235	ENSG00000136699
Early post-vaccination vs pre-vaccination	CD4_Tcell	FAM98C	0.000964871	0.0108603	0.0174644	0.00425615	0.00230096	ENSG00000130244
Early post-vaccination vs pre-vaccination	CD4_Tcell	ZCRB1	0.00690527	0.010851	0.0176629	0.00403916	0.0134247	ENSG00000139168
Early post-vaccination vs pre-vaccination	CD4_Tcell	SPNS1	0.029648	0.0108345	0.0188558	0.00281314	0.0493918	ENSG00000169682
Early post-vaccination vs pre-vaccination	CD4_Tcell	AKAP8	0.00260839	0.0108303	0.0178803	0.00378037	0.00559698	ENSG00000105127
Early post-vaccination vs pre-vaccination	CD4_Tcell	YPEL2	0.00438023	0.010825	0.0177672	0.00388286	0.0089415	ENSG00000175155
Early post-vaccination vs pre-vaccination	CD4_Tcell	TOR3A	0.000785905	0.0108239	0.0166547	0.00499303	0.00191215	ENSG00000186283
Early post-vaccination vs pre-vaccination	CD4_Tcell	MYL12A	3.14e-07	0.0108092	0.0254842	-0.0038659	1.44e-06	ENSG00000101608
Early post-vaccination vs pre-vaccination	CD4_Tcell	MAF	5.1e-05	0.010787	0.0177681	0.00380598	0.00015677	ENSG00000178573
Early post-vaccination vs pre-vaccination	CD4_Tcell	SURF2	0.00591248	0.010778	0.0173959	0.00415999	0.0116762	ENSG00000148291
Early post-vaccination vs pre-vaccination	CD4_Tcell	ASMTL	0.00193756	0.0107366	0.0172855	0.00418765	0.00426968	ENSG00000169093
Early post-vaccination vs pre-vaccination	CD4_Tcell	IFRD2	0.00500478	0.0107204	0.0171754	0.00426526	0.0101019	ENSG00000214706
Early post-vaccination vs pre-vaccination	CD4_Tcell	TMEM205	0.00276452	0.0107149	0.0168121	0.00461762	0.00588867	ENSG00000105518
Early post-vaccination vs pre-vaccination	CD4_Tcell	SUPT7L	0.0235678	0.010655	0.0182387	0.00307133	0.0401473	ENSG00000119760
Early post-vaccination vs pre-vaccination	CD4_Tcell	ATF4	0.0164478	0.0106313	0.018825	0.00243763	0.0289942	ENSG00000128272
Early post-vaccination vs pre-vaccination	CD4_Tcell	TXLNG	0.0201395	0.0106287	0.0188286	0.00242893	0.0348401	ENSG00000086712
Early post-vaccination vs pre-vaccination	CD4_Tcell	TUSC2	0.007439	0.01062	0.0177232	0.00351681	0.0143513	ENSG00000114383
Early post-vaccination vs pre-vaccination	CD4_Tcell	CDYL	7.53e-05	0.0106135	0.0183106	0.00291639	0.000223833	ENSG00000153046
Early post-vaccination vs pre-vaccination	CD4_Tcell	NOC2L	0.0218466	0.0105714	0.0186222	0.00252062	0.0374549	ENSG00000188976
Early post-vaccination vs pre-vaccination	CD4_Tcell	IP6K2	0.00523747	0.0105693	0.0194831	0.00165554	0.0105196	ENSG00000068745
Early post-vaccination vs pre-vaccination	CD4_Tcell	POP4	0.00120655	0.0105571	0.0172308	0.00388342	0.0027925	ENSG00000105171
Early post-vaccination vs pre-vaccination	CD4_Tcell	RALBP1	0.011564	0.0105546	0.0191987	0.00191047	0.0212157	ENSG00000017797
Early post-vaccination vs pre-vaccination	CD4_Tcell	ADPRHL2	0.0154472	0.0105445	0.0177059	0.00338307	0.0275236	ENSG00000116863
Early post-vaccination vs pre-vaccination	CD4_Tcell	DCTPP1	0.000546156	0.0105378	0.0164482	0.00462742	0.0013705	ENSG00000179958
Early post-vaccination vs pre-vaccination	CD4_Tcell	TMEM70	0.00168165	0.0104857	0.0167159	0.00425542	0.00376266	ENSG00000175606
Early post-vaccination vs pre-vaccination	CD4_Tcell	NR3C1	0.00640276	0.0104835	0.025537	-0.00456997	0.0125153	ENSG00000113580
Early post-vaccination vs pre-vaccination	CD4_Tcell	MAP4K2	0.0158949	0.0104535	0.0195764	0.00133049	0.0281574	ENSG00000168067
Early post-vaccination vs pre-vaccination	CD4_Tcell	THOC6	0.00586257	0.0104239	0.0167411	0.00410667	0.0116009	ENSG00000131652
Early post-vaccination vs pre-vaccination	CD4_Tcell	DNMT1	0.00705982	0.0104079	0.0220208	-0.00120512	0.0136904	ENSG00000130816
Early post-vaccination vs pre-vaccination	CD4_Tcell	LRRC47	0.00931023	0.0103704	0.0176737	0.0030671	0.0175812	ENSG00000130764
Early post-vaccination vs pre-vaccination	CD4_Tcell	PTRHD1	0.0126469	0.0103557	0.0171867	0.00352475	0.0229548	ENSG00000184924
Early post-vaccination vs pre-vaccination	CD4_Tcell	TRPT1	0.00452083	0.0103223	0.0178511	0.0027935	0.00920398	ENSG00000149743
Early post-vaccination vs pre-vaccination	CD4_Tcell	UBAC1	0.00610765	0.0103125	0.0168364	0.00378873	0.0120036	ENSG00000130560
Early post-vaccination vs pre-vaccination	CD4_Tcell	ATP2A3	0.0155774	0.0103123	0.0224575	-0.00183286	0.0277153	ENSG00000074370
Early post-vaccination vs pre-vaccination	CD4_Tcell	CIAO2A	0.0207029	0.0102833	0.017745	0.00282166	0.0356738	ENSG00000166797
Early post-vaccination vs pre-vaccination	CD4_Tcell	CSRP1	0.0016936	0.0102623	0.0166347	0.00388989	0.00378388	ENSG00000159176
Early post-vaccination vs pre-vaccination	CD4_Tcell	NIPSNAP2	0.0169972	0.0102598	0.017776	0.00274364	0.029894	ENSG00000146729
Early post-vaccination vs pre-vaccination	CD4_Tcell	MED16	0.0178257	0.0102584	0.0172952	0.00322162	0.0312434	ENSG00000175221
Early post-vaccination vs pre-vaccination	CD4_Tcell	CCNG1	0.0218021	0.0101837	0.0196126	0.00075478	0.037389	ENSG00000113328
Early post-vaccination vs pre-vaccination	CD4_Tcell	NUP88	0.0249015	0.0101802	0.0176522	0.00270817	0.0421845	ENSG00000108559
Early post-vaccination vs pre-vaccination	CD4_Tcell	MRPL22	0.0203457	0.0101737	0.0173046	0.00304285	0.0351472	ENSG00000082515
Early post-vaccination vs pre-vaccination	CD4_Tcell	GGCT	0.00339677	0.0101704	0.0161436	0.00419717	0.00710445	ENSG00000006625
Early post-vaccination vs pre-vaccination	CD4_Tcell	ADA	0.0115376	0.01012	0.0167204	0.00351957	0.02118	ENSG00000196839
Early post-vaccination vs pre-vaccination	CD4_Tcell	PFDN4	0.0111008	0.010101	0.0169724	0.0032297	0.0204824	ENSG00000101132
Early post-vaccination vs pre-vaccination	CD4_Tcell	ZNRD2	0.00125876	0.0100958	0.0168829	0.00330883	0.00290017	ENSG00000173465
Early post-vaccination vs pre-vaccination	CD4_Tcell	KCNQ5	1.68e-05	0.0100937	0.0187075	0.00147978	5.7e-05	ENSG00000185760
Early post-vaccination vs pre-vaccination	CD4_Tcell	FRMD8	0.00457303	0.0100909	0.0164231	0.00375882	0.0092979	ENSG00000126391
Early post-vaccination vs pre-vaccination	CD4_Tcell	CTSZ	0.00957373	0.0100856	0.0165594	0.00361168	0.0180122	ENSG00000101160
Early post-vaccination vs pre-vaccination	CD4_Tcell	CNOT3	0.0070043	0.0100819	0.0163445	0.00381932	0.0135957	ENSG00000088038
Early post-vaccination vs pre-vaccination	CD4_Tcell	CCNY	0.00327441	0.0100552	0.0226501	-0.00253973	0.00688144	ENSG00000108100
Early post-vaccination vs pre-vaccination	CD4_Tcell	PPP4R3A	0.0237743	0.0100536	0.0220964	-0.00198918	0.0404539	ENSG00000100796
Early post-vaccination vs pre-vaccination	CD4_Tcell	MTHFS	0.0221275	0.0100386	0.0184805	0.00159667	0.0379046	ENSG00000136371
Early post-vaccination vs pre-vaccination	CD4_Tcell	DNAJC3	0.0298176	0.010001	0.0196617	0.000340303	0.0496068	ENSG00000102580
Early post-vaccination vs pre-vaccination	CD4_Tcell	FLII	0.0247829	0.00999704	0.0184733	0.00152073	0.0420164	ENSG00000177731
Early post-vaccination vs pre-vaccination	CD4_Tcell	NISCH	0.014711	0.00997629	0.0168847	0.00306783	0.0263499	ENSG00000010322
Early post-vaccination vs pre-vaccination	CD4_Tcell	ATP6V1D	0.0158572	0.00996323	0.0168699	0.0030566	0.028107	ENSG00000100554
Early post-vaccination vs pre-vaccination	CD4_Tcell	HPS1	0.00132856	0.00993799	0.0193706	0.000505423	0.00303698	ENSG00000107521
Early post-vaccination vs pre-vaccination	CD4_Tcell	TXNDC11	0.0180247	0.00992168	0.0171678	0.00267559	0.0315496	ENSG00000153066
Early post-vaccination vs pre-vaccination	CD4_Tcell	RABGEF1	0.00578897	0.00989038	0.0186663	0.00111444	0.0114916	ENSG00000154710
Early post-vaccination vs pre-vaccination	CD4_Tcell	CCNT1	0.00842192	0.00987754	0.0186745	0.00108054	0.0160422	ENSG00000129315
Early post-vaccination vs pre-vaccination	CD4_Tcell	TP53TG1	0.00935457	0.00986545	0.0161741	0.0035568	0.0176378	ENSG00000182165
Early post-vaccination vs pre-vaccination	CD4_Tcell	FBXO32	0.0155672	0.00986521	0.0165449	0.00318552	0.0277132	ENSG00000156804
Early post-vaccination vs pre-vaccination	CD4_Tcell	FTSJ3	0.000457113	0.00981704	0.0162154	0.00341873	0.00116398	ENSG00000108592
Early post-vaccination vs pre-vaccination	CD4_Tcell	PRPSAP1	0.00934694	0.00979848	0.0160851	0.00351191	0.0176314	ENSG00000161542
Early post-vaccination vs pre-vaccination	CD4_Tcell	GRN	0.0153111	0.00977054	0.0163682	0.00317285	0.0273129	ENSG00000030582
Early post-vaccination vs pre-vaccination	CD4_Tcell	FAM3A	0.0282969	0.00975029	0.0173999	0.0021007	0.047358	ENSG00000071889
Early post-vaccination vs pre-vaccination	CD4_Tcell	FAM160B1	0.00445762	0.00972304	0.0161248	0.00332128	0.00908738	ENSG00000151553
Early post-vaccination vs pre-vaccination	CD4_Tcell	NCLN	0.00713379	0.00963711	0.0161459	0.00312834	0.0138207	ENSG00000125912
Early post-vaccination vs pre-vaccination	CD4_Tcell	WRAP73	0.00237891	0.00961973	0.0159883	0.00325111	0.00514497	ENSG00000116213
Early post-vaccination vs pre-vaccination	CD4_Tcell	RBMX2	0.000933438	0.0096045	0.0155606	0.00364839	0.00223733	ENSG00000134597
Early post-vaccination vs pre-vaccination	CD4_Tcell	PDCD2	0.0060391	0.00959689	0.0198771	-0.000683317	0.0118841	ENSG00000071994
Early post-vaccination vs pre-vaccination	CD4_Tcell	OTULINL	0.0253835	0.00959254	0.0167498	0.00243532	0.0429179	ENSG00000145569
Early post-vaccination vs pre-vaccination	CD4_Tcell	MGAT4B	0.0172373	0.00957666	0.0162174	0.00293596	0.0302728	ENSG00000161013
Early post-vaccination vs pre-vaccination	CD4_Tcell	GSS	0.0271323	0.00956642	0.0165135	0.00261932	0.0456102	ENSG00000100983
Early post-vaccination vs pre-vaccination	CD4_Tcell	SIRT2	0.0102296	0.00953705	0.0162199	0.00285418	0.0190936	ENSG00000068903
Early post-vaccination vs pre-vaccination	CD4_Tcell	TOPBP1	0.019077	0.0095354	0.0170286	0.00204215	0.0332368	ENSG00000163781
Early post-vaccination vs pre-vaccination	CD4_Tcell	SNX25	0.00238667	0.00953503	0.0161645	0.00290558	0.00515735	ENSG00000109762
Early post-vaccination vs pre-vaccination	CD4_Tcell	SLC35E1	0.00601475	0.00950116	0.0165174	0.0024849	0.0118476	ENSG00000127526
Early post-vaccination vs pre-vaccination	CD4_Tcell	WAKMAR2	0.0182059	0.00949861	0.0167588	0.00223837	0.0318187	ENSG00000237499
Early post-vaccination vs pre-vaccination	CD4_Tcell	TIMM8B	0.00908958	0.00949771	0.0170905	0.00190493	0.0172123	ENSG00000150779
Early post-vaccination vs pre-vaccination	CD4_Tcell	DDX49	0.00380001	0.00948626	0.0155061	0.00346642	0.00786989	ENSG00000105671
Early post-vaccination vs pre-vaccination	CD4_Tcell	ZNF410	0.0202725	0.00948237	0.0161533	0.00281148	0.0350406	ENSG00000119725
Early post-vaccination vs pre-vaccination	CD4_Tcell	LIMS1	0.000506232	0.00944885	0.0203509	-0.00145318	0.00127684	ENSG00000169756
Early post-vaccination vs pre-vaccination	CD4_Tcell	ENY2	0.023289	0.00943216	0.0187798	8.45e-05	0.0397164	ENSG00000120533
Early post-vaccination vs pre-vaccination	CD4_Tcell	MRPS35	0.00499897	0.00942983	0.0182575	0.000602199	0.0100969	ENSG00000061794
Early post-vaccination vs pre-vaccination	CD4_Tcell	FAM32A	0.0258157	0.00941695	0.0174194	0.00141448	0.0435884	ENSG00000105058
Early post-vaccination vs pre-vaccination	CD4_Tcell	SOCS1	0.000235785	0.00941096	0.0167879	0.00203398	0.00063948	ENSG00000185338
Early post-vaccination vs pre-vaccination	CD4_Tcell	PECAM1	0.000685655	0.00937974	0.0178623	0.000897189	0.00168295	ENSG00000261371
Early post-vaccination vs pre-vaccination	CD4_Tcell	HNRNPA2B1	4.42e-06	0.00937574	0.0208215	-0.00207002	1.66e-05	ENSG00000122566
Early post-vaccination vs pre-vaccination	CD4_Tcell	ERF	0.0191071	0.00937462	0.0159384	0.00281084	0.0332609	ENSG00000105722
Early post-vaccination vs pre-vaccination	CD4_Tcell	COMMD9	0.0159207	0.00931792	0.0155915	0.00304436	0.028195	ENSG00000110442
Early post-vaccination vs pre-vaccination	CD4_Tcell	DHRS4	0.0118156	0.00929772	0.0154754	0.00312002	0.0215804	ENSG00000157326
Early post-vaccination vs pre-vaccination	CD4_Tcell	SLC66A2	0.0242951	0.00927388	0.0159287	0.00261906	0.0412942	ENSG00000122490
Early post-vaccination vs pre-vaccination	CD4_Tcell	TAF12	0.0217088	0.00927385	0.0161819	0.00236578	0.0372394	ENSG00000120656
Early post-vaccination vs pre-vaccination	CD4_Tcell	SPNS3	0.00992942	0.00916063	0.0150715	0.0032498	0.018607	ENSG00000182557
Early post-vaccination vs pre-vaccination	CD4_Tcell	SLC39A3	0.0198729	0.00915033	0.0155183	0.00278238	0.0344373	ENSG00000141873
Early post-vaccination vs pre-vaccination	CD4_Tcell	TSSC4	0.00101426	0.00912783	0.0162724	0.00198329	0.00239636	ENSG00000184281
Early post-vaccination vs pre-vaccination	CD4_Tcell	MAP4K4	2.03e-09	0.0090718	0.0231306	-0.00498699	1.26e-08	ENSG00000071054
Early post-vaccination vs pre-vaccination	CD4_Tcell	PEPD	0.00337015	0.00906595	0.0162922	0.00183974	0.00705601	ENSG00000124299
Early post-vaccination vs pre-vaccination	CD4_Tcell	CIZ1	0.0156655	0.00904116	0.0155637	0.00251862	0.0278479	ENSG00000148337
Early post-vaccination vs pre-vaccination	CD4_Tcell	MRPS12	0.0013831	0.00903644	0.0162242	0.00184864	0.00315224	ENSG00000128626
Early post-vaccination vs pre-vaccination	CD4_Tcell	TMEM18	0.0168499	0.00899219	0.0169967	0.000987713	0.0296605	ENSG00000151353
Early post-vaccination vs pre-vaccination	CD4_Tcell	NMI	0.00677867	0.00894453	0.0161459	0.00174318	0.0131995	ENSG00000123609
Early post-vaccination vs pre-vaccination	CD4_Tcell	SDHC	0.0284069	0.00893622	0.019012	-0.00113959	0.0475052	ENSG00000143252
Early post-vaccination vs pre-vaccination	CD4_Tcell	ABI3	0.0137344	0.0088287	0.0147877	0.00286965	0.0247818	ENSG00000108798
Early post-vaccination vs pre-vaccination	CD4_Tcell	ADI1	0.00486182	0.00881679	0.0173744	0.000259144	0.00983932	ENSG00000182551
Early post-vaccination vs pre-vaccination	CD4_Tcell	PPP1R14B	0.00518152	0.00866726	0.0158603	0.0014742	0.0104209	ENSG00000173457
Early post-vaccination vs pre-vaccination	CD4_Tcell	BEX3	0.0266567	0.00865537	0.0165372	0.000773506	0.0448847	ENSG00000166681
Early post-vaccination vs pre-vaccination	CD4_Tcell	DEDD	0.00344379	0.00860743	0.0146627	0.00255219	0.00719297	ENSG00000158796
Early post-vaccination vs pre-vaccination	CD4_Tcell	ATG101	0.0169244	0.00852798	0.0145102	0.00254571	0.0297831	ENSG00000123395
Early post-vaccination vs pre-vaccination	CD4_Tcell	ZNF444	0.0204001	0.00850142	0.0146735	0.00232936	0.0352115	ENSG00000167685
Early post-vaccination vs pre-vaccination	CD4_Tcell	CSTB	0.00393143	0.00846043	0.0214086	-0.00448776	0.00810643	ENSG00000160213
Early post-vaccination vs pre-vaccination	CD4_Tcell	MRPL38	0.0234825	0.00845644	0.0178336	-0.000920711	0.040013	ENSG00000204316
Early post-vaccination vs pre-vaccination	CD4_Tcell	TYK2	0.016231	0.00844373	0.0153647	0.00152275	0.0286699	ENSG00000105397
Early post-vaccination vs pre-vaccination	CD4_Tcell	SART1	0.0165855	0.00842483	0.0155409	0.00130875	0.0292203	ENSG00000175467
Early post-vaccination vs pre-vaccination	CD4_Tcell	TWISTNB	0.0126152	0.00838901	0.0147433	0.00203468	0.022904	ENSG00000105849
Early post-vaccination vs pre-vaccination	CD4_Tcell	YME1L1	0.0209547	0.00834565	0.0201153	-0.00342404	0.036067	ENSG00000136758
Early post-vaccination vs pre-vaccination	CD4_Tcell	TAF6	0.0172002	0.00833049	0.0146566	0.00200439	0.0302336	ENSG00000106290
Early post-vaccination vs pre-vaccination	CD4_Tcell	EBNA1BP2	0.0236816	0.00822711	0.0144981	0.00195608	0.0403186	ENSG00000117395
Early post-vaccination vs pre-vaccination	CD4_Tcell	AKR7A2	0.0107021	0.00822164	0.0149518	0.00149146	0.0198304	ENSG00000053371
Early post-vaccination vs pre-vaccination	CD4_Tcell	NME4	0.0164388	0.00810968	0.0148391	0.00138023	0.0289869	ENSG00000103202
Early post-vaccination vs pre-vaccination	CD4_Tcell	NT5C	0.0102132	0.0081023	0.016635	-0.000430442	0.0190687	ENSG00000125458
Early post-vaccination vs pre-vaccination	CD4_Tcell	PELP1	0.0044983	0.00810101	0.0148028	0.00139924	0.00916421	ENSG00000141456
Early post-vaccination vs pre-vaccination	CD4_Tcell	JARID2	0.00749904	0.00796785	0.0195502	-0.00361448	0.0144506	ENSG00000008083
Early post-vaccination vs pre-vaccination	CD4_Tcell	SNRNP70	0.0179041	0.0079184	0.0209444	-0.00510756	0.0313695	ENSG00000104852
Early post-vaccination vs pre-vaccination	CD4_Tcell	DUSP22	0.00346359	0.0078976	0.0146042	0.00119105	0.00722939	ENSG00000112679
Early post-vaccination vs pre-vaccination	CD4_Tcell	DEXI	0.0108338	0.00786423	0.0146685	0.00106001	0.0200562	ENSG00000182108
Early post-vaccination vs pre-vaccination	CD4_Tcell	RPS26	1.76e-20	0.00780996	0.0322425	-0.0166226	2.91e-19	ENSG00000197728
Early post-vaccination vs pre-vaccination	CD4_Tcell	SNHG17	0.0251618	0.00773468	0.01433	0.00113931	0.04259	ENSG00000196756
Early post-vaccination vs pre-vaccination	CD4_Tcell	AFF3	1.59e-05	0.00770909	0.0176243	-0.0022061	5.4e-05	ENSG00000144218
Early post-vaccination vs pre-vaccination	CD4_Tcell	AC025159.1	0.0272611	0.00769864	0.014431	0.000966327	0.045789	ENSG00000257815
Early post-vaccination vs pre-vaccination	CD4_Tcell	WIPI2	0.0229073	0.00766142	0.0159215	-0.00059863	0.0391201	ENSG00000157954
Early post-vaccination vs pre-vaccination	CD4_Tcell	EGLN1	0.00204857	0.00737532	0.0150378	-0.000287141	0.00449656	ENSG00000135766
Early post-vaccination vs pre-vaccination	CD4_Tcell	SSRP1	0.0261499	0.00736843	0.0156382	-0.000901368	0.0441041	ENSG00000149136
Early post-vaccination vs pre-vaccination	CD4_Tcell	SLC50A1	0.024435	0.00713849	0.0135955	0.000681462	0.0414974	ENSG00000169241
Early post-vaccination vs pre-vaccination	CD4_Tcell	UBA5	0.00744044	0.00709105	0.0140886	9.35e-05	0.0143513	ENSG00000081307
Early post-vaccination vs pre-vaccination	CD4_Tcell	MPLKIP	0.0213242	0.00708704	0.0146339	-0.000459807	0.036631	ENSG00000168303
Early post-vaccination vs pre-vaccination	CD4_Tcell	TMEM9B	0.00664548	0.00702528	0.0164195	-0.00236893	0.0129484	ENSG00000175348
Early post-vaccination vs pre-vaccination	CD4_Tcell	ANKZF1	0.0175068	0.00692286	0.0159417	-0.00209593	0.030702	ENSG00000163516
Early post-vaccination vs pre-vaccination	CD4_Tcell	PSMA3-AS1	0.00324311	0.00668897	0.0158992	-0.00252125	0.00682034	ENSG00000257621
Early post-vaccination vs pre-vaccination	CD4_Tcell	RAB11FIP1	0.0175189	0.00667334	0.0138304	-0.000483721	0.0307145	ENSG00000156675
Early post-vaccination vs pre-vaccination	CD4_Tcell	MRGBP	0.0247886	0.00656553	0.0128041	0.000326966	0.0420164	ENSG00000101189
Early post-vaccination vs pre-vaccination	CD4_Tcell	TMEM120A	0.0020389	0.00655613	0.0126565	0.000455791	0.00447694	ENSG00000189077
Early post-vaccination vs pre-vaccination	CD4_Tcell	SNX27	0.0298035	0.006522	0.013103	-5.9e-05	0.0496068	ENSG00000143376
Early post-vaccination vs pre-vaccination	CD4_Tcell	FAM50A	0.0172233	0.00647733	0.014959	-0.00200435	0.0302656	ENSG00000071859
Early post-vaccination vs pre-vaccination	CD4_Tcell	LINC00476	0.0128111	0.00642673	0.0133938	-0.000540381	0.023246	ENSG00000175611
Early post-vaccination vs pre-vaccination	CD4_Tcell	PLGRKT	0.00537317	0.00628935	0.013413	-0.0008343	0.0107674	ENSG00000107020
Early post-vaccination vs pre-vaccination	CD4_Tcell	KHDRBS1	0.000737232	0.00627322	0.0205341	-0.00798762	0.00180232	ENSG00000121774
Early post-vaccination vs pre-vaccination	CD4_Tcell	RALGPS2	0.0246605	0.00609928	0.0134488	-0.00125021	0.0418225	ENSG00000116191
Early post-vaccination vs pre-vaccination	CD4_Tcell	NFATC2IP	0.00758339	0.00587192	0.0152639	-0.00352007	0.0145994	ENSG00000176953
Early post-vaccination vs pre-vaccination	CD4_Tcell	DAXX	0.00659494	0.00586863	0.0156164	-0.00387919	0.0128622	ENSG00000204209
Early post-vaccination vs pre-vaccination	CD4_Tcell	CUEDC2	0.00385505	0.0058517	0.0132231	-0.00151972	0.00797077	ENSG00000107874
Early post-vaccination vs pre-vaccination	CD4_Tcell	UPF3B	0.0275988	0.00565108	0.0132987	-0.00199659	0.0463308	ENSG00000125351
Early post-vaccination vs pre-vaccination	CD4_Tcell	TEX14	0.000790383	0.00557301	0.0128272	-0.00168115	0.00192076	ENSG00000121101
Early post-vaccination vs pre-vaccination	CD4_Tcell	LHPP	0.00851715	0.00554983	0.011973	-0.000873325	0.0162186	ENSG00000107902
Early post-vaccination vs pre-vaccination	CD4_Tcell	HIC2	0.00302856	0.00541957	0.0124971	-0.00165794	0.00641096	ENSG00000169635
Early post-vaccination vs pre-vaccination	CD4_Tcell	FAM110A	0.000858006	0.00538643	0.0121857	-0.00141282	0.00207112	ENSG00000125898
Early post-vaccination vs pre-vaccination	CD4_Tcell	ITM2B	0.0279275	0.005262	0.0172361	-0.00671206	0.0467929	ENSG00000136156
Early post-vaccination vs pre-vaccination	CD4_Tcell	BTN3A2	0.0011815	0.00498301	0.0174701	-0.00750411	0.00274831	ENSG00000186470
Early post-vaccination vs pre-vaccination	CD4_Tcell	WDR54	0.00508863	0.00495971	0.0109573	-0.0010379	0.0102509	ENSG00000005448
Early post-vaccination vs pre-vaccination	CD4_Tcell	TMA7	0.00339036	0.00474701	0.0186651	-0.00917103	0.00709346	ENSG00000232112
Early post-vaccination vs pre-vaccination	CD4_Tcell	LRMP	0.000208295	0.00473656	0.0131081	-0.00363499	0.000572016	ENSG00000118308
Early post-vaccination vs pre-vaccination	CD4_Tcell	SHARPIN	0.0106026	0.00469053	0.0135281	-0.00414704	0.0196759	ENSG00000179526
Early post-vaccination vs pre-vaccination	CD4_Tcell	HS2ST1	0.00786084	0.00460433	0.0134183	-0.00420961	0.0150956	ENSG00000153936
Early post-vaccination vs pre-vaccination	CD4_Tcell	UQCR10	0.00378158	0.00443824	0.0182894	-0.00941296	0.00783703	ENSG00000184076
Early post-vaccination vs pre-vaccination	CD4_Tcell	CALU	0.0250763	0.00434685	0.0110799	-0.00238623	0.042457	ENSG00000128595
Early post-vaccination vs pre-vaccination	CD4_Tcell	ZSWIM6	0.00701999	0.00425203	0.0126546	-0.00415056	0.0136218	ENSG00000130449
Early post-vaccination vs pre-vaccination	CD4_Tcell	ATL2	0.0293208	0.00411705	0.0108873	-0.00265318	0.0489	ENSG00000119787
Early post-vaccination vs pre-vaccination	CD4_Tcell	PRPF8	0.016435	0.00408952	0.0176312	-0.00945218	0.0289869	ENSG00000174231
Early post-vaccination vs pre-vaccination	CD4_Tcell	TMEM127	0.000782819	0.00405807	0.0106497	-0.00253351	0.00190691	ENSG00000135956
Early post-vaccination vs pre-vaccination	CD4_Tcell	ZNF581	0.0252759	0.00393455	0.00982228	-0.00195318	0.0427478	ENSG00000171425
Early post-vaccination vs pre-vaccination	CD4_Tcell	MAST3	0.0197834	0.00356586	0.0107242	-0.00359251	0.0343114	ENSG00000099308
Early post-vaccination vs pre-vaccination	CD4_Tcell	SEC16A	0.0242251	0.00352818	0.0115629	-0.00450653	0.0411866	ENSG00000148396
Early post-vaccination vs pre-vaccination	CD4_Tcell	SFMBT1	0.00857723	0.00331909	0.0124943	-0.00585613	0.0163045	ENSG00000163935
Early post-vaccination vs pre-vaccination	CD4_Tcell	APBA2	0.0283034	0.00318278	0.0143086	-0.00794304	0.047358	ENSG00000034053
Early post-vaccination vs pre-vaccination	CD4_Tcell	IK	0.016596	0.00282454	0.0159206	-0.0102716	0.0292303	ENSG00000113141
Early post-vaccination vs pre-vaccination	CD4_Tcell	CXCR3	0.000946079	0.00242816	0.00992522	-0.00506891	0.00226408	ENSG00000186810
Early post-vaccination vs pre-vaccination	CD4_Tcell	PYURF	0.00828754	0.00226645	0.0139207	-0.00938783	0.0158207	ENSG00000145337
Early post-vaccination vs pre-vaccination	CD4_Tcell	ADARB1	0.000963267	0.00225203	0.0119395	-0.00743539	0.00229893	ENSG00000197381
Early post-vaccination vs pre-vaccination	CD4_Tcell	SVBP	0.0199053	0.00215752	0.00881303	-0.00449799	0.0344838	ENSG00000177868
Early post-vaccination vs pre-vaccination	CD4_Tcell	GMDS	0.00542548	0.00215333	0.0129707	-0.00866401	0.0108687	ENSG00000112699
Early post-vaccination vs pre-vaccination	CD4_Tcell	PLRG1	0.0162444	0.0017139	0.00883118	-0.00540338	0.0286854	ENSG00000171566
Early post-vaccination vs pre-vaccination	CD4_Tcell	UBE2K	0.00141912	0.00158658	0.0123256	-0.00915248	0.00322411	ENSG00000078140
Early post-vaccination vs pre-vaccination	CD4_Tcell	PMVK	0.0196715	0.00149078	0.00806952	-0.00508796	0.034127	ENSG00000163344
Early post-vaccination vs pre-vaccination	CD4_Tcell	AXIN1	0.00698079	0.00136572	0.00853066	-0.00579921	0.0135559	ENSG00000103126
Early post-vaccination vs pre-vaccination	CD4_Tcell	THADA	0.027593	0.0011075	0.0122425	-0.0100275	0.0463308	ENSG00000115970
Early post-vaccination vs pre-vaccination	CD4_Tcell	SATB1	0.00362705	0.00104295	0.0140453	-0.0119594	0.00754741	ENSG00000182568
Early post-vaccination vs pre-vaccination	CD4_Tcell	DPY30	0.00803637	0.000485534	0.00877102	-0.00779996	0.0153844	ENSG00000162961
Early post-vaccination vs pre-vaccination	CD4_Tcell	UTY	0.00543569	0.000157943	0.000613218	-0.000297332	0.0108856	ENSG00000183878
Early post-vaccination vs pre-vaccination	CD4_Tcell	DDX3Y	3.18e-31	5.39e-08	2.39e-07	-1.31e-07	9.55e-30	ENSG00000067048
Early post-vaccination vs pre-vaccination	CD4_Tcell	KDM5D	0.000479194	2.76e-08	1.28e-07	-7.33e-08	0.00121314	ENSG00000012817
Early post-vaccination vs pre-vaccination	CD4_Tcell	RPS4Y1	9.01e-05	2.73e-08	1.28e-07	-7.36e-08	0.000264877	ENSG00000129824
Early post-vaccination vs pre-vaccination	CD4_Tcell	CTDSP2	0.00863372	-0.000171759	0.00911857	-0.00946208	0.0163947	ENSG00000175215
Early post-vaccination vs pre-vaccination	CD4_Tcell	PRKY	0.0117038	-0.000190373	0.000307294	-0.00068804	0.021408	ENSG00000099725
Early post-vaccination vs pre-vaccination	CD4_Tcell	ZNF821	0.0141727	-0.000202175	0.0067154	-0.00711975	0.0254975	ENSG00000102984
Early post-vaccination vs pre-vaccination	CD4_Tcell	NSMAF	0.00627009	-0.000384315	0.00957744	-0.0103461	0.0122992	ENSG00000035681
Early post-vaccination vs pre-vaccination	CD4_Tcell	KMT2B	0.0187541	-0.000598018	0.00660039	-0.00779643	0.0327021	ENSG00000272333
Early post-vaccination vs pre-vaccination	CD4_Tcell	CEP57	0.0233038	-0.000604945	0.00980759	-0.0110175	0.0397307	ENSG00000166037
Early post-vaccination vs pre-vaccination	CD4_Tcell	KDM4B	0.015693	-0.000676696	0.00711627	-0.00846966	0.0278723	ENSG00000127663
Early post-vaccination vs pre-vaccination	CD4_Tcell	SIPA1L1	0.0222099	-0.00069751	0.0102973	-0.0116923	0.0380245	ENSG00000197555
Early post-vaccination vs pre-vaccination	CD4_Tcell	RNF115	0.00058364	-0.000764268	0.00815877	-0.00968731	0.0014553	ENSG00000265491
Early post-vaccination vs pre-vaccination	CD4_Tcell	ABHD16A	0.00333228	-0.00105004	0.00639119	-0.00849127	0.00698149	ENSG00000204427
Early post-vaccination vs pre-vaccination	CD4_Tcell	RBMX	0.00998102	-0.00108199	0.0128734	-0.0150374	0.0186866	ENSG00000147274
Early post-vaccination vs pre-vaccination	CD4_Tcell	DSTN	0.00614144	-0.00113286	0.00973322	-0.0119989	0.0120662	ENSG00000125868
Early post-vaccination vs pre-vaccination	CD4_Tcell	C16orf54	0.00315571	-0.00114353	0.0107408	-0.0130279	0.00665939	ENSG00000185905
Early post-vaccination vs pre-vaccination	CD4_Tcell	MICOS13	0.0219626	-0.00119156	0.00959178	-0.0119749	0.0376432	ENSG00000174917
Early post-vaccination vs pre-vaccination	CD4_Tcell	MKKS	0.0110185	-0.00127374	0.00581844	-0.00836593	0.0203491	ENSG00000125863
Early post-vaccination vs pre-vaccination	CD4_Tcell	CASC3	0.0171424	-0.00168404	0.00636328	-0.00973137	0.0301408	ENSG00000108349
Early post-vaccination vs pre-vaccination	CD4_Tcell	RGCC	2.77e-09	-0.00193409	0.0130937	-0.0169619	1.69e-08	ENSG00000102760
Early post-vaccination vs pre-vaccination	CD4_Tcell	STX8	0.00934173	-0.00210616	0.00818192	-0.0123942	0.0176298	ENSG00000170310
Early post-vaccination vs pre-vaccination	CD4_Tcell	XIST	2.9e-17	-0.00223252	0.00510855	-0.0095736	3.82e-16	ENSG00000229807
Early post-vaccination vs pre-vaccination	CD4_Tcell	ODC1	0.00168481	-0.00230374	0.0077785	-0.012386	0.003767	ENSG00000115758
Early post-vaccination vs pre-vaccination	CD4_Tcell	CYSLTR1	0.0295791	-0.00235158	0.00574585	-0.010449	0.0493038	ENSG00000173198
Early post-vaccination vs pre-vaccination	CD4_Tcell	SCOC	0.00579355	-0.0026401	0.00390538	-0.00918558	0.011497	ENSG00000153130
Early post-vaccination vs pre-vaccination	CD4_Tcell	SMAP1	0.00588243	-0.0026672	0.00871249	-0.0140469	0.0116244	ENSG00000112305
Early post-vaccination vs pre-vaccination	CD4_Tcell	MRPL13	0.0142754	-0.00274904	0.00458647	-0.0100846	0.0256372	ENSG00000172172
Early post-vaccination vs pre-vaccination	CD4_Tcell	MTMR12	6.99e-05	-0.00289768	0.00366953	-0.0094649	0.000209761	ENSG00000150712
Early post-vaccination vs pre-vaccination	CD4_Tcell	SEPTIN1	0.00221884	-0.0029413	0.011787	-0.0176696	0.00483255	ENSG00000180096
Early post-vaccination vs pre-vaccination	CD4_Tcell	DCAF5	0.0220277	-0.00295884	0.00851074	-0.0144284	0.0377442	ENSG00000139990
Early post-vaccination vs pre-vaccination	CD4_Tcell	CUTC	0.0210741	-0.0031022	0.00521021	-0.0114146	0.0362421	ENSG00000119929
Early post-vaccination vs pre-vaccination	CD4_Tcell	NDUFAF3	0.0191014	-0.00312145	0.00738305	-0.0136259	0.0332609	ENSG00000178057
Early post-vaccination vs pre-vaccination	CD4_Tcell	ARHGAP1	0.0152964	-0.00359191	0.00476862	-0.0119524	0.0273027	ENSG00000175220
Early post-vaccination vs pre-vaccination	CD4_Tcell	ARHGAP30	0.029285	-0.00359202	0.0102424	-0.0174264	0.0488535	ENSG00000186517
Early post-vaccination vs pre-vaccination	CD4_Tcell	SNHG15	0.0277873	-0.00371244	0.00428396	-0.0117088	0.046609	ENSG00000232956
Early post-vaccination vs pre-vaccination	CD4_Tcell	SETDB1	0.0159951	-0.00387172	0.00294895	-0.0106924	0.0283105	ENSG00000143379
Early post-vaccination vs pre-vaccination	CD4_Tcell	ZNF609	0.00232193	-0.00390087	0.00899106	-0.0167928	0.00503523	ENSG00000180357
Early post-vaccination vs pre-vaccination	CD4_Tcell	PLEKHA7	0.00175759	-0.00393347	0.00551222	-0.0133792	0.0039069	ENSG00000166689
Early post-vaccination vs pre-vaccination	CD4_Tcell	COX10	0.019575	-0.00405892	0.00355284	-0.0116707	0.0339884	ENSG00000006695
Early post-vaccination vs pre-vaccination	CD4_Tcell	PHF20	0.0183919	-0.00420776	0.00841536	-0.0168309	0.0321072	ENSG00000025293
Early post-vaccination vs pre-vaccination	CD4_Tcell	ZRSR2	0.00506942	-0.00423074	0.00591492	-0.0143764	0.0102223	ENSG00000169249
Early post-vaccination vs pre-vaccination	CD4_Tcell	HNRNPA1	1.41e-05	-0.00423732	0.00891563	-0.0173903	4.84e-05	ENSG00000135486
Early post-vaccination vs pre-vaccination	CD4_Tcell	HSPA8	8.59e-08	-0.0045325	0.00884227	-0.0179073	4.31e-07	ENSG00000109971
Early post-vaccination vs pre-vaccination	CD4_Tcell	CDK13	0.000963889	-0.00457631	0.00850473	-0.0176574	0.00229952	ENSG00000065883
Early post-vaccination vs pre-vaccination	CD4_Tcell	TNFRSF25	0.00976047	-0.00463877	0.0071806	-0.0164581	0.0183184	ENSG00000215788
Early post-vaccination vs pre-vaccination	CD4_Tcell	SSBP3	0.00546793	-0.00484783	0.00411442	-0.0138101	0.0109356	ENSG00000157216
Early post-vaccination vs pre-vaccination	CD4_Tcell	CMPK1	7.96e-06	-0.00486927	0.00808456	-0.0178231	2.86e-05	ENSG00000162368
Early post-vaccination vs pre-vaccination	CD4_Tcell	RPL39	8.5e-08	-0.00487027	0.0109988	-0.0207394	4.26e-07	ENSG00000198918
Early post-vaccination vs pre-vaccination	CD4_Tcell	NEK9	0.0299079	-0.00490096	0.00403386	-0.0138358	0.0497301	ENSG00000119638
Early post-vaccination vs pre-vaccination	CD4_Tcell	RNF130	0.00152885	-0.00496452	0.00226589	-0.0121949	0.00345105	ENSG00000113269
Early post-vaccination vs pre-vaccination	CD4_Tcell	KIZ	0.00316873	-0.00496576	0.00237719	-0.0123087	0.00668281	ENSG00000088970
Early post-vaccination vs pre-vaccination	CD4_Tcell	ZSCAN18	0.00652571	-0.00498638	0.00234593	-0.0123187	0.0127394	ENSG00000121413
Early post-vaccination vs pre-vaccination	CD4_Tcell	EHBP1L1	0.00357503	-0.00501273	0.00409006	-0.0141155	0.00744676	ENSG00000173442
Early post-vaccination vs pre-vaccination	CD4_Tcell	DBP	0.0123473	-0.00535486	0.00348924	-0.014199	0.0224911	ENSG00000105516
Early post-vaccination vs pre-vaccination	CD4_Tcell	VBP1	0.00982865	-0.00557873	0.00280122	-0.0139587	0.0184295	ENSG00000155959
Early post-vaccination vs pre-vaccination	CD4_Tcell	SLC9A8	0.0155295	-0.00562269	0.00193845	-0.0131838	0.0276622	ENSG00000197818
Early post-vaccination vs pre-vaccination	CD4_Tcell	FKBP15	0.00143465	-0.00577141	0.000910148	-0.012453	0.00325641	ENSG00000119321
Early post-vaccination vs pre-vaccination	CD4_Tcell	BCAS3	0.025024	-0.0057978	0.00597374	-0.0175693	0.0423803	ENSG00000141376
Early post-vaccination vs pre-vaccination	CD4_Tcell	RPL6	6.58e-09	-0.00581275	0.00767907	-0.0193046	3.79e-08	ENSG00000089009
Early post-vaccination vs pre-vaccination	CD4_Tcell	HSPB11	0.0130311	-0.0058695	0.00208203	-0.013821	0.0236272	ENSG00000081870
Early post-vaccination vs pre-vaccination	CD4_Tcell	KLF3	0.0125843	-0.00600177	0.00475027	-0.0167538	0.0228547	ENSG00000109787
Early post-vaccination vs pre-vaccination	CD4_Tcell	ZNF480	0.0268052	-0.00601298	0.00056912	-0.0125951	0.0450975	ENSG00000198464
Early post-vaccination vs pre-vaccination	CD4_Tcell	CSTF2T	0.0297518	-0.00601778	0.000446242	-0.0124818	0.0495378	ENSG00000177613
Early post-vaccination vs pre-vaccination	CD4_Tcell	FOXO1	0.00537103	-0.00609398	0.0087725	-0.0209605	0.0107667	ENSG00000150907
Early post-vaccination vs pre-vaccination	CD4_Tcell	RECK	0.0156896	-0.00614471	0.00170057	-0.01399	0.0278723	ENSG00000122707
Early post-vaccination vs pre-vaccination	CD4_Tcell	P4HA1	0.0225881	-0.00615736	0.0014387	-0.0137534	0.0386179	ENSG00000122884
Early post-vaccination vs pre-vaccination	CD4_Tcell	AGTRAP	0.010202	-0.00616814	0.00253675	-0.014873	0.0190538	ENSG00000177674
Early post-vaccination vs pre-vaccination	CD4_Tcell	C16orf58	0.00720604	-0.00616876	0.000519218	-0.0128567	0.0139516	ENSG00000140688
Early post-vaccination vs pre-vaccination	CD4_Tcell	AC245407.2	0.000991586	-0.00617317	0.00137195	-0.0137183	0.00235094	ENSG00000287978
Early post-vaccination vs pre-vaccination	CD4_Tcell	ACYP2	0.000556727	-0.00620051	0.00420666	-0.0166077	0.00139444	ENSG00000170634
Early post-vaccination vs pre-vaccination	CD4_Tcell	MMGT1	0.0285922	-0.00636438	0.000977399	-0.0137062	0.047776	ENSG00000169446
Early post-vaccination vs pre-vaccination	CD4_Tcell	CYREN	0.00995878	-0.00639869	8.69e-05	-0.0128843	0.0186506	ENSG00000122783
Early post-vaccination vs pre-vaccination	CD4_Tcell	HEIH	0.0201506	-0.00640542	-0.000126965	-0.0126839	0.0348496	ENSG00000278970
Early post-vaccination vs pre-vaccination	CD4_Tcell	PKIA	0.00416299	-0.00640872	0.00221099	-0.0150284	0.00852933	ENSG00000171033
Early post-vaccination vs pre-vaccination	CD4_Tcell	SNHG8	0.000142963	-0.00641294	0.00874347	-0.0215693	0.000404578	ENSG00000269893
Early post-vaccination vs pre-vaccination	CD4_Tcell	ZNF274	0.0151329	-0.00643153	0.00131041	-0.0141735	0.027066	ENSG00000171606
Early post-vaccination vs pre-vaccination	CD4_Tcell	ZBTB11	0.0158875	-0.0064488	0.00304336	-0.015941	0.0281525	ENSG00000066422
Early post-vaccination vs pre-vaccination	CD4_Tcell	KLRB1	0.00922699	-0.00665779	0.00334548	-0.0166611	0.0174455	ENSG00000111796
Early post-vaccination vs pre-vaccination	CD4_Tcell	USP7	0.00887695	-0.00666293	0.00110628	-0.0144321	0.0168357	ENSG00000187555
Early post-vaccination vs pre-vaccination	CD4_Tcell	CRIP1	5.83e-07	-0.00668579	0.0110868	-0.0244584	2.55e-06	ENSG00000213145
Early post-vaccination vs pre-vaccination	CD4_Tcell	KATNA1	0.00412381	-0.00679372	-0.000421972	-0.0131655	0.00845754	ENSG00000186625
Early post-vaccination vs pre-vaccination	CD4_Tcell	IFNGR2	0.0142736	-0.0068251	0.0014451	-0.0150953	0.0256372	ENSG00000159128
Early post-vaccination vs pre-vaccination	CD4_Tcell	PPP6R2	0.00942489	-0.00685152	0.00321565	-0.0169187	0.0177614	ENSG00000100239
Early post-vaccination vs pre-vaccination	CD4_Tcell	TARS	0.0164628	-0.00689364	-0.000532087	-0.0132552	0.0290124	ENSG00000113407
Early post-vaccination vs pre-vaccination	CD4_Tcell	ELP1	0.0121725	-0.0069268	-0.000332851	-0.0135208	0.0222122	ENSG00000070061
Early post-vaccination vs pre-vaccination	CD4_Tcell	BLMH	0.016426	-0.00693348	-0.00074387	-0.0131231	0.028981	ENSG00000108578
Early post-vaccination vs pre-vaccination	CD4_Tcell	CITED2	8.12e-05	-0.00695642	0.00698316	-0.020896	0.000240372	ENSG00000164442
Early post-vaccination vs pre-vaccination	CD4_Tcell	XPNPEP3	0.0289933	-0.00706719	-0.000323214	-0.0138112	0.0484197	ENSG00000196236
Early post-vaccination vs pre-vaccination	CD4_Tcell	ZNF586	0.0111692	-0.0071056	-0.000242104	-0.0139691	0.0205838	ENSG00000083828
Early post-vaccination vs pre-vaccination	CD4_Tcell	CUX1	0.0098281	-0.00716019	0.00291531	-0.0172357	0.0184295	ENSG00000257923
Early post-vaccination vs pre-vaccination	CD4_Tcell	KMT2E-AS1	0.00557022	-0.00723301	0.000331285	-0.0147973	0.0111102	ENSG00000239569
Early post-vaccination vs pre-vaccination	CD4_Tcell	NSMCE2	0.00456168	-0.00730085	0.00429903	-0.0189007	0.0092779	ENSG00000156831
Early post-vaccination vs pre-vaccination	CD4_Tcell	ACTR1B	0.00547529	-0.00731645	0.000760254	-0.0153931	0.0109399	ENSG00000115073
Early post-vaccination vs pre-vaccination	CD4_Tcell	SLC25A37	0.0296473	-0.00734807	-0.000992739	-0.0137034	0.0493918	ENSG00000147454
Early post-vaccination vs pre-vaccination	CD4_Tcell	PIGC	0.00570066	-0.00734819	0.00150036	-0.0161967	0.0113494	ENSG00000135845
Early post-vaccination vs pre-vaccination	CD4_Tcell	FBXL20	0.011894	-0.00743147	0.00168568	-0.0165486	0.0217171	ENSG00000108306
Early post-vaccination vs pre-vaccination	CD4_Tcell	UBXN2A	0.0298152	-0.00745352	-0.00088563	-0.0140214	0.0496068	ENSG00000173960
Early post-vaccination vs pre-vaccination	CD4_Tcell	KRCC1	0.00752357	-0.00750353	0.00151311	-0.0165202	0.0144933	ENSG00000172086
Early post-vaccination vs pre-vaccination	CD4_Tcell	AIG1	0.00393821	-0.00753934	6.89e-05	-0.0151476	0.00811617	ENSG00000146416
Early post-vaccination vs pre-vaccination	CD4_Tcell	FAS	0.0195334	-0.0075452	-0.000470023	-0.0146204	0.0339389	ENSG00000026103
Early post-vaccination vs pre-vaccination	CD4_Tcell	RPL38	1.91e-18	-0.00764128	0.00757651	-0.0228591	2.71e-17	ENSG00000172809
Early post-vaccination vs pre-vaccination	CD4_Tcell	BNIP3	0.000650114	-0.00766845	0.000726866	-0.0160638	0.00160149	ENSG00000176171
Early post-vaccination vs pre-vaccination	CD4_Tcell	MAPKAPK5	0.0130492	-0.00777031	-0.000521114	-0.0150195	0.0236429	ENSG00000089022
Early post-vaccination vs pre-vaccination	CD4_Tcell	FCHO1	0.0268985	-0.00781541	-6.43e-05	-0.0155665	0.045242	ENSG00000130475
Early post-vaccination vs pre-vaccination	CD4_Tcell	LINC01473	0.00244579	-0.00790566	0.000527592	-0.0163389	0.00527395	ENSG00000237877
Early post-vaccination vs pre-vaccination	CD4_Tcell	MIS12	0.00338857	-0.00797186	-0.00146692	-0.0144768	0.00709214	ENSG00000167842
Early post-vaccination vs pre-vaccination	CD4_Tcell	STAG1	0.00273004	-0.00797949	0.00634291	-0.0223019	0.00582535	ENSG00000118007
Early post-vaccination vs pre-vaccination	CD4_Tcell	ANKRD13C	0.000146909	-0.00801241	0.000698208	-0.016723	0.000414976	ENSG00000118454
Early post-vaccination vs pre-vaccination	CD4_Tcell	ZSWIM7	0.00934831	-0.0080409	-0.000276897	-0.0158049	0.0176314	ENSG00000214941
Early post-vaccination vs pre-vaccination	CD4_Tcell	OBSCN	0.0054682	-0.00804671	-0.000653551	-0.0154399	0.0109356	ENSG00000154358
Early post-vaccination vs pre-vaccination	CD4_Tcell	ATPAF1	0.00353558	-0.00805857	-0.000264671	-0.0158525	0.0073696	ENSG00000123472
Early post-vaccination vs pre-vaccination	CD4_Tcell	KPNA6	0.0229292	-0.00808958	2.85e-05	-0.0162076	0.0391465	ENSG00000025800
Early post-vaccination vs pre-vaccination	CD4_Tcell	EIF4EBP2	0.0243366	-0.00809403	0.00164126	-0.0178293	0.0413418	ENSG00000148730
Early post-vaccination vs pre-vaccination	CD4_Tcell	TMEM126B	0.0254341	-0.00813034	-0.0006745	-0.0155862	0.042981	ENSG00000171204
Early post-vaccination vs pre-vaccination	CD4_Tcell	DDX18	0.00759798	-0.0081966	0.0050926	-0.0214858	0.0146183	ENSG00000088205
Early post-vaccination vs pre-vaccination	CD4_Tcell	TMED7	0.0195354	-0.00821569	-0.00100371	-0.0154277	0.0339389	ENSG00000134970
Early post-vaccination vs pre-vaccination	CD4_Tcell	SENP1	0.0206255	-0.00821963	-0.00172165	-0.0147176	0.0355604	ENSG00000079387
Early post-vaccination vs pre-vaccination	CD4_Tcell	TCEA3	0.0184535	-0.00824582	-0.00134212	-0.0151495	0.0322055	ENSG00000204219
Early post-vaccination vs pre-vaccination	CD4_Tcell	C8orf33	0.00921436	-0.00827112	-0.00120968	-0.0153326	0.0174324	ENSG00000182307
Early post-vaccination vs pre-vaccination	CD4_Tcell	SCAMP1	0.00130223	-0.00828616	-0.000646192	-0.0159261	0.0029846	ENSG00000085365
Early post-vaccination vs pre-vaccination	CD4_Tcell	MSH2	0.018193	-0.00829521	-0.00120897	-0.0153815	0.0318052	ENSG00000095002
Early post-vaccination vs pre-vaccination	CD4_Tcell	TRAPPC11	0.00392843	-0.00829824	-0.0016922	-0.0149043	0.00810297	ENSG00000168538
Early post-vaccination vs pre-vaccination	CD4_Tcell	ARL6IP6	0.0108237	-0.00834403	-0.000346242	-0.0163418	0.0200436	ENSG00000177917
Early post-vaccination vs pre-vaccination	CD4_Tcell	HABP4	0.00441157	-0.00834563	-0.000340064	-0.0163512	0.00899949	ENSG00000130956
Early post-vaccination vs pre-vaccination	CD4_Tcell	NAT10	0.013796	-0.00834879	-0.00227638	-0.0144212	0.0248857	ENSG00000135372
Early post-vaccination vs pre-vaccination	CD4_Tcell	SGSH	0.0124524	-0.00835848	-0.00141222	-0.0153047	0.0226354	ENSG00000181523
Early post-vaccination vs pre-vaccination	CD4_Tcell	OMA1	0.000882396	-0.00836215	-0.00195729	-0.014767	0.00212832	ENSG00000162600
Early post-vaccination vs pre-vaccination	CD4_Tcell	CEP63	0.000856255	-0.00837349	-0.00082663	-0.0159203	0.00206852	ENSG00000182923
Early post-vaccination vs pre-vaccination	CD4_Tcell	HSBP1	0.0148621	-0.00840226	-0.00121753	-0.015587	0.026605	ENSG00000230989
Early post-vaccination vs pre-vaccination	CD4_Tcell	SCAF4	0.00243493	-0.00841449	0.000819972	-0.0176489	0.00525423	ENSG00000156304
Early post-vaccination vs pre-vaccination	CD4_Tcell	CSPP1	0.00578561	-0.0084304	-0.00118289	-0.0156779	0.0114916	ENSG00000104218
Early post-vaccination vs pre-vaccination	CD4_Tcell	ACTR10	0.0200783	-0.00844241	0.000479671	-0.0173645	0.034754	ENSG00000131966
Early post-vaccination vs pre-vaccination	CD4_Tcell	SNUPN	0.00915638	-0.0084608	-0.00130097	-0.0156206	0.0173334	ENSG00000169371
Early post-vaccination vs pre-vaccination	CD4_Tcell	PIK3R4	0.00206696	-0.00852356	-0.00168893	-0.0153582	0.00453207	ENSG00000196455
Early post-vaccination vs pre-vaccination	CD4_Tcell	GOLGA8B	0.00583538	-0.00854037	0.00226328	-0.019344	0.0115687	ENSG00000215252
Early post-vaccination vs pre-vaccination	CD4_Tcell	HCFC1	0.0300166	-0.00856016	-0.0013595	-0.0157608	0.0498838	ENSG00000172534
Early post-vaccination vs pre-vaccination	CD4_Tcell	MBTD1	0.0237121	-0.00859942	-0.0016823	-0.0155165	0.0403594	ENSG00000011258
Early post-vaccination vs pre-vaccination	CD4_Tcell	EFCAB2	0.0211789	-0.00860895	-0.00164788	-0.01557	0.0364018	ENSG00000203666
Early post-vaccination vs pre-vaccination	CD4_Tcell	ZDHHC5	0.0225092	-0.00862516	-0.0013462	-0.0159041	0.0385046	ENSG00000156599
Early post-vaccination vs pre-vaccination	CD4_Tcell	SLC35A3	0.0290418	-0.00868594	-0.00168923	-0.0156826	0.0484875	ENSG00000117620
Early post-vaccination vs pre-vaccination	CD4_Tcell	INIP	0.00531343	-0.00873429	-0.00231869	-0.0151499	0.01066	ENSG00000148153
Early post-vaccination vs pre-vaccination	CD4_Tcell	MED14	0.00231787	-0.00876102	-0.000601366	-0.0169207	0.00502841	ENSG00000180182
Early post-vaccination vs pre-vaccination	CD4_Tcell	CSNK1G3	0.0163125	-0.0087671	-0.00111477	-0.0164194	0.0287972	ENSG00000151292
Early post-vaccination vs pre-vaccination	CD4_Tcell	CNST	0.0010621	-0.00878093	0.00364538	-0.0212072	0.00249399	ENSG00000162852
Early post-vaccination vs pre-vaccination	CD4_Tcell	RAB5B	0.0209364	-0.0088115	-0.000606443	-0.0170166	0.0360456	ENSG00000111540
Early post-vaccination vs pre-vaccination	CD4_Tcell	TFIP11	0.0300141	-0.00881957	-0.00185547	-0.0157837	0.0498838	ENSG00000100109
Early post-vaccination vs pre-vaccination	CD4_Tcell	DSE	0.0102475	-0.00887727	-0.00221178	-0.0155428	0.0191211	ENSG00000111817
Early post-vaccination vs pre-vaccination	CD4_Tcell	BBIP1	0.0254348	-0.00888619	-0.000973735	-0.0167986	0.042981	ENSG00000214413
Early post-vaccination vs pre-vaccination	CD4_Tcell	UNC45A	0.0058633	-0.00888653	-0.00144037	-0.0163327	0.0116009	ENSG00000140553
Early post-vaccination vs pre-vaccination	CD4_Tcell	DHRS1	0.00174732	-0.00889344	-0.00238259	-0.0154043	0.00388829	ENSG00000157379
Early post-vaccination vs pre-vaccination	CD4_Tcell	ARHGAP26	0.0134708	-0.00895431	0.000938477	-0.0188471	0.024342	ENSG00000145819
Early post-vaccination vs pre-vaccination	CD4_Tcell	PRR14L	0.0115308	-0.00896971	-0.000246754	-0.0176927	0.0211738	ENSG00000183530
Early post-vaccination vs pre-vaccination	CD4_Tcell	GSK3B	0.0174389	-0.00897885	0.00353894	-0.0214966	0.0305918	ENSG00000082701
Early post-vaccination vs pre-vaccination	CD4_Tcell	RASA4	0.00408245	-0.0090057	-0.00260747	-0.0154039	0.00837832	ENSG00000105808
Early post-vaccination vs pre-vaccination	CD4_Tcell	METTL2B	0.01984	-0.00902308	-0.0025363	-0.0155099	0.0343901	ENSG00000165055
Early post-vaccination vs pre-vaccination	CD4_Tcell	MLXIP	0.00424778	-0.00902547	-0.000272215	-0.0177787	0.00869141	ENSG00000175727
Early post-vaccination vs pre-vaccination	CD4_Tcell	ZBTB40	0.0285238	-0.00904744	-0.00177	-0.0163249	0.0476876	ENSG00000184677
Early post-vaccination vs pre-vaccination	CD4_Tcell	RRP15	0.00112996	-0.00911721	-0.00187196	-0.0163625	0.00263917	ENSG00000067533
Early post-vaccination vs pre-vaccination	CD4_Tcell	PRRC2A	0.00633332	-0.00912651	0.000922286	-0.0191753	0.0124085	ENSG00000204469
Early post-vaccination vs pre-vaccination	CD4_Tcell	TMLHE	0.0116658	-0.0091545	-0.00196585	-0.0163432	0.0213577	ENSG00000185973
Early post-vaccination vs pre-vaccination	CD4_Tcell	C6orf89	0.0104791	-0.00915926	-0.000229805	-0.0180887	0.0194821	ENSG00000198663
Early post-vaccination vs pre-vaccination	CD4_Tcell	LYSMD2	0.0238188	-0.00917164	-0.000512252	-0.017831	0.0405184	ENSG00000140280
Early post-vaccination vs pre-vaccination	CD4_Tcell	ATF6	0.014123	-0.00917818	0.000670699	-0.0190271	0.0254194	ENSG00000118217
Early post-vaccination vs pre-vaccination	CD4_Tcell	GNL3L	0.00267538	-0.00918437	-0.00251936	-0.0158494	0.00571868	ENSG00000130119
Early post-vaccination vs pre-vaccination	CD4_Tcell	SLAIN1	0.0160002	-0.00918802	-0.00232861	-0.0160474	0.0283113	ENSG00000139737
Early post-vaccination vs pre-vaccination	CD4_Tcell	YLPM1	0.0203126	-0.0092231	0.00155562	-0.0200018	0.0351	ENSG00000119596
Early post-vaccination vs pre-vaccination	CD4_Tcell	CFAP36	0.00428582	-0.0092343	-0.0012824	-0.0171862	0.00876164	ENSG00000163001
Early post-vaccination vs pre-vaccination	CD4_Tcell	TBP	0.0261906	-0.00931211	-0.00214795	-0.0164763	0.0441605	ENSG00000112592
Early post-vaccination vs pre-vaccination	CD4_Tcell	MBTPS1	0.028105	-0.00931834	0.0011147	-0.0197514	0.0470646	ENSG00000140943
Early post-vaccination vs pre-vaccination	CD4_Tcell	TTBK2	0.0145691	-0.0093479	-0.00204885	-0.0166469	0.0261185	ENSG00000128881
Early post-vaccination vs pre-vaccination	CD4_Tcell	FAM192A	0.00961753	-0.00936652	-0.000924879	-0.0178082	0.0180779	ENSG00000172775
Early post-vaccination vs pre-vaccination	CD4_Tcell	TAOK1	0.0195712	-0.00937029	-0.000215968	-0.0185246	0.0339884	ENSG00000160551
Early post-vaccination vs pre-vaccination	CD4_Tcell	CC2D1B	0.0229899	-0.00937145	-0.00239976	-0.0163432	0.0392282	ENSG00000154222
Early post-vaccination vs pre-vaccination	CD4_Tcell	MRPS14	0.0130407	-0.00942148	-0.00298056	-0.0158624	0.0236346	ENSG00000120333
Early post-vaccination vs pre-vaccination	CD4_Tcell	LLPH	0.00119218	-0.00943178	-0.00198768	-0.0168759	0.00276655	ENSG00000139233
Early post-vaccination vs pre-vaccination	CD4_Tcell	PPCS	0.0166475	-0.00946104	0.00120875	-0.0201308	0.0293127	ENSG00000127125
Early post-vaccination vs pre-vaccination	CD4_Tcell	ATP6V1C1	0.00959162	-0.00948598	-0.00329662	-0.0156753	0.0180403	ENSG00000155097
Early post-vaccination vs pre-vaccination	CD4_Tcell	ZNF76	0.00717778	-0.00949266	-0.00181643	-0.0171689	0.0139016	ENSG00000065029
Early post-vaccination vs pre-vaccination	CD4_Tcell	ABCA5	0.00171762	-0.00949436	-0.00218465	-0.0168041	0.00383195	ENSG00000154265
Early post-vaccination vs pre-vaccination	CD4_Tcell	TTC7A	0.0180498	-0.00949573	-0.00177218	-0.0172193	0.0315821	ENSG00000068724
Early post-vaccination vs pre-vaccination	CD4_Tcell	CHAMP1	0.000763792	-0.00952162	-0.00303337	-0.0160099	0.00186353	ENSG00000198824
Early post-vaccination vs pre-vaccination	CD4_Tcell	RMND5A	0.0100458	-0.00953141	-0.00225875	-0.0168041	0.0187791	ENSG00000153561
Early post-vaccination vs pre-vaccination	CD4_Tcell	ACADSB	0.00247298	-0.00953576	-0.00266835	-0.0164032	0.00532321	ENSG00000196177
Early post-vaccination vs pre-vaccination	CD4_Tcell	SMC6	0.00586483	-0.00955184	-0.00241367	-0.01669	0.0116009	ENSG00000163029
Early post-vaccination vs pre-vaccination	CD4_Tcell	ELAC2	0.0229783	-0.00955797	-0.00224732	-0.0168686	0.0392193	ENSG00000006744
Early post-vaccination vs pre-vaccination	CD4_Tcell	RPS27L	0.0114057	-0.00957549	0.00234287	-0.0214939	0.0209754	ENSG00000185088
Early post-vaccination vs pre-vaccination	CD4_Tcell	AC136475.3	0.019818	-0.00958151	-0.00136549	-0.0177975	0.0343617	ENSG00000255026
Early post-vaccination vs pre-vaccination	CD4_Tcell	DNAJA3	0.0210983	-0.00959591	-0.00164107	-0.0175507	0.0362735	ENSG00000103423
Early post-vaccination vs pre-vaccination	CD4_Tcell	SYNC	0.0272404	-0.00961447	-0.00203988	-0.017189	0.0457669	ENSG00000162520
Early post-vaccination vs pre-vaccination	CD4_Tcell	KMT5B	0.00422011	-0.00962597	0.000409442	-0.0196614	0.00864058	ENSG00000110066
Early post-vaccination vs pre-vaccination	CD4_Tcell	TSEN34	0.00857822	-0.00965688	-0.00312287	-0.0161909	0.0163045	ENSG00000170892
Early post-vaccination vs pre-vaccination	CD4_Tcell	DPH5	0.0158247	-0.00966712	-0.00298147	-0.0163528	0.0280656	ENSG00000117543
Early post-vaccination vs pre-vaccination	CD4_Tcell	MADD	0.0248613	-0.00968062	-0.00258381	-0.0167774	0.0421281	ENSG00000110514
Early post-vaccination vs pre-vaccination	CD4_Tcell	KDM6A	0.00181122	-0.0097027	0.00378832	-0.0231937	0.00401154	ENSG00000147050
Early post-vaccination vs pre-vaccination	CD4_Tcell	FAM217B	0.0100133	-0.00971985	-0.0031185	-0.0163212	0.0187355	ENSG00000196227
Early post-vaccination vs pre-vaccination	CD4_Tcell	PHACTR4	0.00140834	-0.00972163	-0.000224403	-0.0192189	0.00320144	ENSG00000204138
Early post-vaccination vs pre-vaccination	CD4_Tcell	HIVEP1	3.08e-05	-0.00972416	5.05e-06	-0.0194534	9.91e-05	ENSG00000095951
Early post-vaccination vs pre-vaccination	CD4_Tcell	AP3M1	0.00998535	-0.00972799	-0.00316898	-0.016287	0.018689	ENSG00000185009
Early post-vaccination vs pre-vaccination	CD4_Tcell	GOLGA8A	0.026665	-0.00972874	-0.00231541	-0.0171421	0.0448864	ENSG00000175265
Early post-vaccination vs pre-vaccination	CD4_Tcell	ZRANB3	0.015324	-0.00973102	-0.0028561	-0.0166059	0.027328	ENSG00000121988
Early post-vaccination vs pre-vaccination	CD4_Tcell	ADAM17	0.0145202	-0.00973874	-0.00149478	-0.0179827	0.0260386	ENSG00000151694
Early post-vaccination vs pre-vaccination	CD4_Tcell	CCDC93	0.0264023	-0.00975408	-0.00135198	-0.0181562	0.0444931	ENSG00000125633
Early post-vaccination vs pre-vaccination	CD4_Tcell	PIK3CA	0.0227997	-0.00975918	0.000173061	-0.0196914	0.0389688	ENSG00000121879
Early post-vaccination vs pre-vaccination	CD4_Tcell	SUN1	0.0123591	-0.00977612	-0.00145812	-0.0180941	0.0225059	ENSG00000164828
Early post-vaccination vs pre-vaccination	CD4_Tcell	UBXN11	0.0173441	-0.00977705	-0.00158204	-0.0179721	0.0304342	ENSG00000158062
Early post-vaccination vs pre-vaccination	CD4_Tcell	IPO5	0.0181525	-0.00981047	-0.00180767	-0.0178133	0.0317435	ENSG00000065150
Early post-vaccination vs pre-vaccination	CD4_Tcell	SAMD4B	0.0139879	-0.00982666	-0.00302308	-0.0166302	0.0251947	ENSG00000179134
Early post-vaccination vs pre-vaccination	CD4_Tcell	COG3	0.0244669	-0.00983054	-0.00122772	-0.0184334	0.0415402	ENSG00000136152
Early post-vaccination vs pre-vaccination	CD4_Tcell	CEP104	0.0108475	-0.00984147	-0.00322855	-0.0164544	0.0200756	ENSG00000116198
Early post-vaccination vs pre-vaccination	CD4_Tcell	ATP6V1E1	0.00548918	-0.00985345	-0.00205081	-0.0176561	0.0109605	ENSG00000131100
Early post-vaccination vs pre-vaccination	CD4_Tcell	TMEM135	0.00174438	-0.00987215	-0.00226474	-0.0174796	0.00388317	ENSG00000166575
Early post-vaccination vs pre-vaccination	CD4_Tcell	MAP3K3	0.00858466	-0.00987868	-0.00120284	-0.0185545	0.0163116	ENSG00000198909
Early post-vaccination vs pre-vaccination	CD4_Tcell	AARS	0.0156899	-0.00996538	-0.00299028	-0.0169405	0.0278723	ENSG00000090861
Early post-vaccination vs pre-vaccination	CD4_Tcell	SLC38A9	0.0142705	-0.00997328	-0.00307248	-0.0168741	0.0256372	ENSG00000177058
Early post-vaccination vs pre-vaccination	CD4_Tcell	MINDY2	0.00771099	-0.00998282	-0.00303751	-0.0169281	0.0148264	ENSG00000128923
Early post-vaccination vs pre-vaccination	CD4_Tcell	RSF1	0.00876799	-0.00998627	0.00281779	-0.0227903	0.0166342	ENSG00000048649
Early post-vaccination vs pre-vaccination	CD4_Tcell	ALG11	0.00347012	-0.00998944	-0.00351794	-0.0164609	0.00724054	ENSG00000253710
Early post-vaccination vs pre-vaccination	CD4_Tcell	CNIH4	0.0133944	-0.0100004	-0.00109869	-0.0189021	0.0242183	ENSG00000143771
Early post-vaccination vs pre-vaccination	CD4_Tcell	FAM204A	0.0221746	-0.0100009	-0.000205483	-0.0197964	0.0379746	ENSG00000165669
Early post-vaccination vs pre-vaccination	CD4_Tcell	VCPIP1	0.00322789	-0.0100063	-0.00287796	-0.0171346	0.00679299	ENSG00000175073
Early post-vaccination vs pre-vaccination	CD4_Tcell	BRAF	0.0146571	-0.0100087	0.00157637	-0.0215937	0.0262686	ENSG00000157764
Early post-vaccination vs pre-vaccination	CD4_Tcell	CCAR1	0.00125673	-0.0100108	9.92e-05	-0.0201209	0.00289766	ENSG00000060339
Early post-vaccination vs pre-vaccination	CD4_Tcell	SREK1IP1	0.00398705	-0.0100217	-0.00162577	-0.0184177	0.00819353	ENSG00000153006
Early post-vaccination vs pre-vaccination	CD4_Tcell	SLC35D1	0.0132893	-0.0100334	-0.0027598	-0.017307	0.0240567	ENSG00000116704
Early post-vaccination vs pre-vaccination	CD4_Tcell	SORBS3	0.0020353	-0.010054	-0.00264765	-0.0174603	0.00447066	ENSG00000120896
Early post-vaccination vs pre-vaccination	CD4_Tcell	ZNF484	0.0267597	-0.0100593	-0.00264377	-0.0174748	0.0450334	ENSG00000127081
Early post-vaccination vs pre-vaccination	CD4_Tcell	PPARD	0.0116118	-0.0100867	-0.00243748	-0.0177358	0.0212906	ENSG00000112033
Early post-vaccination vs pre-vaccination	CD4_Tcell	MAP11	0.0109813	-0.0101004	-0.00280616	-0.0173946	0.0202988	ENSG00000146826
Early post-vaccination vs pre-vaccination	CD4_Tcell	ALDH9A1	0.0153076	-0.0101173	-0.00091701	-0.0193177	0.0273129	ENSG00000143149
Early post-vaccination vs pre-vaccination	CD4_Tcell	MOCS2	0.0117455	-0.0101299	-0.00337853	-0.0168812	0.0214778	ENSG00000164172
Early post-vaccination vs pre-vaccination	CD4_Tcell	CBWD1	0.0245242	-0.010138	-0.00255234	-0.0177236	0.0416146	ENSG00000172785
Early post-vaccination vs pre-vaccination	CD4_Tcell	BTRC	0.00391318	-0.0101533	-0.00177352	-0.0185332	0.00807424	ENSG00000166167
Early post-vaccination vs pre-vaccination	CD4_Tcell	FAM78A	0.0151718	-0.0101648	-0.00256197	-0.0177676	0.0271275	ENSG00000126882
Early post-vaccination vs pre-vaccination	CD4_Tcell	FAM219B	0.00205907	-0.010171	-0.00370071	-0.0166413	0.00451638	ENSG00000178761
Early post-vaccination vs pre-vaccination	CD4_Tcell	FAM98B	0.00982179	-0.010176	-0.00351053	-0.0168416	0.0184279	ENSG00000171262
Early post-vaccination vs pre-vaccination	CD4_Tcell	HACD4	0.000971793	-0.0101811	-0.000433463	-0.0199288	0.00231386	ENSG00000188921
Early post-vaccination vs pre-vaccination	CD4_Tcell	UBR4	0.00930708	-0.0101876	-0.000170521	-0.0202047	0.0175807	ENSG00000127481
Early post-vaccination vs pre-vaccination	CD4_Tcell	SIN3A	0.0135584	-0.0101951	-0.000679063	-0.0197111	0.0244859	ENSG00000169375
Early post-vaccination vs pre-vaccination	CD4_Tcell	STX6	0.00479151	-0.0102187	-0.00382116	-0.0166163	0.00970344	ENSG00000135823
Early post-vaccination vs pre-vaccination	CD4_Tcell	NBEAL2	0.00954651	-0.0102195	-0.00234064	-0.0180983	0.017972	ENSG00000160796
Early post-vaccination vs pre-vaccination	CD4_Tcell	FAM153B	0.00173736	-0.01022	-0.0034589	-0.0169811	0.00387035	ENSG00000182230
Early post-vaccination vs pre-vaccination	CD4_Tcell	CEP135	0.0185448	-0.010231	-0.00179193	-0.01867	0.0323464	ENSG00000174799
Early post-vaccination vs pre-vaccination	CD4_Tcell	VPS54	0.0283823	-0.0102336	-0.00255357	-0.0179137	0.047477	ENSG00000143952
Early post-vaccination vs pre-vaccination	CD4_Tcell	ZEB1	0.00018366	-0.0102573	0.00377385	-0.0242885	0.00051008	ENSG00000148516
Early post-vaccination vs pre-vaccination	CD4_Tcell	RPRD1B	0.0104898	-0.0102633	-0.00347696	-0.0170496	0.0194863	ENSG00000101413
Early post-vaccination vs pre-vaccination	CD4_Tcell	CSE1L	0.000956008	-0.0102722	-0.00355048	-0.0169939	0.00228517	ENSG00000124207
Early post-vaccination vs pre-vaccination	CD4_Tcell	MYH9	2.97e-06	-0.010302	0.00483395	-0.025438	1.15e-05	ENSG00000100345
Early post-vaccination vs pre-vaccination	CD4_Tcell	SLC39A11	0.0156311	-0.0103108	-0.00265569	-0.017966	0.0278027	ENSG00000133195
Early post-vaccination vs pre-vaccination	CD4_Tcell	GART	0.0242099	-0.0103159	-0.00281623	-0.0178155	0.0411723	ENSG00000159131
Early post-vaccination vs pre-vaccination	CD4_Tcell	SLC35A1	0.000218266	-0.0103523	-0.00327113	-0.0174334	0.000595925	ENSG00000164414
Early post-vaccination vs pre-vaccination	CD4_Tcell	CBX5	0.00205483	-0.0103526	-0.000755193	-0.0199501	0.0045087	ENSG00000094916
Early post-vaccination vs pre-vaccination	CD4_Tcell	WBP1L	0.0106155	-0.0103602	-0.00339115	-0.0173292	0.0196878	ENSG00000166272
Early post-vaccination vs pre-vaccination	CD4_Tcell	MRPL36	0.00934022	-0.0103619	-0.00352916	-0.0171947	0.0176298	ENSG00000171421
Early post-vaccination vs pre-vaccination	CD4_Tcell	EPHA1	0.0142212	-0.0103754	-0.0020979	-0.018653	0.0255773	ENSG00000146904
Early post-vaccination vs pre-vaccination	CD4_Tcell	HUS1	0.0142338	-0.0103826	-0.00245883	-0.0183064	0.0255924	ENSG00000136273
Early post-vaccination vs pre-vaccination	CD4_Tcell	CCDC84	0.00304542	-0.0104115	-0.00299237	-0.0178307	0.00643775	ENSG00000186166
Early post-vaccination vs pre-vaccination	CD4_Tcell	TAMM41	0.0147331	-0.0104122	-0.00291332	-0.0179111	0.0263817	ENSG00000144559
Early post-vaccination vs pre-vaccination	CD4_Tcell	SGF29	0.0203574	-0.010447	-0.00213981	-0.0187542	0.0351477	ENSG00000176476
Early post-vaccination vs pre-vaccination	CD4_Tcell	PMS1	0.00827937	-0.0104568	-0.00287288	-0.0180408	0.0158101	ENSG00000064933
Early post-vaccination vs pre-vaccination	CD4_Tcell	PSEN1	0.0183853	-0.0104574	-0.00254846	-0.0183663	0.0321048	ENSG00000080815
Early post-vaccination vs pre-vaccination	CD4_Tcell	SYTL2	0.00815175	-0.0104614	-0.00195739	-0.0189655	0.0155907	ENSG00000137501
Early post-vaccination vs pre-vaccination	CD4_Tcell	TARBP1	0.0133619	-0.0104889	-0.0032225	-0.0177553	0.0241738	ENSG00000059588
Early post-vaccination vs pre-vaccination	CD4_Tcell	MINK1	0.00826654	-0.0104952	-0.00226523	-0.0187251	0.0157978	ENSG00000141503
Early post-vaccination vs pre-vaccination	CD4_Tcell	SACS	0.00262714	-0.010496	-0.00349157	-0.0175005	0.00562736	ENSG00000151835
Early post-vaccination vs pre-vaccination	CD4_Tcell	SMG6	0.00633391	-0.0105039	0.000764226	-0.021772	0.0124085	ENSG00000070366
Early post-vaccination vs pre-vaccination	CD4_Tcell	C11orf54	0.0012905	-0.0105317	-0.00397749	-0.0170858	0.00296327	ENSG00000182919
Early post-vaccination vs pre-vaccination	CD4_Tcell	JAML	0.0206139	-0.010545	-0.00160471	-0.0194853	0.0355505	ENSG00000160593
Early post-vaccination vs pre-vaccination	CD4_Tcell	RABL2B	0.00645256	-0.0105656	-0.00358875	-0.0175425	0.0126046	ENSG00000079974
Early post-vaccination vs pre-vaccination	CD4_Tcell	NT5C3A	0.00922034	-0.0105764	-0.000902563	-0.0202503	0.0174383	ENSG00000122643
Early post-vaccination vs pre-vaccination	CD4_Tcell	FXR1	0.00530841	-0.0105881	0.000905439	-0.0220817	0.0106551	ENSG00000114416
Early post-vaccination vs pre-vaccination	CD4_Tcell	CCDC14	0.000371067	-0.0105916	-0.00218741	-0.0189957	0.000964522	ENSG00000175455
Early post-vaccination vs pre-vaccination	CD4_Tcell	EDRF1	0.00164303	-0.0106043	-0.00229797	-0.0189107	0.00368569	ENSG00000107938
Early post-vaccination vs pre-vaccination	CD4_Tcell	SRCAP	0.00742318	-0.0106134	-0.00292616	-0.0183007	0.0143314	ENSG00000080603
Early post-vaccination vs pre-vaccination	CD4_Tcell	PPME1	0.00415168	-0.0106207	-0.00356393	-0.0176774	0.00850899	ENSG00000214517
Early post-vaccination vs pre-vaccination	CD4_Tcell	UNC13D	0.0143004	-0.0106244	-0.00174937	-0.0194994	0.0256745	ENSG00000092929
Early post-vaccination vs pre-vaccination	CD4_Tcell	KLHL22	0.0223711	-0.0106357	-0.0028403	-0.018431	0.038279	ENSG00000099910
Early post-vaccination vs pre-vaccination	CD4_Tcell	FLYWCH1	0.00105545	-0.0106491	-0.0036717	-0.0176264	0.00248123	ENSG00000059122
Early post-vaccination vs pre-vaccination	CD4_Tcell	UGP2	0.0276164	-0.0106581	-8.64e-05	-0.0212298	0.0463478	ENSG00000169764
Early post-vaccination vs pre-vaccination	CD4_Tcell	PRMT7	0.0157906	-0.0106778	-0.00331998	-0.0180356	0.0280214	ENSG00000132600
Early post-vaccination vs pre-vaccination	CD4_Tcell	ZNF585A	0.004724	-0.0106906	-0.00384258	-0.0175387	0.00958258	ENSG00000196967
Early post-vaccination vs pre-vaccination	CD4_Tcell	MTOR	0.00352039	-0.0107074	-0.00345531	-0.0179596	0.00734043	ENSG00000198793
Early post-vaccination vs pre-vaccination	CD4_Tcell	RAB3IP	0.000114748	-0.0107169	-0.00378814	-0.0176456	0.000331314	ENSG00000127328
Early post-vaccination vs pre-vaccination	CD4_Tcell	STK26	0.0123458	-0.0107375	-0.00200735	-0.0194677	0.0224911	ENSG00000134602
Early post-vaccination vs pre-vaccination	CD4_Tcell	FAM222B	0.00826779	-0.0107415	-0.00241421	-0.0190688	0.0157978	ENSG00000173065
Early post-vaccination vs pre-vaccination	CD4_Tcell	ATL3	0.000515143	-0.0107619	-0.00390778	-0.017616	0.00129824	ENSG00000184743
Early post-vaccination vs pre-vaccination	CD4_Tcell	TATDN2	0.00795064	-0.0107684	-0.00355787	-0.0179789	0.0152298	ENSG00000157014
Early post-vaccination vs pre-vaccination	CD4_Tcell	VPS41	0.00123429	-0.0107893	-0.00261839	-0.0189603	0.00285023	ENSG00000006715
Early post-vaccination vs pre-vaccination	CD4_Tcell	ARSG	0.0114159	-0.0107944	-0.00353696	-0.0180518	0.0209754	ENSG00000141337
Early post-vaccination vs pre-vaccination	CD4_Tcell	RPS6KC1	0.00451045	-0.010813	-0.0026075	-0.0190186	0.0091859	ENSG00000136643
Early post-vaccination vs pre-vaccination	CD4_Tcell	SNRNP40	0.0122118	-0.0108388	-0.0020363	-0.0196412	0.0222773	ENSG00000060688
Early post-vaccination vs pre-vaccination	CD4_Tcell	NUBPL	0.0038132	-0.0108423	-0.00318144	-0.0185031	0.00789187	ENSG00000151413
Early post-vaccination vs pre-vaccination	CD4_Tcell	COMMD1	0.0108609	-0.0108533	-0.00123477	-0.0204719	0.0200944	ENSG00000173163
Early post-vaccination vs pre-vaccination	CD4_Tcell	GPR89A	0.00372201	-0.0108676	-0.00414183	-0.0175934	0.00772664	ENSG00000117262
Early post-vaccination vs pre-vaccination	CD4_Tcell	ANKMY1	0.000322267	-0.0108785	-0.002819	-0.018938	0.000848845	ENSG00000144504
Early post-vaccination vs pre-vaccination	CD4_Tcell	ATE1	0.00320659	-0.0109054	-0.00209386	-0.019717	0.0067528	ENSG00000107669
Early post-vaccination vs pre-vaccination	CD4_Tcell	PBX2	0.00664112	-0.0109131	-0.00248089	-0.0193453	0.0129441	ENSG00000204304
Early post-vaccination vs pre-vaccination	CD4_Tcell	SLC46A3	0.00442166	-0.0109322	-0.00431758	-0.0175468	0.00901706	ENSG00000139508
Early post-vaccination vs pre-vaccination	CD4_Tcell	NPIPB5	0.00209817	-0.0109597	-0.00250823	-0.0194112	0.00459435	ENSG00000243716
Early post-vaccination vs pre-vaccination	CD4_Tcell	ANKRD55	1.03e-05	-0.0110055	-0.0013336	-0.0206774	3.64e-05	ENSG00000164512
Early post-vaccination vs pre-vaccination	CD4_Tcell	EXOG	0.000360951	-0.0110162	-0.00327156	-0.0187608	0.000941824	ENSG00000157036
Early post-vaccination vs pre-vaccination	CD4_Tcell	ZNF830	0.0114104	-0.0110272	-0.00329144	-0.018763	0.0209754	ENSG00000198783
Early post-vaccination vs pre-vaccination	CD4_Tcell	KLHL2	0.0104065	-0.0110394	-0.00374276	-0.0183361	0.0193765	ENSG00000109466
Early post-vaccination vs pre-vaccination	CD4_Tcell	TMOD3	0.000387557	-0.0110823	0.000837588	-0.0230022	0.00100355	ENSG00000138594
Early post-vaccination vs pre-vaccination	CD4_Tcell	HSD17B4	0.00625117	-0.0111079	-0.0041869	-0.0180289	0.012266	ENSG00000133835
Early post-vaccination vs pre-vaccination	CD4_Tcell	CMSS1	0.00406426	-0.0111591	-0.00140805	-0.0209102	0.00834379	ENSG00000184220
Early post-vaccination vs pre-vaccination	CD4_Tcell	RNF214	0.00792294	-0.0111616	-0.00297307	-0.0193501	0.0151915	ENSG00000167257
Early post-vaccination vs pre-vaccination	CD4_Tcell	GPR171	0.00506403	-0.0111797	-0.00414116	-0.0182183	0.0102148	ENSG00000174946
Early post-vaccination vs pre-vaccination	CD4_Tcell	SGPP1	0.00342102	-0.0111931	-0.0038649	-0.0185213	0.00715273	ENSG00000126821
Early post-vaccination vs pre-vaccination	CD4_Tcell	TLN1	0.0104525	-0.0112133	0.00211546	-0.0245421	0.0194386	ENSG00000137076
Early post-vaccination vs pre-vaccination	CD4_Tcell	DZIP3	0.00510399	-0.0112212	-0.00373797	-0.0187044	0.0102751	ENSG00000198919
Early post-vaccination vs pre-vaccination	CD4_Tcell	CDK8	0.00368744	-0.0112251	-0.0031986	-0.0192515	0.00765746	ENSG00000132964
Early post-vaccination vs pre-vaccination	CD4_Tcell	TRAPPC6B	0.00100961	-0.0112454	-0.00472631	-0.0177645	0.00238811	ENSG00000182400
[truncated: 27,940 more rows]
