# Supplementary material for: Early lymph node T follicular helper cell signalling hub drives influenza vaccine response in an ancestrally diverse cohort
Source: eBioMedicine. 2025 Nov 29;122:106036. doi: 10.1016/j.ebiom.2025.106036 (PMC12703867; doi:10.1016/j.ebiom.2025.106036)
Supplement: Supplementary Table 4 [file mmc4.xlsx]

## Sheet: README
ES	Enrichment Score
NES	Normalised Enrichment Score
For all worksheets in this table:
A positive significant NES indicates enrichment in the dLN vs ndLN
A negative significant NES indicates enrichment in the ndLN vs dLN

## Sheet: MAST_GSEA_Hallmark_CD4_Tcell
pathway	pval	padj	log2err	ES	NES	size
HALLMARK_INTERFERON_ALPHA_RESPONSE	3.14885425106806e-06	9.13167732809736e-05	0.627257	0.64245	2.53927	27
HALLMARK_INTERFERON_GAMMA_RESPONSE	7.32073333955848e-05	0.00106151	0.538434	0.473945	2.1639	47
HALLMARK_P53_PATHWAY	0.0101227	0.0326177	0.38073	0.439115	1.79891	30
HALLMARK_ALLOGRAFT_REJECTION	0.00809095	0.0293297	0.38073	0.384154	1.72147	44
HALLMARK_FATTY_ACID_METABOLISM	0.0264286	0.0766428	0.352488	0.47478	1.63975	17
HALLMARK_IL6_JAK_STAT3_SIGNALING	0.0681937	0.131841	0.287805	0.455226	1.59945	18
HALLMARK_MTORC1_SIGNALING	0.0292105	0.0770095	0.352488	0.414522	1.56855	23
HALLMARK_MYC_TARGETS_V1	0.0320213	0.0773847	0.321776	0.333237	1.55296	50
HALLMARK_UNFOLDED_PROTEIN_RESPONSE	0.0538302	0.120083	0.282013	0.433438	1.5229	18
HALLMARK_INFLAMMATORY_RESPONSE	0.0590717	0.122363	0.271289	0.38911	1.50868	25
HALLMARK_UV_RESPONSE_UP	0.0869565	0.157609	0.21925	0.40964	1.43929	18
HALLMARK_TNFA_SIGNALING_VIA_NFKB	0.105372	0.169766	0.197822	0.324032	1.37554	34
HALLMARK_GLYCOLYSIS	0.153209	0.233845	0.161979	0.371851	1.30651	18
HALLMARK_OXIDATIVE_PHOSPHORYLATION	0.197531	0.260382	0.140406	0.273375	1.21527	42
HALLMARK_DNA_REPAIR	0.244111	0.307793	0.127505	0.328813	1.16583	19
HALLMARK_ADIPOGENESIS	0.808102	0.863422	0.0584693	0.200467	0.743093	22
HALLMARK_E2F_TARGETS	0.873294	0.873294	0.0507028	-0.198715	-0.63974	15
HALLMARK_HEME_METABOLISM	0.833648	0.863422	0.0514265	-0.195588	-0.69767	20
HALLMARK_APOPTOSIS	0.643275	0.717499	0.0650878	-0.219025	-0.878435	30
HALLMARK_COMPLEMENT	0.536862	0.62276	0.0725352	-0.267237	-0.953244	20
HALLMARK_IL2_STAT5_SIGNALING	0.269903	0.326133	0.113787	-0.270576	-1.17025	39
HALLMARK_G2M_CHECKPOINT	0.194393	0.260382	0.134273	-0.356132	-1.25565	19
HALLMARK_APICAL_JUNCTION	0.166023	0.240734	0.149208	-0.38536	-1.29741	17
HALLMARK_ESTROGEN_RESPONSE_EARLY	0.0955166	0.16294	0.202072	-0.431422	-1.4217	16
HALLMARK_KRAS_SIGNALING_UP	0.00702882	0.0291194	0.407018	-0.536678	-1.83435	18
HALLMARK_MITOTIC_SPINDLE	0.0030711	0.016626	0.431708	-0.446447	-1.85201	33
HALLMARK_HYPOXIA	0.00343985	0.016626	0.431708	-0.458834	-1.89736	32
HALLMARK_UV_RESPONSE_DN	0.00123008	0.0117259	0.45506	-0.587433	-1.97774	17
HALLMARK_EPITHELIAL_MESENCHYMAL_TRANSITION	0.00161736	0.0117259	0.45506	-0.610381	-2.01144	16

## Sheet: MAST_GSEA_Hallmark_CD8_Tcell
pathway	pval	padj	log2err	ES	NES	size
HALLMARK_INTERFERON_ALPHA_RESPONSE	6.86335582446888e-08	2.53944165505349e-06	0.704976	0.734491	2.57941	29
HALLMARK_MYC_TARGETS_V1	5.52875570184023e-07	1.02281980484044e-05	0.659444	0.517959	2.28717	82
HALLMARK_OXIDATIVE_PHOSPHORYLATION	2.5678476598918e-05	0.000190021	0.57561	0.515692	2.1219	58
HALLMARK_UNFOLDED_PROTEIN_RESPONSE	0.00786198	0.0323215	0.38073	0.528385	1.75753	24
HALLMARK_MYC_TARGETS_V2	0.024989	0.0770495	0.352488	0.584099	1.71979	15
HALLMARK_INFLAMMATORY_RESPONSE	0.0328286	0.088113	0.321776	0.419861	1.5267	34
HALLMARK_ALLOGRAFT_REJECTION	0.03334	0.088113	0.321776	0.386156	1.52172	47
HALLMARK_DNA_REPAIR	0.0380835	0.0939394	0.321776	0.389184	1.51744	44
HALLMARK_P53_PATHWAY	0.0993228	0.174997	0.213928	0.354069	1.3445	41
HALLMARK_INTERFERON_GAMMA_RESPONSE	0.0986239	0.174997	0.216543	0.311126	1.28018	58
HALLMARK_GLYCOLYSIS	0.365385	0.48283	0.100633	0.300346	1.05477	29
HALLMARK_FATTY_ACID_METABOLISM	0.401709	0.495442	0.0949752	0.294911	1.03568	29
HALLMARK_PEROXISOME	0.548458	0.637203	0.0793435	0.306244	0.925581	17
HALLMARK_MTORC1_SIGNALING	0.597285	0.669683	0.0762797	0.234547	0.924273	47
HALLMARK_XENOBIOTIC_METABOLISM	0.667382	0.726269	0.0679923	0.269559	0.865203	21
HALLMARK_ADIPOGENESIS	1	1	0.0501934	0.0872375	0.327137	38
HALLMARK_E2F_TARGETS	0.875912	0.900243	0.0475434	-0.205217	-0.704509	33
HALLMARK_PROTEIN_SECRETION	0.826087	0.873292	0.0518458	-0.234778	-0.751263	26
HALLMARK_PI3K_AKT_MTOR_SIGNALING	0.551095	0.637203	0.0694481	-0.27373	-0.939715	33
HALLMARK_UV_RESPONSE_UP	0.39011	0.495442	0.0878313	-0.292556	-1.03073	37
HALLMARK_ESTROGEN_RESPONSE_EARLY	0.315789	0.432749	0.101714	-0.339807	-1.0965	27
HALLMARK_IL2_STAT5_SIGNALING	0.308244	0.432749	0.100279	-0.302666	-1.10979	46
HALLMARK_ANDROGEN_RESPONSE	0.285448	0.425639	0.107554	-0.368197	-1.13509	21
HALLMARK_APICAL_JUNCTION	0.287594	0.425639	0.107554	-0.347256	-1.13625	28
HALLMARK_APOPTOSIS	0.217153	0.349334	0.124434	-0.325622	-1.18607	44
HALLMARK_HEME_METABOLISM	0.108007	0.181649	0.184706	-0.398737	-1.35402	32
HALLMARK_IL6_JAK_STAT3_SIGNALING	0.0784672	0.153928	0.216543	-0.484755	-1.44231	18
HALLMARK_TGF_BETA_SIGNALING	0.0790441	0.153928	0.216543	-0.482229	-1.44737	19
HALLMARK_ESTROGEN_RESPONSE_LATE	0.0689013	0.149962	0.234393	-0.481462	-1.45932	20
HALLMARK_KRAS_SIGNALING_UP	0.0421976	0.0975819	0.321776	-0.487648	-1.54534	24
HALLMARK_G2M_CHECKPOINT	0.0103014	0.0364559	0.38073	-0.43921	-1.62019	48
HALLMARK_COMPLEMENT	0.0108382	0.0364559	0.38073	-0.485587	-1.71081	37
HALLMARK_HYPOXIA	0.00279749	0.0129384	0.431708	-0.480803	-1.75624	45
HALLMARK_UV_RESPONSE_DN	0.000169179	0.000894229	0.518848	-0.558075	-2.00282	39
HALLMARK_MITOTIC_SPINDLE	2.01330239374979e-05	0.00018623	0.57561	-0.567174	-2.10967	50
HALLMARK_EPITHELIAL_MESENCHYMAL_TRANSITION	4.56531904142841e-05	0.000281528	0.557332	-0.743149	-2.17163	17
HALLMARK_TNFA_SIGNALING_VIA_NFKB	1.49642516948134e-06	1.84559104236032e-05	0.643552	-0.591271	-2.21725	52

## Sheet: MAST_GSEA_Hallmark_InnateLymph
pathway	pval	padj	log2err	ES	NES	size
HALLMARK_MYC_TARGETS_V1	0.00179694	0.00359387	0.45506	0.514425	2.04374	18
HALLMARK_ALLOGRAFT_REJECTION	0.324841	0.324841	0.0902635	-0.305356	-1.1278	19

## Sheet: MAST_GSEA_Hallmark_B_cell
pathway	pval	padj	log2err	ES	NES	size
HALLMARK_INTERFERON_ALPHA_RESPONSE	2.29901046189926e-09	4.36811987760859e-08	0.774939	0.657433	2.52651	46
HALLMARK_INTERFERON_GAMMA_RESPONSE	4.63637128183685e-08	5.87273695699334e-07	0.719513	0.552913	2.39097	81
HALLMARK_ALLOGRAFT_REJECTION	0.000108192	0.00102782	0.538434	0.487466	1.98536	63
HALLMARK_MYC_TARGETS_V1	0.0038818	0.0245848	0.431708	0.393582	1.68636	77
HALLMARK_APICAL_JUNCTION	0.0126488	0.0534061	0.38073	0.505488	1.67119	24
HALLMARK_ANDROGEN_RESPONSE	0.0534759	0.143312	0.261664	0.537461	1.54675	15
HALLMARK_FATTY_ACID_METABOLISM	0.0467626	0.143312	0.282013	0.484429	1.53568	21
HALLMARK_GLYCOLYSIS	0.0692042	0.143312	0.224966	0.416595	1.45533	30
HALLMARK_COMPLEMENT	0.0631229	0.143312	0.231127	0.388543	1.44723	39
HALLMARK_MTORC1_SIGNALING	0.0668842	0.143312	0.222056	0.370827	1.42508	46
HALLMARK_OXIDATIVE_PHOSPHORYLATION	0.0716561	0.143312	0.2114	0.348131	1.37028	54
HALLMARK_DNA_REPAIR	0.133446	0.220476	0.156312	0.362592	1.32212	36
HALLMARK_XENOBIOTIC_METABOLISM	0.355993	0.466473	0.0916795	0.369123	1.09683	17
HALLMARK_PI3K_AKT_MTOR_SIGNALING	0.353043	0.466473	0.0905429	0.319955	1.0962	27
HALLMARK_P53_PATHWAY	0.344262	0.466473	0.0886261	0.282909	1.07915	45
HALLMARK_PROTEIN_SECRETION	0.382562	0.468947	0.0873098	0.321314	1.06229	24
HALLMARK_PEROXISOME	0.424242	0.503788	0.0817516	0.359317	1.05221	16
HALLMARK_UNFOLDED_PROTEIN_RESPONSE	0.633094	0.687359	0.0619763	0.27505	0.871931	21
HALLMARK_MYOGENESIS	0.666667	0.703704	0.0590955	0.286168	0.838	16
HALLMARK_E2F_TARGETS	0.861953	0.861953	0.0445962	0.195242	0.712798	37
HALLMARK_CHOLESTEROL_HOMEOSTASIS	0.828877	0.851279	0.0489954	0.238527	0.698491	16
HALLMARK_HEME_METABOLISM	0.577938	0.64593	0.0810802	-0.245234	-0.92332	32
HALLMARK_ADIPOGENESIS	0.574822	0.64593	0.0808589	-0.250625	-0.936681	31
HALLMARK_ESTROGEN_RESPONSE_LATE	0.372727	0.468947	0.103197	-0.312525	-1.09235	24
HALLMARK_G2M_CHECKPOINT	0.294118	0.429864	0.123842	-0.287567	-1.13618	38
HALLMARK_IL6_JAK_STAT3_SIGNALING	0.25	0.384289	0.130106	-0.341299	-1.19292	24
HALLMARK_TGF_BETA_SIGNALING	0.252822	0.384289	0.128789	-0.381584	-1.21422	17
HALLMARK_MITOTIC_SPINDLE	0.100529	0.173641	0.231127	-0.318101	-1.3331	48
HALLMARK_ESTROGEN_RESPONSE_EARLY	0.0946882	0.171341	0.222056	-0.379359	-1.38296	28
HALLMARK_KRAS_SIGNALING_UP	0.0877598	0.166744	0.231127	-0.385045	-1.40369	28
HALLMARK_INFLAMMATORY_RESPONSE	0.0686275	0.143312	0.271289	-0.356023	-1.40665	38
HALLMARK_EPITHELIAL_MESENCHYMAL_TRANSITION	0.0569338	0.143312	0.321776	-0.510137	-1.58243	16
HALLMARK_HYPOXIA	0.0203512	0.070304	0.352488	-0.420146	-1.65363	37
HALLMARK_UV_RESPONSE_DN	0.0160634	0.0610411	0.352488	-0.458741	-1.6957	30
HALLMARK_APOPTOSIS	0.00720398	0.0391073	0.407018	-0.407909	-1.7153	50
HALLMARK_UV_RESPONSE_UP	0.00825429	0.0392079	0.38073	-0.48825	-1.80478	30
HALLMARK_IL2_STAT5_SIGNALING	0.00243953	0.0185405	0.431708	-0.469994	-1.94538	46
HALLMARK_TNFA_SIGNALING_VIA_NFKB	9.11275662276778e-13	3.46284751665176e-11	0.91012	-0.670513	-2.96251	64

## Sheet: MAST_GSEA_Hallmark_Myeloid
pathway	pval	padj	log2err	ES	NES	size
HALLMARK_OXIDATIVE_PHOSPHORYLATION	1.06615935069584e-08	2.01046257123772e-07	0.74774	0.519623	2.44317	89
HALLMARK_MYC_TARGETS_V1	1.37076993493481e-08	2.01046257123772e-07	0.74774	0.502772	2.40739	96
HALLMARK_UNFOLDED_PROTEIN_RESPONSE	7.91201955225372e-05	0.000488549	0.538434	0.512217	2.10401	46
HALLMARK_DNA_REPAIR	0.00465438	0.014628	0.407018	0.406482	1.69591	49
HALLMARK_ALLOGRAFT_REJECTION	0.00444522	0.014628	0.407018	0.348372	1.62928	86
HALLMARK_E2F_TARGETS	0.109137	0.182918	0.216543	0.314418	1.31018	48
HALLMARK_IL2_STAT5_SIGNALING	0.0888889	0.162963	0.252961	0.293784	1.30635	69
HALLMARK_XENOBIOTIC_METABOLISM	0.310433	0.455301	0.122679	0.262959	1.10827	50
HALLMARK_PROTEIN_SECRETION	0.637975	0.779747	0.0787114	0.228179	0.902395	38
HALLMARK_MYC_TARGETS_V2	0.752998	0.808095	0.0675189	0.239206	0.800988	20
HALLMARK_SPERMATOGENESIS	0.748201	0.808095	0.0678338	0.236386	0.759282	17
HALLMARK_ADIPOGENESIS	0.93531	0.957061	0.0626618	0.159679	0.709573	67
HALLMARK_G2M_CHECKPOINT	0.984334	0.984334	0.0587186	0.140269	0.618736	63
HALLMARK_GLYCOLYSIS	0.897059	0.939776	0.0414044	-0.179778	-0.700446	53
HALLMARK_ANDROGEN_RESPONSE	0.716172	0.808095	0.052163	-0.221144	-0.799535	37
HALLMARK_PI3K_AKT_MTOR_SIGNALING	0.731466	0.808095	0.0511148	-0.221358	-0.807083	38
HALLMARK_FATTY_ACID_METABOLISM	0.673171	0.800527	0.0543434	-0.225533	-0.858417	46
HALLMARK_REACTIVE_OXYGEN_SPECIES_PATHWAY	0.63621	0.779747	0.0588438	-0.263238	-0.877354	26
HALLMARK_MYOGENESIS	0.605042	0.779747	0.0609039	-0.262408	-0.896975	29
HALLMARK_BILE_ACID_METABOLISM	0.511111	0.693248	0.0699459	-0.314886	-0.95372	17
HALLMARK_MTORC1_SIGNALING	0.519936	0.693248	0.0656814	-0.233877	-0.976152	77
HALLMARK_INTERFERON_ALPHA_RESPONSE	0.452145	0.641754	0.0743625	-0.273716	-1.01822	42
HALLMARK_INTERFERON_GAMMA_RESPONSE	0.218605	0.331676	0.112843	-0.267976	-1.17867	99
HALLMARK_KRAS_SIGNALING_DN	0.186207	0.292611	0.131458	-0.41551	-1.27369	18
HALLMARK_PEROXISOME	0.112245	0.182918	0.172324	-0.419535	-1.39102	25
HALLMARK_CHOLESTEROL_HOMEOSTASIS	0.102253	0.179965	0.183024	-0.441425	-1.40395	21
HALLMARK_KRAS_SIGNALING_UP	0.0468498	0.0936995	0.266351	-0.370411	-1.47222	57
HALLMARK_ESTROGEN_RESPONSE_EARLY	0.046281	0.0936995	0.271289	-0.392272	-1.49396	47
HALLMARK_HEME_METABOLISM	0.0253866	0.0587899	0.352488	-0.385922	-1.49688	52
HALLMARK_IL6_JAK_STAT3_SIGNALING	0.0493197	0.0943508	0.266351	-0.44111	-1.51678	30
HALLMARK_MITOTIC_SPINDLE	0.0226998	0.0554885	0.352488	-0.378431	-1.54758	66
HALLMARK_ESTROGEN_RESPONSE_LATE	0.0180858	0.0468103	0.352488	-0.420131	-1.60732	48
HALLMARK_TGF_BETA_SIGNALING	0.0317743	0.0699036	0.321776	-0.49838	-1.62993	24
HALLMARK_P53_PATHWAY	0.00344852	0.0126446	0.431708	-0.393692	-1.66956	83
HALLMARK_APICAL_JUNCTION	0.00657156	0.0192766	0.407018	-0.472985	-1.71005	37
HALLMARK_COAGULATION	0.0141936	0.0390325	0.38073	-0.558925	-1.76416	20
HALLMARK_UV_RESPONSE_DN	0.00146538	0.00586151	0.45506	-0.484463	-1.81868	43
HALLMARK_EPITHELIAL_MESENCHYMAL_TRANSITION	0.000830002	0.00365201	0.477271	-0.516423	-1.90251	40
HALLMARK_COMPLEMENT	8.88271588873103e-05	0.000488549	0.538434	-0.475626	-1.97002	73
HALLMARK_UV_RESPONSE_UP	0.000300271	0.00146799	0.498493	-0.520633	-2.00756	49
HALLMARK_HYPOXIA	6.31714636599524e-05	0.000463257	0.538434	-0.49964	-2.04923	68
HALLMARK_INFLAMMATORY_RESPONSE	1.62039362860654e-06	1.42594639317375e-05	0.643552	-0.521862	-2.1835	78
HALLMARK_APOPTOSIS	1.2640212610616e-07	1.39042338716776e-06	0.690132	-0.576458	-2.36429	68
HALLMARK_TNFA_SIGNALING_VIA_NFKB	1.17504590447658e-15	5.17020197969693e-14	1.01754	-0.631557	-2.7927	102

## Sheet: MAST_GSEA_C2_CP_CD4_Tcell
pathway	pval	padj	log2err	ES	NES	size
NABA_MATRISOME	0.200828	0.200828	0.1396	-0.322781	-1.23934	25
NABA_MATRISOME_ASSOCIATED	0.0903361	0.180672	0.216543	-0.386643	-1.42987	22

## Sheet: MAST_GSEA_C2_CP_CD8_Tcell
pathway	pval	padj	log2err	ES	NES	size
WNT_SIGNALING	0.047289	0.15847	0.321776	0.48913	1.47616	16
SIG_BCR_SIGNALING_PATHWAY	0.323214	0.323214	0.0972151	-0.364001	-1.0994	18
NABA_MATRISOME	0.115789	0.173013	0.172324	-0.352845	-1.27966	40
SIG_PIP3_SIGNALING_IN_CARDIAC_MYOCTES	0.144177	0.173013	0.157403	-0.457908	-1.318	16
NABA_MATRISOME_ASSOCIATED	0.0827465	0.165493	0.206588	-0.394579	-1.39572	34
SIG_INSULIN_RECEPTOR_PATHWAY_IN_CARDIAC_MYOCYTES	0.0528233	0.15847	0.266351	-0.490446	-1.44831	17

## Sheet: MAST_GSEA_C2_CP_InnateLymphoid
pathway	pval	padj	log2err	ES	NES	size
NABA_MATRISOME	0.0314404	0.0314404	0.321776	-0.468416	-1.64398	16

## Sheet: MAST_GSEA_C2_CP_B_cell
pathway	pval	padj	log2err	ES	NES	size
SIG_BCR_SIGNALING_PATHWAY	0.0191179	0.114708	0.352488	0.487768	1.65287	24
WNT_SIGNALING	0.156134	0.468401	0.151149	0.427984	1.33443	17
SIG_PIP3_SIGNALING_IN_CARDIAC_MYOCTES	0.351648	0.623162	0.0937465	0.357166	1.07961	15
SIG_INSULIN_RECEPTOR_PATHWAY_IN_CARDIAC_MYOCYTES	0.415441	0.623162	0.0845557	0.322411	1.01001	18
NABA_MATRISOME_ASSOCIATED	0.713948	0.713948	0.0694481	-0.23157	-0.824502	28
NABA_MATRISOME	0.615207	0.713948	0.0756946	-0.243162	-0.892016	30

[truncated: 1 more sheets: MAST_GSEA_C2_CP_Myeloid]
